# Supplementary material for: Discovery and optimisation of a covalent ligand for TRIM25 and its application to targeted protein ubiquitination
Source: Chem Sci. 2025 May 12;16(23):10432–43. doi: 10.1039/d5sc01540e (PMC12067093; doi:10.1039/d5sc01540e)
Supplement: SC-016-D5SC01540E-s002 [file SC-016-D5SC01540E-s002.xlsx]

## Sheet: proc_IADTB_comp_10
analysisrun_id	analysisgroup_id	peptide_identifier	qc	p_value	fold_change	is_hit	peptide_id	pot_identifier_lowest_index	species	mods_for_column_pot_identifier_lowest_index	pot_identifier	mod_locations	gene_name	temperature	peptide	pep_starts	peptide_abundance	isoform_only	representative	compound	compound_concentration	xnumber	githash	gitrepo	is_cellular	incubation_time	cellline_identifier	Cys	single_gene	gene_cys	neglog_pvalue
9651	AG00006750	NCAPD2_Q15021_767_VACCPLER	GOOD	4.9955e-05	-6.73753	1	NCAPD2_Q15021_767_VACCPLER	sp|Q15021	9606	DTB-IAA:767	sp|Q15021	DTB-IAA:767	NCAPD2	37	VACCPLER	764	4.13549e+07	FALSE	Q15021	10	50	X052349	960f503734938a750568fa4205d8e4bba726464c	https://github.com/gsk-tech/cz_scriptstore	TRUE	04:00:00	BIOCAT49769	767	NCAPD2	NCAPD2_767	4.30142
9651	AG00006750	VCPIP1_Q96JH7_219_SQECLIPVHVDGDGHCLVHAVSR	GOOD	2.39955e-11	-5	1	VCPIP1_Q96JH7_219_SQECLIPVHVDGDGHCLVHAVSR	sp|Q96JH7	9606	DTB-IAA:219	sp|Q96JH7	DTB-IAA:219	VCPIP1	37	SQECLIPVHVDGDGHCLVHAVSR	204	2.35812e+07	FALSE	Q96JH7	10	50	X052349	960f503734938a750568fa4205d8e4bba726464c	https://github.com/gsk-tech/cz_scriptstore	TRUE	04:00:00	BIOCAT49769	219	VCPIP1	VCPIP1_219	10.6199
9651	AG00006750	DNMT1_P26358_1476+1478_GVCSCVEAGK	GOOD	6.42591e-09	-5	1	DNMT1_P26358_1476+1478_GVCSCVEAGK	sp|P26358	9606	DTB-IAA:1140;DTB-IAA:1142	sp|P26358<|>sp|P26358-2<|>sp|P26358-3	DTB-IAA:1140;DTB-IAA:1142<|>DTB-IAA:1476;DTB-IAA:1478<|>DTB-IAA:1492;DTB-IAA:1494	DNMT1	37	GVCSCVEAGK	1474<|>1490<|>1138	3.18151e+07	FALSE	P26358	10	50	X052349	960f503734938a750568fa4205d8e4bba726464c	https://github.com/gsk-tech/cz_scriptstore	TRUE	04:00:00	BIOCAT49769		DNMT1	DNMT1_1476+1478	8.19207
9651	AG00006750	HEATR3_Q7Z4Q2_57_ECACAGLAR	GOOD	2.46423e-09	-4.9388	1	HEATR3_Q7Z4Q2_57_ECACAGLAR	sp|Q7Z4Q2	9606	DTB-IAA:57	sp|Q7Z4Q2	DTB-IAA:57	HEATR3	37	ECACAGLAR	56	7.93527e+07	FALSE	Q7Z4Q2	10	50	X052349	960f503734938a750568fa4205d8e4bba726464c	https://github.com/gsk-tech/cz_scriptstore	TRUE	04:00:00	BIOCAT49769	57	HEATR3	HEATR3_57	8.60832
9651	AG00006750	TRIM25_Q14258_506_FTYCSQVLGLHCYK	GOOD	5.68886e-09	-4.86818	1	TRIM25_Q14258_506_FTYCSQVLGLHCYK	sp|Q14258	9606	DTB-IAA:506	sp|Q14258	DTB-IAA:506	TRIM25	37	FTYCSQVLGLHCYK	495	6.62201e+07	FALSE	Q14258	10	50	X052349	960f503734938a750568fa4205d8e4bba726464c	https://github.com/gsk-tech/cz_scriptstore	TRUE	04:00:00	BIOCAT49769	506	TRIM25	TRIM25_506	8.24497
9651	AG00006750	ATP6V1A_P38606_138_DIKWDFTPCK	GOOD	3.38669e-07	-4.15874	1	ATP6V1A_P38606_138_DIKWDFTPCK	sp|P38606	9606	DTB-IAA:105	sp|P38606<|>sp|P38606-2	DTB-IAA:105<|>DTB-IAA:138	ATP6V1A	37	DIKWDFTPCK	130<|>97	143492036	FALSE	P38606	10	50	X052349	960f503734938a750568fa4205d8e4bba726464c	https://github.com/gsk-tech/cz_scriptstore	TRUE	04:00:00	BIOCAT49769	138	ATP6V1A	ATP6V1A_138	6.47022
9651	AG00006750	CCS_O14618_246_QICSCDGLTIWEER	GOOD	0.000134473	-3.7746	1	CCS_O14618_246_QICSCDGLTIWEER	sp|O14618	9606	DTB-IAA:246	sp|O14618	DTB-IAA:246	CCS	37	QICSCDGLTIWEER	242	8.50155e+07	FALSE	O14618	10	50	X052349	960f503734938a750568fa4205d8e4bba726464c	https://github.com/gsk-tech/cz_scriptstore	TRUE	04:00:00	BIOCAT49769	246	CCS	CCS_246	3.87137
9651	AG00006750	MOB4_Q9Y3A3_134_HTLDGAACLLNSNK	GOOD	9.12483e-05	-3.76704	1	MOB4_Q9Y3A3_134_HTLDGAACLLNSNK	sp|Q9Y3A3	9606	DTB-IAA:102	sp|Q9Y3A3<|>sp|Q9Y3A3-2<|>sp|Q9Y3A3-3	DTB-IAA:102<|>DTB-IAA:113<|>DTB-IAA:134	MOB4	37	HTLDGAACLLNSNK	127<|>95<|>106	1.57494e+08	FALSE	Q9Y3A3	10	50	X052349	960f503734938a750568fa4205d8e4bba726464c	https://github.com/gsk-tech/cz_scriptstore	TRUE	04:00:00	BIOCAT49769	134	MOB4	MOB4_134	4.03978
9651	AG00006750	ANKRD50_Q9ULJ7_122_AQDSDTLCVGGFIR	GOOD	0.000356839	-3.63925	1	ANKRD50_Q9ULJ7_122_AQDSDTLCVGGFIR	sp|Q9ULJ7	9606	DTB-IAA:122	sp|Q9ULJ7	DTB-IAA:122	ANKRD50	37	AQDSDTLCVGGFIR	115	2.09458e+07	FALSE	Q9ULJ7	10	50	X052349	960f503734938a750568fa4205d8e4bba726464c	https://github.com/gsk-tech/cz_scriptstore	TRUE	04:00:00	BIOCAT49769	122	ANKRD50	ANKRD50_122	3.44753
9651	AG00006750	GLRX_P35754_26_VVVFIKPTCPYCR	GOOD	0.00572974	-3.44328	0	GLRX_P35754_26_VVVFIKPTCPYCR	sp|P35754	9606	DTB-IAA:26	sp|P35754	DTB-IAA:26	GLRX	37	VVVFIKPTCPYCR	15	1.37705e+08	FALSE	P35754	10	50	X052349	960f503734938a750568fa4205d8e4bba726464c	https://github.com/gsk-tech/cz_scriptstore	TRUE	04:00:00	BIOCAT49769	26	GLRX	GLRX_26	2.24187
9651	AG00006750	PFAS_O15067_270_FCDNSSAIQGK	GOOD	4.91581e-05	-3.29238	1	PFAS_O15067_270_FCDNSSAIQGK	sp|O15067	9606	DTB-IAA:270	sp|O15067	DTB-IAA:270	PFAS	37	FCDNSSAIQGK	269	2.48417e+08	FALSE	O15067	10	50	X052349	960f503734938a750568fa4205d8e4bba726464c	https://github.com/gsk-tech/cz_scriptstore	TRUE	04:00:00	BIOCAT49769	270	PFAS	PFAS_270	4.3084
9651	AG00006750	ATP6V1A_P38606_138_WDFTPCK	GOOD	0.000354325	-3.26732	1	ATP6V1A_P38606_138_WDFTPCK	sp|P38606	9606	DTB-IAA:105	sp|P38606<|>sp|P38606-2	DTB-IAA:105<|>DTB-IAA:138	ATP6V1A	37	WDFTPCK	133<|>100	1.99132e+08	FALSE	P38606	10	50	X052349	960f503734938a750568fa4205d8e4bba726464c	https://github.com/gsk-tech/cz_scriptstore	TRUE	04:00:00	BIOCAT49769	138	ATP6V1A	ATP6V1A_138	3.4506
9651	AG00006750	CMTM3_Q96MX0_38_AFLCSLK	GOOD	0.0133449	-3.05279	1	CMTM3_Q96MX0_38_AFLCSLK	sp|Q96MX0	9606	DTB-IAA:38	sp|Q96MX0<|>sp|Q96MX0-2	DTB-IAA:38<|>DTB-IAA:38	CMTM3	37	AFLCSLK	35<|>35	3.06361e+07	FALSE	Q96MX0	10	50	X052349	960f503734938a750568fa4205d8e4bba726464c	https://github.com/gsk-tech/cz_scriptstore	TRUE	04:00:00	BIOCAT49769	38	CMTM3	CMTM3_38	1.87469
9651	AG00006750	NIT2_Q9NQR4_153_VGLGICYDMR	GOOD	0.000554552	-3.00124	1	NIT2_Q9NQR4_153_VGLGICYDMR	sp|Q9NQR4	9606	DTB-IAA:153	sp|Q9NQR4	DTB-IAA:153	NIT2	37	VGLGICYDMR	148	4.46324e+07	FALSE	Q9NQR4	10	50	X052349	960f503734938a750568fa4205d8e4bba726464c	https://github.com/gsk-tech/cz_scriptstore	TRUE	04:00:00	BIOCAT49769	153	NIT2	NIT2_153	3.25606
9651	AG00006750	RTN3_O95197-3_46_SCSSSCAVHDLIFWR	GOOD	0.000197993	-2.97478	1	RTN3_O95197-3_46_SCSSSCAVHDLIFWR	sp|O95197-3	9606	DTB-IAA:46	sp|O95197-3<|>sp|O95197-5<|>sp|O95197-6	DTB-IAA:46<|>DTB-IAA:46<|>DTB-IAA:46	RTN3	37	SCSSSCAVHDLIFWR	41<|>41<|>41	4.06086e+07	TRUE	O95197	10	50	X052349	960f503734938a750568fa4205d8e4bba726464c	https://github.com/gsk-tech/cz_scriptstore	TRUE	04:00:00	BIOCAT49769	46	RTN3	RTN3_46	3.70335
9651	AG00006750	PNN_Q9H307_249_MCPATQK	GOOD	4.68618e-05	-2.94206	1	PNN_Q9H307_249_MCPATQK	sp|Q9H307	9606	DTB-IAA:249	sp|Q9H307	DTB-IAA:249	PNN	37	MCPATQK	248	2.88091e+08	FALSE	Q9H307	10	50	X052349	960f503734938a750568fa4205d8e4bba726464c	https://github.com/gsk-tech/cz_scriptstore	TRUE	04:00:00	BIOCAT49769	249	PNN	PNN_249	4.32918
9651	AG00006750	TRIM25_Q14258_498_FTYCSQVLGLHCYK	GOOD	4.7283e-05	-2.92261	1	TRIM25_Q14258_498_FTYCSQVLGLHCYK	sp|Q14258	9606	DTB-IAA:498	sp|Q14258	DTB-IAA:498	TRIM25	37	FTYCSQVLGLHCYK	495	4.15211e+07	FALSE	Q14258	10	50	X052349	960f503734938a750568fa4205d8e4bba726464c	https://github.com/gsk-tech/cz_scriptstore	TRUE	04:00:00	BIOCAT49769	498	TRIM25	TRIM25_498	4.32529
9651	AG00006750	RPS6KA1_Q15418_432_ETIGVGSYSECKR	GOOD	0.000797219	-2.91108	1	RPS6KA1_Q15418_432_ETIGVGSYSECKR	sp|Q15418	9606	DTB-IAA:340	sp|Q15418<|>sp|Q15418-2<|>sp|Q15418-3<|>sp|Q15418-4	DTB-IAA:340<|>DTB-IAA:416<|>DTB-IAA:432<|>DTB-IAA:441	RPS6KA1	37	ETIGVGSYSECKR	422<|>431<|>330<|>406	6.11405e+07	FALSE	Q15418	10	50	X052349	960f503734938a750568fa4205d8e4bba726464c	https://github.com/gsk-tech/cz_scriptstore	TRUE	04:00:00	BIOCAT49769	432	RPS6KA1	RPS6KA1_432	3.09842
9651	AG00006750	P4HB_P07237_397_KNVFVEFYAPWCGHCK	GOOD	0.000594244	-2.76476	1	P4HB_P07237_397_KNVFVEFYAPWCGHCK	sp|P07237	9606	DTB-IAA:397	sp|P07237	DTB-IAA:397	P4HB	37	KNVFVEFYAPWCGHCK	386	7.7096e+07	FALSE	P07237	10	50	X052349	960f503734938a750568fa4205d8e4bba726464c	https://github.com/gsk-tech/cz_scriptstore	TRUE	04:00:00	BIOCAT49769	397	P4HB	P4HB_397	3.22604
9651	AG00006750	PARK7_Q99497_106_GLIAAICAGPTALLAHEIGFGSK	GOOD	2.29093e-05	-2.74294	1	PARK7_Q99497_106_GLIAAICAGPTALLAHEIGFGSK	sp|Q99497	9606	DTB-IAA:106	sp|Q99497	DTB-IAA:106	PARK7	37	GLIAAICAGPTALLAHEIGFGSK	100	1.06385e+08	FALSE	Q99497	10	50	X052349	960f503734938a750568fa4205d8e4bba726464c	https://github.com/gsk-tech/cz_scriptstore	TRUE	04:00:00	BIOCAT49769	106	PARK7	PARK7_106	4.63999
9651	AG00006750	PRXL2A_Q9BRX8_85_RPGCFLCR	GOOD	0.000402521	-2.74254	1	PRXL2A_Q9BRX8_85_RPGCFLCR	sp|Q9BRX8	9606	DTB-IAA:74	sp|Q9BRX8<|>sp|Q9BRX8-2	DTB-IAA:74<|>DTB-IAA:85	PRXL2A	37	RPGCFLCR	82<|>71	7.70124e+07	FALSE	Q9BRX8	10	50	X052349	960f503734938a750568fa4205d8e4bba726464c	https://github.com/gsk-tech/cz_scriptstore	TRUE	04:00:00	BIOCAT49769	85	PRXL2A	PRXL2A_85	3.39521
9651	AG00006750	ARAP1_Q96P48_995_KCGQTSK	GOOD	0.00117016	-2.67793	1	ARAP1_Q96P48_995_KCGQTSK	sp|Q96P48	9606	DTB-IAA:235	sp|Q96P48<|>sp|Q96P48-1<|>sp|Q96P48-2<|>sp|Q96P48-3<|>sp|Q96P48-4<|>sp|Q96P48-5<|>sp|Q96P48-7	DTB-IAA:235<|>DTB-IAA:689<|>DTB-IAA:750<|>DTB-IAA:755<|>DTB-IAA:755<|>DTB-IAA:995<|>DTB-IAA:995	ARAP1	37	KCGQTSK	994<|>754<|>754<|>994<|>749<|>234<|>688	2.13115e+08	FALSE	Q96P48	10	50	X052349	960f503734938a750568fa4205d8e4bba726464c	https://github.com/gsk-tech/cz_scriptstore	TRUE	04:00:00	BIOCAT49769	995	ARAP1	ARAP1_995	2.93176
9651	AG00006750	WASHC5_Q12768_385_WLMLHTADSACDPNNKR	GOOD	0.0009132	-2.63346	1	WASHC5_Q12768_385_WLMLHTADSACDPNNKR	sp|Q12768	9606	DTB-IAA:385	sp|Q12768	DTB-IAA:385	WASHC5	37	WLMLHTADSACDPNNKR	375	8.0567e+07	FALSE	Q12768	10	50	X052349	960f503734938a750568fa4205d8e4bba726464c	https://github.com/gsk-tech/cz_scriptstore	TRUE	04:00:00	BIOCAT49769	385	WASHC5	WASHC5_385	3.03943
9651	AG00006750	ATM_Q13315_1396_ATFAYISNCHK	GOOD	0.00133248	-2.51761	1	ATM_Q13315_1396_ATFAYISNCHK	sp|Q13315	9606	DTB-IAA:1396	sp|Q13315	DTB-IAA:1396	ATM	37	ATFAYISNCHK	1388	6.69649e+07	FALSE	Q13315	10	50	X052349	960f503734938a750568fa4205d8e4bba726464c	https://github.com/gsk-tech/cz_scriptstore	TRUE	04:00:00	BIOCAT49769	1396	ATM	ATM_1396	2.87534
9651	AG00006750	CEPT1_Q9Y6K0_30_CGDSHPESPVGFGHMSTTGCVLNK	GOOD	0.00124762	-2.51338	1	CEPT1_Q9Y6K0_30_CGDSHPESPVGFGHMSTTGCVLNK	sp|Q9Y6K0	9606	DTB-IAA:30	sp|Q9Y6K0	DTB-IAA:30	CEPT1	37	CGDSHPESPVGFGHMSTTGCVLNK	11	6.04858e+07	FALSE	Q9Y6K0	10	50	X052349	960f503734938a750568fa4205d8e4bba726464c	https://github.com/gsk-tech/cz_scriptstore	TRUE	04:00:00	BIOCAT49769	30	CEPT1	CEPT1_30	2.90392
9651	AG00006750	DSCR3_O14972_219+221_VETCGCAEGYAR	GOOD	0.00413932	-2.50761	1	DSCR3_O14972_219+221_VETCGCAEGYAR	sp|O14972	9606	DTB-IAA:192;DTB-IAA:194	sp|O14972<|>sp|O14972-2	DTB-IAA:192;DTB-IAA:194<|>DTB-IAA:219;DTB-IAA:221	DSCR3	37	VETCGCAEGYAR	216<|>189	4.46303e+07	FALSE	O14972	10	50	X052349	960f503734938a750568fa4205d8e4bba726464c	https://github.com/gsk-tech/cz_scriptstore	TRUE	04:00:00	BIOCAT49769		DSCR3	DSCR3_219+221	2.38307
9651	AG00006750	RNF213_Q63HN8_614_STDFLPVDCPVR	GOOD	0.00649845	-2.40128	1	RNF213_Q63HN8_614_STDFLPVDCPVR	sp|Q63HN8	9606	DTB-IAA:614	sp|Q63HN8<|>sp|Q63HN8-4<|>sp|Q63HN8-5	DTB-IAA:614<|>DTB-IAA:614<|>DTB-IAA:663	RNF213	37	STDFLPVDCPVR	606<|>655<|>606	8.73633e+07	FALSE	Q63HN8	10	50	X052349	960f503734938a750568fa4205d8e4bba726464c	https://github.com/gsk-tech/cz_scriptstore	TRUE	04:00:00	BIOCAT49769	614	RNF213	RNF213_614	2.18719
9651	AG00006750	AVEN_Q9NQS1_169_EWDSEASCPK	GOOD	4.86297e-05	-2.38547	1	AVEN_Q9NQS1_169_EWDSEASCPK	sp|Q9NQS1	9606	DTB-IAA:169	sp|Q9NQS1	DTB-IAA:169	AVEN	37	EWDSEASCPK	162	1.56075e+08	FALSE	Q9NQS1	10	50	X052349	960f503734938a750568fa4205d8e4bba726464c	https://github.com/gsk-tech/cz_scriptstore	TRUE	04:00:00	BIOCAT49769	169	AVEN	AVEN_169	4.3131
9651	AG00006750	AKR1B1_P15121_299_VCALLSCTSHK	GOOD	0.000843548	-2.38455	1	AKR1B1_P15121_299_VCALLSCTSHK	sp|P15121	9606	DTB-IAA:299	sp|P15121	DTB-IAA:299	AKR1B1	37	VCALLSCTSHK	298	1.10973e+08	FALSE	P15121	10	50	X052349	960f503734938a750568fa4205d8e4bba726464c	https://github.com/gsk-tech/cz_scriptstore	TRUE	04:00:00	BIOCAT49769	299	AKR1B1	AKR1B1_299	3.07389
9651	AG00006750	GATD3B_A0A0B4J2D5_176+177_EFHQAGKPIGLCCIAPVLAAK<|>GATD3A_P0DPI2_176+177_EFHQAGKPIGLCCIAPVLAAK	GOOD	0.000279852	-2.37928	1	GATD3B_A0A0B4J2D5_176+177_EFHQAGKPIGLCCIAPVLAAK<|>GATD3A_P0DPI2_176+177_EFHQAGKPIGLCCIAPVLAAK	sp|A0A0B4J2D5<|>sp|P0DPI2	9606	DTB-IAA:176;DTB-IAA:177<|>DTB-IAA:176;DTB-IAA:177	sp|A0A0B4J2D5<|>sp|P0DPI2	DTB-IAA:176;DTB-IAA:177<|>DTB-IAA:176;DTB-IAA:177	GATD3B<|>GATD3A	37	EFHQAGKPIGLCCIAPVLAAK	165<|>165	6.3925e+07	FALSE	A0A0B4J2D5<|>P0DPI2	10	50	X052349	960f503734938a750568fa4205d8e4bba726464c	https://github.com/gsk-tech/cz_scriptstore	TRUE	04:00:00	BIOCAT49769		GATD3B	GATD3B_176+177	3.55307
9651	AG00006750	BRAT1_Q6PJG6_513_LCHPCWEVR	GOOD	0.000558777	-2.31856	1	BRAT1_Q6PJG6_513_LCHPCWEVR	sp|Q6PJG6	9606	DTB-IAA:513	sp|Q6PJG6	DTB-IAA:513	BRAT1	37	LCHPCWEVR	509	5.50239e+07	FALSE	Q6PJG6	10	50	X052349	960f503734938a750568fa4205d8e4bba726464c	https://github.com/gsk-tech/cz_scriptstore	TRUE	04:00:00	BIOCAT49769	513	BRAT1	BRAT1_513	3.25276
9651	AG00006750	HMOX2_P30519_265_CPFYAAEQDK	GOOD	0.00290587	-2.31428	1	HMOX2_P30519_265_CPFYAAEQDK	sp|P30519	9606	DTB-IAA:236	sp|P30519<|>sp|P30519-2	DTB-IAA:236<|>DTB-IAA:265	HMOX2	37	CPFYAAEQDK	265<|>236	1.30909e+08	FALSE	P30519	10	50	X052349	960f503734938a750568fa4205d8e4bba726464c	https://github.com/gsk-tech/cz_scriptstore	TRUE	04:00:00	BIOCAT49769	265	HMOX2	HMOX2_265	2.53672
9651	AG00006750	PEX1_O43933_1185_TASQEGCQELTQEQR	GOOD	0.000737363	-2.3109	1	PEX1_O43933_1185_TASQEGCQELTQEQR	sp|O43933	9606	DTB-IAA:1185	sp|O43933<|>sp|O43933-2	DTB-IAA:1185<|>DTB-IAA:863	PEX1	37	TASQEGCQELTQEQR	1179<|>857	4.14214e+07	FALSE	O43933	10	50	X052349	960f503734938a750568fa4205d8e4bba726464c	https://github.com/gsk-tech/cz_scriptstore	TRUE	04:00:00	BIOCAT49769	1185	PEX1	PEX1_1185	3.13232
9651	AG00006750	COG1_Q8WTW3_318_LCSWFK	GOOD	0.0834968	-2.30278	1	COG1_Q8WTW3_318_LCSWFK	sp|Q8WTW3	9606	DTB-IAA:318	sp|Q8WTW3	DTB-IAA:318	COG1	37	LCSWFK	317	8.31286e+07	FALSE	Q8WTW3	10	50	X052349	960f503734938a750568fa4205d8e4bba726464c	https://github.com/gsk-tech/cz_scriptstore	TRUE	04:00:00	BIOCAT49769	318	COG1	COG1_318	1.07833
9651	AG00006750	MKI67_P46013_643_SQHDILQMICSK	GOOD	0.00183119	-2.27837	1	MKI67_P46013_643_SQHDILQMICSK	sp|P46013	9606	DTB-IAA:283	sp|P46013<|>sp|P46013-2	DTB-IAA:283<|>DTB-IAA:643	MKI67	37	SQHDILQMICSK	634<|>274	74267637	FALSE	P46013	10	50	X052349	960f503734938a750568fa4205d8e4bba726464c	https://github.com/gsk-tech/cz_scriptstore	TRUE	04:00:00	BIOCAT49769	643	MKI67	MKI67_643	2.73727
9651	AG00006750	TOE1_Q96GM8_80_SLLNQCIEER	GOOD	0.000308451	-2.27602	1	TOE1_Q96GM8_80_SLLNQCIEER	sp|Q96GM8	9606	DTB-IAA:80	sp|Q96GM8	DTB-IAA:80	TOE1	37	SLLNQCIEER	75	8.03697e+07	FALSE	Q96GM8	10	50	X052349	960f503734938a750568fa4205d8e4bba726464c	https://github.com/gsk-tech/cz_scriptstore	TRUE	04:00:00	BIOCAT49769	80	TOE1	TOE1_80	3.51081
9651	AG00006750	COX17_Q14061_23+24_KPLKPCCACPETK	GOOD	0.000388322	-2.24712	1	COX17_Q14061_23+24_KPLKPCCACPETK	sp|Q14061	9606	DTB-IAA:23;DTB-IAA:24	sp|Q14061	DTB-IAA:23;DTB-IAA:24	COX17	37	KPLKPCCACPETK	18	174161028	FALSE	Q14061	10	50	X052349	960f503734938a750568fa4205d8e4bba726464c	https://github.com/gsk-tech/cz_scriptstore	TRUE	04:00:00	BIOCAT49769		COX17	COX17_23+24	3.41081
9651	AG00006750	OSBPL1A_Q9BXW6_387_ECDMAK	GOOD	0.000287767	-2.24663	1	OSBPL1A_Q9BXW6_387_ECDMAK	sp|Q9BXW6	9606	DTB-IAA:387	sp|Q9BXW6<|>sp|Q9BXW6-4	DTB-IAA:387<|>DTB-IAA:5	OSBPL1A	37	ECDMAK	386<|>4	1.18454e+08	FALSE	Q9BXW6	10	50	X052349	960f503734938a750568fa4205d8e4bba726464c	https://github.com/gsk-tech/cz_scriptstore	TRUE	04:00:00	BIOCAT49769	387	OSBPL1A	OSBPL1A_387	3.54096
9651	AG00006750	GLRX5_Q86SX6_67_GTPEQPQCGFSNAVVQILR	GOOD	0.000735557	-2.24021	1	GLRX5_Q86SX6_67_GTPEQPQCGFSNAVVQILR	sp|Q86SX6	9606	DTB-IAA:67	sp|Q86SX6	DTB-IAA:67	GLRX5	37	GTPEQPQCGFSNAVVQILR	60	4.16395e+07	FALSE	Q86SX6	10	50	X052349	960f503734938a750568fa4205d8e4bba726464c	https://github.com/gsk-tech/cz_scriptstore	TRUE	04:00:00	BIOCAT49769	67	GLRX5	GLRX5_67	3.13338
9651	AG00006750	DIP2A_Q14689_6_GCPLEAAPLPAEVR	GOOD	0.00524289	-2.194	1	DIP2A_Q14689_6_GCPLEAAPLPAEVR	sp|Q14689	9606	DTB-IAA:6	sp|Q14689<|>sp|Q14689-2<|>sp|Q14689-3<|>sp|Q14689-4<|>sp|Q14689-5<|>sp|Q14689-6	DTB-IAA:6<|>DTB-IAA:6<|>DTB-IAA:6<|>DTB-IAA:6<|>DTB-IAA:6<|>DTB-IAA:6	DIP2A	37	GCPLEAAPLPAEVR	5<|>5<|>5<|>5<|>5<|>5	4.55076e+07	FALSE	Q14689	10	50	X052349	960f503734938a750568fa4205d8e4bba726464c	https://github.com/gsk-tech/cz_scriptstore	TRUE	04:00:00	BIOCAT49769	6	DIP2A	DIP2A_6	2.28043
9651	AG00006750	PRXL2A_Q9BRX8_88_RPGCFLCR	GOOD	1.63049e-05	-2.18175	1	PRXL2A_Q9BRX8_88_RPGCFLCR	sp|Q9BRX8	9606	DTB-IAA:77	sp|Q9BRX8<|>sp|Q9BRX8-2	DTB-IAA:77<|>DTB-IAA:88	PRXL2A	37	RPGCFLCR	82<|>71	9.89998e+07	FALSE	Q9BRX8	10	50	X052349	960f503734938a750568fa4205d8e4bba726464c	https://github.com/gsk-tech/cz_scriptstore	TRUE	04:00:00	BIOCAT49769	88	PRXL2A	PRXL2A_88	4.78768
9651	AG00006750	CEPT1_Q9Y6K0_11+30_CGDSHPESPVGFGHMSTTGCVLNK	GOOD	0.000974264	-2.16672	1	CEPT1_Q9Y6K0_11+30_CGDSHPESPVGFGHMSTTGCVLNK	sp|Q9Y6K0	9606	DTB-IAA:11;DTB-IAA:30	sp|Q9Y6K0	DTB-IAA:11;DTB-IAA:30	CEPT1	37	CGDSHPESPVGFGHMSTTGCVLNK	11	4.70684e+07	FALSE	Q9Y6K0	10	50	X052349	960f503734938a750568fa4205d8e4bba726464c	https://github.com/gsk-tech/cz_scriptstore	TRUE	04:00:00	BIOCAT49769		CEPT1	CEPT1_11+30	3.01132
9651	AG00006750	TXNRD2_Q9NNW7_523_SGLDPTVTGCUG	GOOD	0.00240581	-2.15104	1	TXNRD2_Q9NNW7_523_SGLDPTVTGCUG	sp|Q9NNW7	9606	Selno_DTB-IAA:276	sp|Q9NNW7<|>sp|Q9NNW7-2<|>sp|Q9NNW7-3<|>sp|Q9NNW7-4	Selno_DTB-IAA:276<|>Selno_DTB-IAA:427<|>Selno_DTB-IAA:497<|>Selno_DTB-IAA:523	TXNRD2	37	SGLDPTVTGCUG	513<|>487<|>417<|>266	3.63739e+07	FALSE	Q9NNW7	10	50	X052349	960f503734938a750568fa4205d8e4bba726464c	https://github.com/gsk-tech/cz_scriptstore	TRUE	04:00:00	BIOCAT49769	523	TXNRD2	TXNRD2_523	2.61874
9651	AG00006750	CEPT1_Q9Y6K0_11_CGDSHPESPVGFGHMSTTGCVLNK	GOOD	0.000296788	-2.14551	1	CEPT1_Q9Y6K0_11_CGDSHPESPVGFGHMSTTGCVLNK	sp|Q9Y6K0	9606	DTB-IAA:11	sp|Q9Y6K0	DTB-IAA:11	CEPT1	37	CGDSHPESPVGFGHMSTTGCVLNK	11	6.8553e+07	FALSE	Q9Y6K0	10	50	X052349	960f503734938a750568fa4205d8e4bba726464c	https://github.com/gsk-tech/cz_scriptstore	TRUE	04:00:00	BIOCAT49769	11	CEPT1	CEPT1_11	3.52755
9651	AG00006750	CSMD2_Q7Z408-3_2_CDAHLR	GOOD	0.0336228	-2.13979	0	CSMD2_Q7Z408-3_2_CDAHLR	sp|Q7Z408-3	9606	DTB-IAA:2	sp|Q7Z408-3	DTB-IAA:2	CSMD2	37	CDAHLR	2	5.39658e+07	TRUE	Q7Z408	10	50	X052349	960f503734938a750568fa4205d8e4bba726464c	https://github.com/gsk-tech/cz_scriptstore	TRUE	04:00:00	BIOCAT49769	2	CSMD2	CSMD2_2	1.47337
9651	AG00006750	TRPM4_Q8TD43_759_QSGRPGCCGGR	GOOD	0.00616502	-2.09386	1	TRPM4_Q8TD43_759_QSGRPGCCGGR	sp|Q8TD43	9606	DTB-IAA:585	sp|Q8TD43<|>sp|Q8TD43-2	DTB-IAA:585<|>DTB-IAA:759	TRPM4	37	QSGRPGCCGGR	752<|>578	2.1936e+07	FALSE	Q8TD43	10	50	X052349	960f503734938a750568fa4205d8e4bba726464c	https://github.com/gsk-tech/cz_scriptstore	TRUE	04:00:00	BIOCAT49769	759	TRPM4	TRPM4_759	2.21007
9651	AG00006750	PDSS2_Q86YH6_71_CLLSDELSNIAMQVR	GOOD	0.000403503	-2.09264	1	PDSS2_Q86YH6_71_CLLSDELSNIAMQVR	sp|Q86YH6	9606	DTB-IAA:71	sp|Q86YH6<|>sp|Q86YH6-2	DTB-IAA:71<|>DTB-IAA:71	PDSS2	37	CLLSDELSNIAMQVR	71<|>71	3.56563e+07	FALSE	Q86YH6	10	50	X052349	960f503734938a750568fa4205d8e4bba726464c	https://github.com/gsk-tech/cz_scriptstore	TRUE	04:00:00	BIOCAT49769	71	PDSS2	PDSS2_71	3.39415
9651	AG00006750	AIP_O00170_122_HCCGVAQMR	GOOD	3.78679e-05	-2.08579	1	AIP_O00170_122_HCCGVAQMR	sp|O00170	9606	DTB-IAA:122	sp|O00170	DTB-IAA:122	AIP	37	HCCGVAQMR	120	7.395e+07	FALSE	O00170	10	50	X052349	960f503734938a750568fa4205d8e4bba726464c	https://github.com/gsk-tech/cz_scriptstore	TRUE	04:00:00	BIOCAT49769	122	AIP	AIP_122	4.42173
9651	AG00006750	AKR1B1_P15121_304_VCALLSCTSHK	GOOD	7.19418e-05	-2.0771	1	AKR1B1_P15121_304_VCALLSCTSHK	sp|P15121	9606	DTB-IAA:304	sp|P15121	DTB-IAA:304	AKR1B1	37	VCALLSCTSHK	298	1.06799e+08	FALSE	P15121	10	50	X052349	960f503734938a750568fa4205d8e4bba726464c	https://github.com/gsk-tech/cz_scriptstore	TRUE	04:00:00	BIOCAT49769	304	AKR1B1	AKR1B1_304	4.14302
9651	AG00006750	RTN4_Q9NQC3_1101_YSNSALGHVNCTIK	GOOD	0.000124745	-2.06569	1	RTN4_Q9NQC3_1101_YSNSALGHVNCTIK	sp|Q9NQC3	9606	DTB-IAA:108	sp|Q9NQC3<|>sp|Q9NQC3-2<|>sp|Q9NQC3-3<|>sp|Q9NQC3-4<|>sp|Q9NQC3-5<|>sp|Q9NQC3-6	DTB-IAA:108<|>DTB-IAA:1101<|>DTB-IAA:282<|>DTB-IAA:301<|>DTB-IAA:869<|>DTB-IAA:895	RTN4	37	YSNSALGHVNCTIK	1091<|>272<|>98<|>859<|>291<|>885	174910916	FALSE	Q9NQC3	10	50	X052349	960f503734938a750568fa4205d8e4bba726464c	https://github.com/gsk-tech/cz_scriptstore	TRUE	04:00:00	BIOCAT49769	1101	RTN4	RTN4_1101	3.90398
9651	AG00006750	TXN2_Q99757_90+93_VVNSETPVVVDFHAQWCGPCK	GOOD	0.000310827	-2.06554	1	TXN2_Q99757_90+93_VVNSETPVVVDFHAQWCGPCK	sp|Q99757	9606	DTB-IAA:90;DTB-IAA:93	sp|Q99757	DTB-IAA:90;DTB-IAA:93	TXN2	37	VVNSETPVVVDFHAQWCGPCK	74	3.68086e+07	FALSE	Q99757	10	50	X052349	960f503734938a750568fa4205d8e4bba726464c	https://github.com/gsk-tech/cz_scriptstore	TRUE	04:00:00	BIOCAT49769		TXN2	TXN2_90+93	3.50748
9651	AG00006750	NISCH_Q9Y2I1_935_GTHNCR	GOOD	6.08085e-05	-2.06052	1	NISCH_Q9Y2I1_935_GTHNCR	sp|Q9Y2I1	9606	DTB-IAA:424	sp|Q9Y2I1<|>sp|Q9Y2I1-2	DTB-IAA:424<|>DTB-IAA:935	NISCH	37	GTHNCR	931<|>420	1.522e+07	FALSE	Q9Y2I1	10	50	X052349	960f503734938a750568fa4205d8e4bba726464c	https://github.com/gsk-tech/cz_scriptstore	TRUE	04:00:00	BIOCAT49769	935	NISCH	NISCH_935	4.21604
9651	AG00006750	AKR1B1_P15121_299+304_VCALLSCTSHK	GOOD	0.000160962	-2.05766	1	AKR1B1_P15121_299+304_VCALLSCTSHK	sp|P15121	9606	DTB-IAA:299;DTB-IAA:304	sp|P15121	DTB-IAA:299;DTB-IAA:304	AKR1B1	37	VCALLSCTSHK	298	3.02096e+08	FALSE	P15121	10	50	X052349	960f503734938a750568fa4205d8e4bba726464c	https://github.com/gsk-tech/cz_scriptstore	TRUE	04:00:00	BIOCAT49769		AKR1B1	AKR1B1_299+304	3.79328
9651	AG00006750	PDCD11_Q14690_361_LSCQNLGAVLDDVPVQGFFKK	GOOD	0.00238919	-2.04514	1	PDCD11_Q14690_361_LSCQNLGAVLDDVPVQGFFKK	sp|Q14690	9606	DTB-IAA:361	sp|Q14690	DTB-IAA:361	PDCD11	37	LSCQNLGAVLDDVPVQGFFKK	359	3.90092e+07	FALSE	Q14690	10	50	X052349	960f503734938a750568fa4205d8e4bba726464c	https://github.com/gsk-tech/cz_scriptstore	TRUE	04:00:00	BIOCAT49769	361	PDCD11	PDCD11_361	2.62175
9651	AG00006750	MRC2_Q9UBG0_201_YDNQWFHGCTSTGR	GOOD	0.00066729	-2.03665	1	MRC2_Q9UBG0_201_YDNQWFHGCTSTGR	sp|Q9UBG0	9606	DTB-IAA:201	sp|Q9UBG0	DTB-IAA:201	MRC2	37	YDNQWFHGCTSTGR	193	3.07179e+07	FALSE	Q9UBG0	10	50	X052349	960f503734938a750568fa4205d8e4bba726464c	https://github.com/gsk-tech/cz_scriptstore	TRUE	04:00:00	BIOCAT49769	201	MRC2	MRC2_201	3.17569
9651	AG00006750	NECTIN1_Q15223_172_VLVATCTSANGKPPSVVSWETR	GOOD	1.63981e-05	-2.03609	1	NECTIN1_Q15223_172_VLVATCTSANGKPPSVVSWETR	sp|Q15223	9606	DTB-IAA:172	sp|Q15223<|>sp|Q15223-2<|>sp|Q15223-3	DTB-IAA:172<|>DTB-IAA:172<|>DTB-IAA:172	NECTIN1	37	VLVATCTSANGKPPSVVSWETR	167<|>167<|>167	8.05932e+07	FALSE	Q15223	10	50	X052349	960f503734938a750568fa4205d8e4bba726464c	https://github.com/gsk-tech/cz_scriptstore	TRUE	04:00:00	BIOCAT49769	172	NECTIN1	NECTIN1_172	4.78521
9651	AG00006750	WDR45B_Q5MNZ6_63_CNYLALVGGGK	GOOD	0.00384605	-1.99962	1	WDR45B_Q5MNZ6_63_CNYLALVGGGK	sp|Q5MNZ6	9606	DTB-IAA:63	sp|Q5MNZ6	DTB-IAA:63	WDR45B	37	CNYLALVGGGK	63	3.35097e+07	FALSE	Q5MNZ6	10	50	X052349	960f503734938a750568fa4205d8e4bba726464c	https://github.com/gsk-tech/cz_scriptstore	TRUE	04:00:00	BIOCAT49769	63	WDR45B	WDR45B_63	2.41499
9651	AG00006750	PASK_Q96RG2_991_AVELEGLAACEGEYSQK	GOOD	0.0153013	-1.99714	1	PASK_Q96RG2_991_AVELEGLAACEGEYSQK	sp|Q96RG2	9606	DTB-IAA:991	sp|Q96RG2<|>sp|Q96RG2-2<|>sp|Q96RG2-4	DTB-IAA:991<|>DTB-IAA:991<|>DTB-IAA:991	PASK	37	AVELEGLAACEGEYSQK	982<|>982<|>982	8.04791e+06	FALSE	Q96RG2	10	50	X052349	960f503734938a750568fa4205d8e4bba726464c	https://github.com/gsk-tech/cz_scriptstore	TRUE	04:00:00	BIOCAT49769	991	PASK	PASK_991	1.81527
9651	AG00006750	GATD3B_A0A0B4J2D5_177_EFHQAGKPIGLCCIAPVLAAK<|>GATD3A_P0DPI2_177_EFHQAGKPIGLCCIAPVLAAK	GOOD	0.0115847	-1.98379	1	GATD3B_A0A0B4J2D5_177_EFHQAGKPIGLCCIAPVLAAK<|>GATD3A_P0DPI2_177_EFHQAGKPIGLCCIAPVLAAK	sp|A0A0B4J2D5<|>sp|P0DPI2	9606	DTB-IAA:177<|>DTB-IAA:177	sp|A0A0B4J2D5<|>sp|P0DPI2	DTB-IAA:177<|>DTB-IAA:177	GATD3B<|>GATD3A	37	EFHQAGKPIGLCCIAPVLAAK	165<|>165	3.7877e+07	FALSE	A0A0B4J2D5<|>P0DPI2	10	50	X052349	960f503734938a750568fa4205d8e4bba726464c	https://github.com/gsk-tech/cz_scriptstore	TRUE	04:00:00	BIOCAT49769	177	GATD3B	GATD3B_177	1.93611
9651	AG00006750	REEP5_Q00765_18_NCMTDLLAK	GOOD	0.000146246	-1.97437	1	REEP5_Q00765_18_NCMTDLLAK	sp|Q00765	9606	DTB-IAA:18	sp|Q00765<|>sp|Q00765-2	DTB-IAA:18<|>DTB-IAA:18	REEP5	37	NCMTDLLAK	17<|>17	1.41085e+08	FALSE	Q00765	10	50	X052349	960f503734938a750568fa4205d8e4bba726464c	https://github.com/gsk-tech/cz_scriptstore	TRUE	04:00:00	BIOCAT49769	18	REEP5	REEP5_18	3.83492
9651	AG00006750	RTN3_O95197-3_42_SCSSSCAVHDLIFWR	GOOD	4.51632e-05	-1.96747	1	RTN3_O95197-3_42_SCSSSCAVHDLIFWR	sp|O95197-3	9606	DTB-IAA:42	sp|O95197-3<|>sp|O95197-5<|>sp|O95197-6	DTB-IAA:42<|>DTB-IAA:42<|>DTB-IAA:42	RTN3	37	SCSSSCAVHDLIFWR	41<|>41<|>41	7.47671e+07	TRUE	O95197	10	50	X052349	960f503734938a750568fa4205d8e4bba726464c	https://github.com/gsk-tech/cz_scriptstore	TRUE	04:00:00	BIOCAT49769	42	RTN3	RTN3_42	4.34522
9651	AG00006750	SNX7_Q9UNH6_325_KADTDLLPEEIGKLEDKVECANNALK	GOOD	0.0606297	-1.94572	1	SNX7_Q9UNH6_325_KADTDLLPEEIGKLEDKVECANNALK	sp|Q9UNH6	9606	DTB-IAA:325	sp|Q9UNH6<|>sp|Q9UNH6-3	DTB-IAA:325<|>DTB-IAA:389	SNX7	37	KADTDLLPEEIGKLEDKVECANNALK	306<|>370	5.23543e+07	FALSE	Q9UNH6	10	50	X052349	960f503734938a750568fa4205d8e4bba726464c	https://github.com/gsk-tech/cz_scriptstore	TRUE	04:00:00	BIOCAT49769	325	SNX7	SNX7_325	1.21731
9651	AG00006750	ELOVL5_Q9NYP7_61_NKQPFSCR	GOOD	0.00047501	-1.94444	1	ELOVL5_Q9NYP7_61_NKQPFSCR	sp|Q9NYP7	9606	DTB-IAA:61	sp|Q9NYP7<|>sp|Q9NYP7-2	DTB-IAA:61<|>DTB-IAA:61	ELOVL5	37	NKQPFSCR	55<|>55	1.05117e+08	FALSE	Q9NYP7	10	50	X052349	960f503734938a750568fa4205d8e4bba726464c	https://github.com/gsk-tech/cz_scriptstore	TRUE	04:00:00	BIOCAT49769	61	ELOVL5	ELOVL5_61	3.3233
9651	AG00006750	P4HB_P07237_53+56_YLLVEFYAPWCGHCK	GOOD	0.000166845	-1.92166	1	P4HB_P07237_53+56_YLLVEFYAPWCGHCK	sp|P07237	9606	DTB-IAA:53;DTB-IAA:56	sp|P07237	DTB-IAA:53;DTB-IAA:56	P4HB	37	YLLVEFYAPWCGHCK	43	2.94224e+07	FALSE	P07237	10	50	X052349	960f503734938a750568fa4205d8e4bba726464c	https://github.com/gsk-tech/cz_scriptstore	TRUE	04:00:00	BIOCAT49769		P4HB	P4HB_53+56	3.77769
9651	AG00006750	HDHD3_Q9BSH5_109_DFSHPCTWQVLDGAEDTLR	GOOD	5.48399e-05	-1.91638	1	HDHD3_Q9BSH5_109_DFSHPCTWQVLDGAEDTLR	sp|Q9BSH5	9606	DTB-IAA:109	sp|Q9BSH5	DTB-IAA:109	HDHD3	37	DFSHPCTWQVLDGAEDTLR	104	1.99941e+07	FALSE	Q9BSH5	10	50	X052349	960f503734938a750568fa4205d8e4bba726464c	https://github.com/gsk-tech/cz_scriptstore	TRUE	04:00:00	BIOCAT49769	109	HDHD3	HDHD3_109	4.2609
9651	AG00006750	RCCD1_A6NED2_139_LPLLPCAR	GOOD	0.00479361	-1.90381	1	RCCD1_A6NED2_139_LPLLPCAR	sp|A6NED2	9606	DTB-IAA:139	sp|A6NED2	DTB-IAA:139	RCCD1	37	LPLLPCAR	134	3.77223e+07	FALSE	A6NED2	10	50	X052349	960f503734938a750568fa4205d8e4bba726464c	https://github.com/gsk-tech/cz_scriptstore	TRUE	04:00:00	BIOCAT49769	139	RCCD1	RCCD1_139	2.31934
9651	AG00006750	MCMBP_Q9BTE3_325_LQHINPLLPACLNK	GOOD	5.64765e-07	-1.87396	1	MCMBP_Q9BTE3_325_LQHINPLLPACLNK	sp|Q9BTE3	9606	DTB-IAA:152	sp|Q9BTE3<|>sp|Q9BTE3-2<|>sp|Q9BTE3-3	DTB-IAA:152<|>DTB-IAA:325<|>DTB-IAA:325	MCMBP	37	LQHINPLLPACLNK	315<|>315<|>142	6.38491e+07	FALSE	Q9BTE3	10	50	X052349	960f503734938a750568fa4205d8e4bba726464c	https://github.com/gsk-tech/cz_scriptstore	TRUE	04:00:00	BIOCAT49769	325	MCMBP	MCMBP_325	6.24813
9651	AG00006750	ZC3H7B_Q9UGR2_940_DMLLCPR	GOOD	0.000437398	-1.86334	1	ZC3H7B_Q9UGR2_940_DMLLCPR	sp|Q9UGR2	9606	DTB-IAA:940	sp|Q9UGR2	DTB-IAA:940	ZC3H7B	37	DMLLCPR	936	5.70586e+07	FALSE	Q9UGR2	10	50	X052349	960f503734938a750568fa4205d8e4bba726464c	https://github.com/gsk-tech/cz_scriptstore	TRUE	04:00:00	BIOCAT49769	940	ZC3H7B	ZC3H7B_940	3.35912
9651	AG00006750	PDS5A_Q29RF7_532_QPTSEANCSAMFGK	GOOD	9.29021e-05	-1.83811	1	PDS5A_Q29RF7_532_QPTSEANCSAMFGK	sp|Q29RF7	9606	DTB-IAA:532	sp|Q29RF7<|>sp|Q29RF7-3	DTB-IAA:532<|>DTB-IAA:532	PDS5A	37	QPTSEANCSAMFGK	525<|>525	1.66066e+08	FALSE	Q29RF7	10	50	X052349	960f503734938a750568fa4205d8e4bba726464c	https://github.com/gsk-tech/cz_scriptstore	TRUE	04:00:00	BIOCAT49769	532	PDS5A	PDS5A_532	4.03197
9651	AG00006750	HMOX2_P30519_282_GALEGSSCPFR	GOOD	5.99095e-05	-1.83148	1	HMOX2_P30519_282_GALEGSSCPFR	sp|P30519	9606	DTB-IAA:253	sp|P30519<|>sp|P30519-2	DTB-IAA:253<|>DTB-IAA:282	HMOX2	37	GALEGSSCPFR	275<|>246	5.57697e+07	FALSE	P30519	10	50	X052349	960f503734938a750568fa4205d8e4bba726464c	https://github.com/gsk-tech/cz_scriptstore	TRUE	04:00:00	BIOCAT49769	282	HMOX2	HMOX2_282	4.2225
9651	AG00006750	USP40_Q9NVE5_50_NQGGTCYLNSLLQTLHFTPEFR	GOOD	3.31277e-05	-1.82654	1	USP40_Q9NVE5_50_NQGGTCYLNSLLQTLHFTPEFR	sp|Q9NVE5	9606	DTB-IAA:50	sp|Q9NVE5<|>sp|Q9NVE5-3	DTB-IAA:50<|>DTB-IAA:62	USP40	37	NQGGTCYLNSLLQTLHFTPEFR	45<|>57	1.75015e+07	FALSE	Q9NVE5	10	50	X052349	960f503734938a750568fa4205d8e4bba726464c	https://github.com/gsk-tech/cz_scriptstore	TRUE	04:00:00	BIOCAT49769	50	USP40	USP40_50	4.47981
9651	AG00006750	BIRC6_Q9NR09_3673_RHHVPQQCNK	GOOD	0.00186636	-1.7976	1	BIRC6_Q9NR09_3673_RHHVPQQCNK	sp|Q9NR09	9606	DTB-IAA:3673	sp|Q9NR09	DTB-IAA:3673	BIRC6	37	RHHVPQQCNK	3666	1.28671e+08	FALSE	Q9NR09	10	50	X052349	960f503734938a750568fa4205d8e4bba726464c	https://github.com/gsk-tech/cz_scriptstore	TRUE	04:00:00	BIOCAT49769	3673	BIRC6	BIRC6_3673	2.72901
9651	AG00006750	HSPA9_P38646_608_VEAVNMAEGIIHDTETKMEEFKDQLPADECNK	GOOD	0.00703065	-1.78677	0	HSPA9_P38646_608_VEAVNMAEGIIHDTETKMEEFKDQLPADECNK	sp|P38646	9606	DTB-IAA:608	sp|P38646	DTB-IAA:608	HSPA9	37	VEAVNMAEGIIHDTETKMEEFKDQLPADECNK	579	1.97716e+07	FALSE	P38646	10	50	X052349	960f503734938a750568fa4205d8e4bba726464c	https://github.com/gsk-tech/cz_scriptstore	TRUE	04:00:00	BIOCAT49769	608	HSPA9	HSPA9_608	2.153
9651	AG00006750	EEF1A1_P68104_31_CGGIDKR<|>EEF1A2_Q5VTE0_31_CGGIDKR	GOOD	0.000158375	-1.78646	1	EEF1A1_P68104_31_CGGIDKR<|>EEF1A2_Q5VTE0_31_CGGIDKR	sp|P68104<|>sp|Q05639<|>sp|Q5VTE0	9606	DTB-IAA:31<|>DTB-IAA:31<|>DTB-IAA:31	sp|P68104<|>sp|P68104-2<|>sp|Q05639<|>sp|Q5VTE0	DTB-IAA:31<|>DTB-IAA:31<|>DTB-IAA:31<|>DTB-IAA:31	EEF1A1<|>EEF1A1<|>EEF1A2<|>EEF1A1P5	37	CGGIDKR	31<|>31<|>31<|>31	8.86391e+08	FALSE	P68104<|>Q05639<|>Q5VTE0	10	50	X052349	960f503734938a750568fa4205d8e4bba726464c	https://github.com/gsk-tech/cz_scriptstore	TRUE	04:00:00	BIOCAT49769	31	EEF1A1	EEF1A1_31	3.80031
9651	AG00006750	LYSMD2_Q8IV50_106_LFTNDCIFLK	GOOD	3.25333e-07	-1.77476	1	LYSMD2_Q8IV50_106_LFTNDCIFLK	sp|Q8IV50	9606	DTB-IAA:106	sp|Q8IV50<|>sp|Q8IV50-2	DTB-IAA:106<|>DTB-IAA:15	LYSMD2	37	LFTNDCIFLK	101<|>10	7.05033e+07	FALSE	Q8IV50	10	50	X052349	960f503734938a750568fa4205d8e4bba726464c	https://github.com/gsk-tech/cz_scriptstore	TRUE	04:00:00	BIOCAT49769	106	LYSMD2	LYSMD2_106	6.48767
9651	AG00006750	SORD_Q00796_179_VLVCGAGPIGMVTLLVAK	GOOD	0.0041164	-1.77448	1	SORD_Q00796_179_VLVCGAGPIGMVTLLVAK	sp|Q00796	9606	DTB-IAA:179	sp|Q00796	DTB-IAA:179	SORD	37	VLVCGAGPIGMVTLLVAK	176	1.66329e+07	FALSE	Q00796	10	50	X052349	960f503734938a750568fa4205d8e4bba726464c	https://github.com/gsk-tech/cz_scriptstore	TRUE	04:00:00	BIOCAT49769	179	SORD	SORD_179	2.38548
9651	AG00006750	BCLAF1_Q9NYF8_688_CDSADLRHDIDR	GOOD	1.51126e-05	-1.75464	1	BCLAF1_Q9NYF8_688_CDSADLRHDIDR	sp|Q9NYF8	9606	DTB-IAA:515	sp|Q9NYF8<|>sp|Q9NYF8-2<|>sp|Q9NYF8-3<|>sp|Q9NYF8-4	DTB-IAA:515<|>DTB-IAA:686<|>DTB-IAA:686<|>DTB-IAA:688	BCLAF1	37	CDSADLRHDIDR	688<|>686<|>686<|>515	1.51568e+07	FALSE	Q9NYF8	10	50	X052349	960f503734938a750568fa4205d8e4bba726464c	https://github.com/gsk-tech/cz_scriptstore	TRUE	04:00:00	BIOCAT49769	688	BCLAF1	BCLAF1_688	4.82066
9651	AG00006750	APOOL_Q6UXV4_74_TATGCYIGWCK	GOOD	0.000624828	-1.75123	1	APOOL_Q6UXV4_74_TATGCYIGWCK	sp|Q6UXV4	9606	DTB-IAA:74	sp|Q6UXV4	DTB-IAA:74	APOOL	37	TATGCYIGWCK	70	128097115	FALSE	Q6UXV4	10	50	X052349	960f503734938a750568fa4205d8e4bba726464c	https://github.com/gsk-tech/cz_scriptstore	TRUE	04:00:00	BIOCAT49769	74	APOOL	APOOL_74	3.20424
9651	AG00006750	NT5DC1_Q5TFE4_119_HFLSDTGMACR	GOOD	0.00018581	-1.74534	1	NT5DC1_Q5TFE4_119_HFLSDTGMACR	sp|Q5TFE4	9606	DTB-IAA:119	sp|Q5TFE4<|>sp|Q5TFE4-2	DTB-IAA:119<|>DTB-IAA:69	NT5DC1	37	HFLSDTGMACR	110<|>60	1.16444e+08	FALSE	Q5TFE4	10	50	X052349	960f503734938a750568fa4205d8e4bba726464c	https://github.com/gsk-tech/cz_scriptstore	TRUE	04:00:00	BIOCAT49769	119	NT5DC1	NT5DC1_119	3.73093
9651	AG00006750	ALDH1B1_P30837_318_SPSIVLADADMEHAVEQCHEALFFNMGQCCCAGSR	GOOD	0.00233377	-1.72873	0	ALDH1B1_P30837_318_SPSIVLADADMEHAVEQCHEALFFNMGQCCCAGSR	sp|P30837	9606	DTB-IAA:318	sp|P30837	DTB-IAA:318	ALDH1B1	37	SPSIVLADADMEHAVEQCHEALFFNMGQCCCAGSR	290	9.29069e+06	FALSE	P30837	10	50	X052349	960f503734938a750568fa4205d8e4bba726464c	https://github.com/gsk-tech/cz_scriptstore	TRUE	04:00:00	BIOCAT49769	318	ALDH1B1	ALDH1B1_318	2.63194
9651	AG00006750	PPP2R5D_Q14738_17_CTAKPSSSGK	GOOD	0.00269205	-1.7228	1	PPP2R5D_Q14738_17_CTAKPSSSGK	sp|Q14738	9606	DTB-IAA:17	sp|Q14738<|>sp|Q14738-2	DTB-IAA:17<|>DTB-IAA:17	PPP2R5D	37	CTAKPSSSGK	17<|>17	3.27485e+08	FALSE	Q14738	10	50	X052349	960f503734938a750568fa4205d8e4bba726464c	https://github.com/gsk-tech/cz_scriptstore	TRUE	04:00:00	BIOCAT49769	17	PPP2R5D	PPP2R5D_17	2.56992
9651	AG00006750	DSCR3_O14972_221_VETCGCAEGYAR	GOOD	2.90732e-07	-1.71633	1	DSCR3_O14972_221_VETCGCAEGYAR	sp|O14972	9606	DTB-IAA:194	sp|O14972<|>sp|O14972-2	DTB-IAA:194<|>DTB-IAA:221	DSCR3	37	VETCGCAEGYAR	216<|>189	9.43053e+07	FALSE	O14972	10	50	X052349	960f503734938a750568fa4205d8e4bba726464c	https://github.com/gsk-tech/cz_scriptstore	TRUE	04:00:00	BIOCAT49769	221	DSCR3	DSCR3_221	6.53651
9651	AG00006750	DCP2_Q8IU60_391_KLQDNFETDAVYDLPSSSEDQLLEHAEGQPVACNGHCK	GOOD	0.000427824	-1.70395	1	DCP2_Q8IU60_391_KLQDNFETDAVYDLPSSSEDQLLEHAEGQPVACNGHCK	sp|Q8IU60	9606	DTB-IAA:356	sp|Q8IU60<|>sp|Q8IU60-2	DTB-IAA:356<|>DTB-IAA:391	DCP2	37	KLQDNFETDAVYDLPSSSEDQLLEHAEGQPVACNGHCK	359<|>324	1.71481e+07	FALSE	Q8IU60	10	50	X052349	960f503734938a750568fa4205d8e4bba726464c	https://github.com/gsk-tech/cz_scriptstore	TRUE	04:00:00	BIOCAT49769	391	DCP2	DCP2_391	3.36874
9651	AG00006750	DHX30_Q7L2E3_346_RPCTIQVPEPILR	GOOD	3.59036e-05	-1.70146	1	DHX30_Q7L2E3_346_RPCTIQVPEPILR	sp|Q7L2E3	9606	DTB-IAA:307	sp|Q7L2E3<|>sp|Q7L2E3-2<|>sp|Q7L2E3-3	DTB-IAA:307<|>DTB-IAA:346<|>DTB-IAA:374	DHX30	37	RPCTIQVPEPILR	344<|>372<|>305	8.48182e+07	FALSE	Q7L2E3	10	50	X052349	960f503734938a750568fa4205d8e4bba726464c	https://github.com/gsk-tech/cz_scriptstore	TRUE	04:00:00	BIOCAT49769	346	DHX30	DHX30_346	4.44486
9651	AG00006750	TXN2_Q99757_93_VVNSETPVVVDFHAQWCGPCK	GOOD	0.000755416	-1.69999	1	TXN2_Q99757_93_VVNSETPVVVDFHAQWCGPCK	sp|Q99757	9606	DTB-IAA:93	sp|Q99757	DTB-IAA:93	TXN2	37	VVNSETPVVVDFHAQWCGPCK	74	4.61e+07	FALSE	Q99757	10	50	X052349	960f503734938a750568fa4205d8e4bba726464c	https://github.com/gsk-tech/cz_scriptstore	TRUE	04:00:00	BIOCAT49769	93	TXN2	TXN2_93	3.12181
9651	AG00006750	P4HB_P07237_397+400_KNVFVEFYAPWCGHCK	GOOD	3.03494e-06	-1.69542	1	P4HB_P07237_397+400_KNVFVEFYAPWCGHCK	sp|P07237	9606	DTB-IAA:397;DTB-IAA:400	sp|P07237	DTB-IAA:397;DTB-IAA:400	P4HB	37	KNVFVEFYAPWCGHCK	386	6.22979e+07	FALSE	P07237	10	50	X052349	960f503734938a750568fa4205d8e4bba726464c	https://github.com/gsk-tech/cz_scriptstore	TRUE	04:00:00	BIOCAT49769		P4HB	P4HB_397+400	5.51785
9651	AG00006750	NDC1_Q9BTX1_9_ATAVSRPCAGR	GOOD	0.00046436	-1.69293	1	NDC1_Q9BTX1_9_ATAVSRPCAGR	sp|Q9BTX1	9606	DTB-IAA:9	sp|Q9BTX1<|>sp|Q9BTX1-2<|>sp|Q9BTX1-3<|>sp|Q9BTX1-4<|>sp|Q9BTX1-5	DTB-IAA:9<|>DTB-IAA:9<|>DTB-IAA:9<|>DTB-IAA:9<|>DTB-IAA:9	NDC1	37	ATAVSRPCAGR	2<|>2<|>2<|>2<|>2	1.1011e+08	FALSE	Q9BTX1	10	50	X052349	960f503734938a750568fa4205d8e4bba726464c	https://github.com/gsk-tech/cz_scriptstore	TRUE	04:00:00	BIOCAT49769	9	NDC1	NDC1_9	3.33315
9651	AG00006750	PRKCD_Q05655_261+264_CEDCGMNVHHK	GOOD	3.52943e-06	-1.68872	1	PRKCD_Q05655_261+264_CEDCGMNVHHK	sp|Q05655	9606	DTB-IAA:261;DTB-IAA:264	sp|Q05655<|>sp|Q05655-2	DTB-IAA:261;DTB-IAA:264<|>DTB-IAA:261;DTB-IAA:264	PRKCD	37	CEDCGMNVHHK	261<|>261	3.25768e+08	FALSE	Q05655	10	50	X052349	960f503734938a750568fa4205d8e4bba726464c	https://github.com/gsk-tech/cz_scriptstore	TRUE	04:00:00	BIOCAT49769		PRKCD	PRKCD_261+264	5.4523
9651	AG00006750	DDX59_Q5T1V6_453_LFKPPVLVFVDCK	GOOD	0.000132169	-1.68456	1	DDX59_Q5T1V6_453_LFKPPVLVFVDCK	sp|Q5T1V6	9606	DTB-IAA:453	sp|Q5T1V6<|>sp|Q5T1V6-2	DTB-IAA:453<|>DTB-IAA:453	DDX59	37	LFKPPVLVFVDCK	442<|>442	6.0497e+07	FALSE	Q5T1V6	10	50	X052349	960f503734938a750568fa4205d8e4bba726464c	https://github.com/gsk-tech/cz_scriptstore	TRUE	04:00:00	BIOCAT49769	453	DDX59	DDX59_453	3.87887
9651	AG00006750	TSTA3_Q13630_116_VVSCLSTCIFPDK	GOOD	0.000152407	-1.67088	1	TSTA3_Q13630_116_VVSCLSTCIFPDK	sp|Q13630	9606	DTB-IAA:116	sp|Q13630	DTB-IAA:116	TSTA3	37	VVSCLSTCIFPDK	109	5.90848e+07	FALSE	Q13630	10	50	X052349	960f503734938a750568fa4205d8e4bba726464c	https://github.com/gsk-tech/cz_scriptstore	TRUE	04:00:00	BIOCAT49769	116	TSTA3	TSTA3_116	3.81699
9651	AG00006750	TAF6_P49848_235_EITEACVGSCEAK	GOOD	0.000349042	-1.66984	1	TAF6_P49848_235_EITEACVGSCEAK	sp|P49848	9606	DTB-IAA:225	sp|P49848<|>sp|P49848-2<|>sp|P49848-3<|>sp|P49848-4	DTB-IAA:225<|>DTB-IAA:235<|>DTB-IAA:235<|>DTB-IAA:272	TAF6	37	EITEACVGSCEAK	226<|>226<|>263<|>216	3.29713e+07	FALSE	P49848	10	50	X052349	960f503734938a750568fa4205d8e4bba726464c	https://github.com/gsk-tech/cz_scriptstore	TRUE	04:00:00	BIOCAT49769	235	TAF6	TAF6_235	3.45712
9651	AG00006750	EIF1_P41567_94_NICQFLVEIGLAKDDQLK	GOOD	0.000770935	-1.66813	1	EIF1_P41567_94_NICQFLVEIGLAKDDQLK	sp|P41567	9606	DTB-IAA:94	sp|P41567	DTB-IAA:94	EIF1	37	NICQFLVEIGLAKDDQLK	92	3.27305e+07	FALSE	P41567	10	50	X052349	960f503734938a750568fa4205d8e4bba726464c	https://github.com/gsk-tech/cz_scriptstore	TRUE	04:00:00	BIOCAT49769	94	EIF1	EIF1_94	3.11298
9651	AG00006750	NOC2L_Q9Y3T9_585_VQENSAYICSR	GOOD	4.55396e-06	-1.66527	1	NOC2L_Q9Y3T9_585_VQENSAYICSR	sp|Q9Y3T9	9606	DTB-IAA:585	sp|Q9Y3T9	DTB-IAA:585	NOC2L	37	VQENSAYICSR	577	3.10188e+08	FALSE	Q9Y3T9	10	50	X052349	960f503734938a750568fa4205d8e4bba726464c	https://github.com/gsk-tech/cz_scriptstore	TRUE	04:00:00	BIOCAT49769	585	NOC2L	NOC2L_585	5.34161
9651	AG00006750	TNS3_Q68CZ2_512_DRETDILDDEMPHHDLHSVDSLGTLSSSEGPQSAHLGPFTCHK	GOOD	0.00424905	-1.66493	1	TNS3_Q68CZ2_512_DRETDILDDEMPHHDLHSVDSLGTLSSSEGPQSAHLGPFTCHK	sp|Q68CZ2	9606	DTB-IAA:512	sp|Q68CZ2	DTB-IAA:512	TNS3	37	DRETDILDDEMPHHDLHSVDSLGTLSSSEGPQSAHLGPFTCHK	472	7.21953e+06	FALSE	Q68CZ2	10	50	X052349	960f503734938a750568fa4205d8e4bba726464c	https://github.com/gsk-tech/cz_scriptstore	TRUE	04:00:00	BIOCAT49769	512	TNS3	TNS3_512	2.37171
9651	AG00006750	HLA-C_P04222_345+364_GGSCSQAASSNSAQGSDESLIACKA	GOOD	0.00445033	-1.65726	1	HLA-C_P04222_345+364_GGSCSQAASSNSAQGSDESLIACKA	sp|P04222<|>sp|P30504<|>sp|P30505<|>sp|P30508<|>sp|P30510<|>sp|Q07000<|>sp|Q29865<|>sp|Q29960<|>sp|Q29963<|>sp|Q95604<|>sp|Q9TNN7	9606	DTB-IAA:305;DTB-IAA:324<|>DTB-IAA:345;DTB-IAA:364<|>DTB-IAA:345;DTB-IAA:364<|>DTB-IAA:345;DTB-IAA:364<|>DTB-IAA:345;DTB-IAA:364<|>DTB-IAA:345;DTB-IAA:364<|>DTB-IAA:345;DTB-IAA:364<|>DTB-IAA:345;DTB-IAA:364<|>DTB-IAA:345;DTB-IAA:364<|>DTB-IAA:345;DTB-IAA:364<|>DTB-IAA:351;DTB-IAA:370	sp|P04222<|>sp|P30504<|>sp|P30505<|>sp|P30508<|>sp|P30510<|>sp|Q07000<|>sp|Q29865<|>sp|Q29960<|>sp|Q29960-2<|>sp|Q29963<|>sp|Q95604<|>sp|Q9TNN7	DTB-IAA:305;DTB-IAA:324<|>DTB-IAA:345;DTB-IAA:364<|>DTB-IAA:345;DTB-IAA:364<|>DTB-IAA:345;DTB-IAA:364<|>DTB-IAA:345;DTB-IAA:364<|>DTB-IAA:345;DTB-IAA:364<|>DTB-IAA:345;DTB-IAA:364<|>DTB-IAA:345;DTB-IAA:364<|>DTB-IAA:345;DTB-IAA:364<|>DTB-IAA:345;DTB-IAA:364<|>DTB-IAA:345;DTB-IAA:364<|>DTB-IAA:351;DTB-IAA:370	HLA-C	37	GGSCSQAASSNSAQGSDESLIACKA	342<|>342<|>342<|>342<|>342<|>342<|>342<|>342<|>302<|>342<|>348<|>342	2.40895e+07	FALSE	P04222<|>P30504<|>P30505<|>P30508<|>P30510<|>Q07000<|>Q29865<|>Q29960<|>Q29963<|>Q95604<|>Q9TNN7	10	50	X052349	960f503734938a750568fa4205d8e4bba726464c	https://github.com/gsk-tech/cz_scriptstore	TRUE	04:00:00	BIOCAT49769		HLA-C	HLA-C_345+364	2.35161
9651	AG00006750	SCCPDH_Q8NBX0_238_WPISYCR	GOOD	7.91169e-08	-1.65309	1	SCCPDH_Q8NBX0_238_WPISYCR	sp|Q8NBX0	9606	DTB-IAA:238	sp|Q8NBX0	DTB-IAA:238	SCCPDH	37	WPISYCR	233	1.06608e+08	FALSE	Q8NBX0	10	50	X052349	960f503734938a750568fa4205d8e4bba726464c	https://github.com/gsk-tech/cz_scriptstore	TRUE	04:00:00	BIOCAT49769	238	SCCPDH	SCCPDH_238	7.10173
9651	AG00006750	PARP10_Q53GL7_983_YDSAVDCICQPSIFVIFHDTQALPTHLITCEHVPR	GOOD	0.0129654	-1.64975	0	PARP10_Q53GL7_983_YDSAVDCICQPSIFVIFHDTQALPTHLITCEHVPR	sp|Q53GL7	9606	DTB-IAA:983	sp|Q53GL7	DTB-IAA:983	PARP10	37	YDSAVDCICQPSIFVIFHDTQALPTHLITCEHVPR	975	4.03393e+06	FALSE	Q53GL7	10	50	X052349	960f503734938a750568fa4205d8e4bba726464c	https://github.com/gsk-tech/cz_scriptstore	TRUE	04:00:00	BIOCAT49769	983	PARP10	PARP10_983	1.88721
9651	AG00006750	BCL2L12_Q9HB09_266_ACPGPPPPSPEPLAR	GOOD	9.02572e-05	-1.64894	1	BCL2L12_Q9HB09_266_ACPGPPPPSPEPLAR	sp|Q9HB09	9606	DTB-IAA:265	sp|Q9HB09<|>sp|Q9HB09-3	DTB-IAA:265<|>DTB-IAA:266	BCL2L12	37	ACPGPPPPSPEPLAR	265<|>264	3.16279e+07	FALSE	Q9HB09	10	50	X052349	960f503734938a750568fa4205d8e4bba726464c	https://github.com/gsk-tech/cz_scriptstore	TRUE	04:00:00	BIOCAT49769	266	BCL2L12	BCL2L12_266	4.04452
9651	AG00006750	RPS6KA3_P51812_436_EDIGVGSYSVCK<|>RPS6KA2_Q15349_429_EDIGVGSYSVCK	GOOD	0.000394418	-1.64113	1	RPS6KA3_P51812_436_EDIGVGSYSVCK<|>RPS6KA2_Q15349_429_EDIGVGSYSVCK	sp|P51812<|>sp|Q15349<|>sp|Q9UK32	9606	DTB-IAA:429<|>DTB-IAA:436<|>DTB-IAA:440	sp|P51812<|>sp|Q15349<|>sp|Q15349-2<|>sp|Q15349-3<|>sp|Q9UK32<|>sp|Q9UK32-2	DTB-IAA:429<|>DTB-IAA:436<|>DTB-IAA:437<|>DTB-IAA:440<|>DTB-IAA:440<|>DTB-IAA:454	RPS6KA3<|>RPS6KA2<|>RPS6KA2<|>RPS6KA2<|>RPS6KA6<|>RPS6KA6	37	EDIGVGSYSVCK	426<|>419<|>444<|>427<|>430<|>430	4.99815e+07	FALSE	P51812<|>Q15349<|>Q9UK32	10	50	X052349	960f503734938a750568fa4205d8e4bba726464c	https://github.com/gsk-tech/cz_scriptstore	TRUE	04:00:00	BIOCAT49769	436	RPS6KA3	RPS6KA3_436	3.40404
9651	AG00006750	SNX6_Q9UNH7_149_KTVAMHEVFLCR	GOOD	0.000146346	-1.63714	1	SNX6_Q9UNH7_149_KTVAMHEVFLCR	sp|Q9UNH7	9606	DTB-IAA:149	sp|Q9UNH7<|>sp|Q9UNH7-2	DTB-IAA:149<|>DTB-IAA:33	SNX6	37	KTVAMHEVFLCR	139<|>23	5.81568e+07	FALSE	Q9UNH7	10	50	X052349	960f503734938a750568fa4205d8e4bba726464c	https://github.com/gsk-tech/cz_scriptstore	TRUE	04:00:00	BIOCAT49769	149	SNX6	SNX6_149	3.83462
9651	AG00006750	MAPK9_P45984_177_TACTNFMMTPYVVTR	GOOD	0.000936901	-1.63693	1	MAPK9_P45984_177_TACTNFMMTPYVVTR	sp|P45984	9606	DTB-IAA:177	sp|P45984<|>sp|P45984-2<|>sp|P45984-3<|>sp|P45984-4<|>sp|P45984-5	DTB-IAA:177<|>DTB-IAA:177<|>DTB-IAA:177<|>DTB-IAA:177<|>DTB-IAA:177	MAPK9	37	TACTNFMMTPYVVTR	175<|>175<|>175<|>175<|>175	3.12322e+07	FALSE	P45984	10	50	X052349	960f503734938a750568fa4205d8e4bba726464c	https://github.com/gsk-tech/cz_scriptstore	TRUE	04:00:00	BIOCAT49769	177	MAPK9	MAPK9_177	3.02831
9651	AG00006750	TRIM59_Q8IWR1_10+13_MHNFEEELTCPICYSIFEDPR<|>IFT80_Q9P2H3-3_10+13_MHNFEEELTCPICYSIFEDPR	GOOD	0.0521667	-1.6297	0	TRIM59_Q8IWR1_10+13_MHNFEEELTCPICYSIFEDPR<|>IFT80_Q9P2H3-3_10+13_MHNFEEELTCPICYSIFEDPR	sp|Q8IWR1<|>sp|Q9P2H3-3	9606	DTB-IAA:10;DTB-IAA:13<|>DTB-IAA:10;DTB-IAA:13	sp|Q8IWR1<|>sp|Q9P2H3-3	DTB-IAA:10;DTB-IAA:13<|>DTB-IAA:10;DTB-IAA:13	TRIM59<|>IFT80	37	MHNFEEELTCPICYSIFEDPR	1<|>1	2.94248e+06	FALSE	Q8IWR1<|>Q9P2H3	10	50	X052349	960f503734938a750568fa4205d8e4bba726464c	https://github.com/gsk-tech/cz_scriptstore	TRUE	04:00:00	BIOCAT49769		TRIM59	TRIM59_10+13	1.28261
9651	AG00006750	ERCC3_P19447_342_SGVIVLPCGAGK	GOOD	8.73274e-05	-1.62682	1	ERCC3_P19447_342_SGVIVLPCGAGK	sp|P19447	9606	DTB-IAA:342	sp|P19447	DTB-IAA:342	ERCC3	37	SGVIVLPCGAGK	335	7.2867e+07	FALSE	P19447	10	50	X052349	960f503734938a750568fa4205d8e4bba726464c	https://github.com/gsk-tech/cz_scriptstore	TRUE	04:00:00	BIOCAT49769	342	ERCC3	ERCC3_342	4.05885
9651	AG00006750	IMPACT_Q9P2X3_195_STFQAHLAPVVCPK	GOOD	0.00014267	-1.6143	1	IMPACT_Q9P2X3_195_STFQAHLAPVVCPK	sp|Q9P2X3	9606	DTB-IAA:195	sp|Q9P2X3<|>sp|Q9P2X3-2	DTB-IAA:195<|>DTB-IAA:77	IMPACT	37	STFQAHLAPVVCPK	184<|>66	4.69295e+07	FALSE	Q9P2X3	10	50	X052349	960f503734938a750568fa4205d8e4bba726464c	https://github.com/gsk-tech/cz_scriptstore	TRUE	04:00:00	BIOCAT49769	195	IMPACT	IMPACT_195	3.84567
9651	AG00006750	DESI1_Q6ICB0_108_GEAYNLFEHNCNTFSNEVAQFLTGR	GOOD	0.00258046	-1.61428	0	DESI1_Q6ICB0_108_GEAYNLFEHNCNTFSNEVAQFLTGR	sp|Q6ICB0	9606	DTB-IAA:108	sp|Q6ICB0	DTB-IAA:108	DESI1	37	GEAYNLFEHNCNTFSNEVAQFLTGR	98	1.99869e+07	FALSE	Q6ICB0	10	50	X052349	960f503734938a750568fa4205d8e4bba726464c	https://github.com/gsk-tech/cz_scriptstore	TRUE	04:00:00	BIOCAT49769	108	DESI1	DESI1_108	2.5883
9651	AG00006750	TXNDC5_Q8NBS9_353_FYAPWCGHCK	GOOD	0.00499059	-1.60794	1	TXNDC5_Q8NBS9_353_FYAPWCGHCK	sp|Q8NBS9	9606	DTB-IAA:245	sp|Q8NBS9<|>sp|Q8NBS9-2	DTB-IAA:245<|>DTB-IAA:353	TXNDC5	37	FYAPWCGHCK	345<|>237	5.48543e+07	FALSE	Q8NBS9	10	50	X052349	960f503734938a750568fa4205d8e4bba726464c	https://github.com/gsk-tech/cz_scriptstore	TRUE	04:00:00	BIOCAT49769	353	TXNDC5	TXNDC5_353	2.30185
9651	AG00006750	P4HB_P07237_53_YLLVEFYAPWCGHCK	GOOD	0.000235928	-1.59818	1	P4HB_P07237_53_YLLVEFYAPWCGHCK	sp|P07237	9606	DTB-IAA:53	sp|P07237	DTB-IAA:53	P4HB	37	YLLVEFYAPWCGHCK	43	1.1601e+08	FALSE	P07237	10	50	X052349	960f503734938a750568fa4205d8e4bba726464c	https://github.com/gsk-tech/cz_scriptstore	TRUE	04:00:00	BIOCAT49769	53	P4HB	P4HB_53	3.62722
9651	AG00006750	NUDT16L1_Q9BRJ7_88_VLGLGLGCLR	GOOD	0.000157266	-1.59806	1	NUDT16L1_Q9BRJ7_88_VLGLGLGCLR	sp|Q9BRJ7	9606	DTB-IAA:88	sp|Q9BRJ7<|>sp|Q9BRJ7-2	DTB-IAA:88<|>DTB-IAA:88	NUDT16L1	37	VLGLGLGCLR	81<|>81	5.59578e+07	FALSE	Q9BRJ7	10	50	X052349	960f503734938a750568fa4205d8e4bba726464c	https://github.com/gsk-tech/cz_scriptstore	TRUE	04:00:00	BIOCAT49769	88	NUDT16L1	NUDT16L1_88	3.80337
9651	AG00006750	TBC1D4_O60343_74_SQKPEAGGCGAPAAR	GOOD	0.00243632	-1.5912	1	TBC1D4_O60343_74_SQKPEAGGCGAPAAR	sp|O60343	9606	DTB-IAA:74	sp|O60343<|>sp|O60343-2<|>sp|O60343-3	DTB-IAA:74<|>DTB-IAA:74<|>DTB-IAA:74	TBC1D4	37	SQKPEAGGCGAPAAR	66<|>66<|>66	9.48014e+07	FALSE	O60343	10	50	X052349	960f503734938a750568fa4205d8e4bba726464c	https://github.com/gsk-tech/cz_scriptstore	TRUE	04:00:00	BIOCAT49769	74	TBC1D4	TBC1D4_74	2.61327
9651	AG00006750	PRR14L_Q5THK1_1503_AQDPSSAGCDQIHGAFAK	GOOD	0.00397343	-1.58774	0	PRR14L_Q5THK1_1503_AQDPSSAGCDQIHGAFAK	sp|Q5THK1	9606	DTB-IAA:1503	sp|Q5THK1<|>sp|Q5THK1-2<|>sp|Q5THK1-4	DTB-IAA:1503<|>DTB-IAA:1503<|>DTB-IAA:1503	PRR14L	37	AQDPSSAGCDQIHGAFAK	1495<|>1495<|>1495	2.90557e+07	FALSE	Q5THK1	10	50	X052349	960f503734938a750568fa4205d8e4bba726464c	https://github.com/gsk-tech/cz_scriptstore	TRUE	04:00:00	BIOCAT49769	1503	PRR14L	PRR14L_1503	2.40083
9651	AG00006750	RPUSD2_Q8IZ73_246_LLAENEDVVVVDKPSSIPVHPCGR	GOOD	3.15089e-07	-1.57042	1	RPUSD2_Q8IZ73_246_LLAENEDVVVVDKPSSIPVHPCGR	sp|Q8IZ73	9606	DTB-IAA:185	sp|Q8IZ73<|>sp|Q8IZ73-2	DTB-IAA:185<|>DTB-IAA:246	RPUSD2	37	LLAENEDVVVVDKPSSIPVHPCGR	225<|>164	1.30323e+08	FALSE	Q8IZ73	10	50	X052349	960f503734938a750568fa4205d8e4bba726464c	https://github.com/gsk-tech/cz_scriptstore	TRUE	04:00:00	BIOCAT49769	246	RPUSD2	RPUSD2_246	6.50157
9651	AG00006750	PTPN1_P18031_344_EETQEDKDCPIKEEK	GOOD	0.000165812	-1.57005	1	PTPN1_P18031_344_EETQEDKDCPIKEEK	sp|P18031	9606	DTB-IAA:344	sp|P18031	DTB-IAA:344	PTPN1	37	EETQEDKDCPIKEEK	336	8.12544e+07	FALSE	P18031	10	50	X052349	960f503734938a750568fa4205d8e4bba726464c	https://github.com/gsk-tech/cz_scriptstore	TRUE	04:00:00	BIOCAT49769	344	PTPN1	PTPN1_344	3.78039
9651	AG00006750	SEC63_Q9UGP8_295_KNEPPLTCPYSLK	GOOD	0.000111523	-1.56647	1	SEC63_Q9UGP8_295_KNEPPLTCPYSLK	sp|Q9UGP8	9606	DTB-IAA:295	sp|Q9UGP8	DTB-IAA:295	SEC63	37	KNEPPLTCPYSLK	288	1.56455e+08	FALSE	Q9UGP8	10	50	X052349	960f503734938a750568fa4205d8e4bba726464c	https://github.com/gsk-tech/cz_scriptstore	TRUE	04:00:00	BIOCAT49769	295	SEC63	SEC63_295	3.95264
9651	AG00006750	CCNE2_O96020_109_NLFINPSPLPDLSWGCSK	GOOD	0.00172626	-1.56077	1	CCNE2_O96020_109_NLFINPSPLPDLSWGCSK	sp|O96020	9606	DTB-IAA:109	sp|O96020<|>sp|O96020-2	DTB-IAA:109<|>DTB-IAA:109	CCNE2	37	NLFINPSPLPDLSWGCSK	94<|>94	3.672e+07	FALSE	O96020	10	50	X052349	960f503734938a750568fa4205d8e4bba726464c	https://github.com/gsk-tech/cz_scriptstore	TRUE	04:00:00	BIOCAT49769	109	CCNE2	CCNE2_109	2.76289
9651	AG00006750	MADD_Q8WXG6_1489_LINMTYCPK	GOOD	1.06877e-05	-1.56001	1	MADD_Q8WXG6_1489_LINMTYCPK	sp|Q8WXG6	9606	DTB-IAA:1383	sp|Q8WXG6<|>sp|Q8WXG6-2<|>sp|Q8WXG6-3<|>sp|Q8WXG6-4<|>sp|Q8WXG6-5<|>sp|Q8WXG6-6<|>sp|Q8WXG6-7<|>sp|Q8WXG6-8	DTB-IAA:1383<|>DTB-IAA:1387<|>DTB-IAA:1387<|>DTB-IAA:1407<|>DTB-IAA:1429<|>DTB-IAA:1450<|>DTB-IAA:1489<|>DTB-IAA:1489	MADD	37	LINMTYCPK	1483<|>1444<|>1423<|>1401<|>1381<|>1381<|>1483<|>1377	4.60052e+07	FALSE	Q8WXG6	10	50	X052349	960f503734938a750568fa4205d8e4bba726464c	https://github.com/gsk-tech/cz_scriptstore	TRUE	04:00:00	BIOCAT49769	1489	MADD	MADD_1489	4.97112
9651	AG00006750	POLRMT_O00411_591_LLAEMLVQATQMPCSLDKPHR	GOOD	0.00308426	-1.55102	1	POLRMT_O00411_591_LLAEMLVQATQMPCSLDKPHR	sp|O00411	9606	DTB-IAA:591	sp|O00411	DTB-IAA:591	POLRMT	37	LLAEMLVQATQMPCSLDKPHR	578	4.19013e+07	FALSE	O00411	10	50	X052349	960f503734938a750568fa4205d8e4bba726464c	https://github.com/gsk-tech/cz_scriptstore	TRUE	04:00:00	BIOCAT49769	591	POLRMT	POLRMT_591	2.51085
9651	AG00006750	TRNT1_Q96Q11_373_YQGEHCLLK	GOOD	0.00119341	-1.54448	1	TRNT1_Q96Q11_373_YQGEHCLLK	sp|Q96Q11	9606	DTB-IAA:353	sp|Q96Q11<|>sp|Q96Q11-2	DTB-IAA:353<|>DTB-IAA:373	TRNT1	37	YQGEHCLLK	368<|>348	1.42525e+08	FALSE	Q96Q11	10	50	X052349	960f503734938a750568fa4205d8e4bba726464c	https://github.com/gsk-tech/cz_scriptstore	TRUE	04:00:00	BIOCAT49769	373	TRNT1	TRNT1_373	2.92321
9651	AG00006750	MDN1_Q9NU22_2158_CLGEGGK	GOOD	6.3809e-05	-1.54113	1	MDN1_Q9NU22_2158_CLGEGGK	sp|Q9NU22	9606	DTB-IAA:2158	sp|Q9NU22	DTB-IAA:2158	MDN1	37	CLGEGGK	2158	1.13276e+08	FALSE	Q9NU22	10	50	X052349	960f503734938a750568fa4205d8e4bba726464c	https://github.com/gsk-tech/cz_scriptstore	TRUE	04:00:00	BIOCAT49769	2158	MDN1	MDN1_2158	4.19512
9651	AG00006750	PSME1_Q06323_101_KKGEDEDKGPPCGPVNCNEK	GOOD	0.000807334	-1.5368	1	PSME1_Q06323_101_KKGEDEDKGPPCGPVNCNEK	sp|Q06323	9606	DTB-IAA:101	sp|Q06323<|>sp|Q06323-2<|>sp|Q06323-3	DTB-IAA:101<|>DTB-IAA:101<|>DTB-IAA:101	PSME1	37	KKGEDEDKGPPCGPVNCNEK	90<|>90<|>90	1.07627e+08	FALSE	Q06323	10	50	X052349	960f503734938a750568fa4205d8e4bba726464c	https://github.com/gsk-tech/cz_scriptstore	TRUE	04:00:00	BIOCAT49769	101	PSME1	PSME1_101	3.09295
9651	AG00006750	C3orf38_Q5JPI3_259_CPFVENTWK	GOOD	0.000110425	-1.52801	1	C3orf38_Q5JPI3_259_CPFVENTWK	sp|Q5JPI3	9606	DTB-IAA:257	sp|Q5JPI3<|>sp|Q5JPI3-2	DTB-IAA:257<|>DTB-IAA:259	C3orf38	37	CPFVENTWK	259<|>257	5.91322e+07	FALSE	Q5JPI3	10	50	X052349	960f503734938a750568fa4205d8e4bba726464c	https://github.com/gsk-tech/cz_scriptstore	TRUE	04:00:00	BIOCAT49769	259	C3orf38	C3orf38_259	3.95693
9651	AG00006750	ARHGAP25_P42331_448_CFLTSAFQGANSSK	GOOD	0.000225552	-1.52374	1	ARHGAP25_P42331_448_CFLTSAFQGANSSK	sp|P42331	9606	DTB-IAA:409	sp|P42331<|>sp|P42331-3<|>sp|P42331-4<|>sp|P42331-5<|>sp|P42331-6	DTB-IAA:409<|>DTB-IAA:441<|>DTB-IAA:442<|>DTB-IAA:448<|>DTB-IAA:449	ARHGAP25	37	CFLTSAFQGANSSK	448<|>441<|>449<|>409<|>442	1.76549e+08	FALSE	P42331	10	50	X052349	960f503734938a750568fa4205d8e4bba726464c	https://github.com/gsk-tech/cz_scriptstore	TRUE	04:00:00	BIOCAT49769	448	ARHGAP25	ARHGAP25_448	3.64675
9651	AG00006750	TPRA1_Q86W33_296_CQVDETEEPDVHLPQPYAVAR	GOOD	0.000527343	-1.51783	1	TPRA1_Q86W33_296_CQVDETEEPDVHLPQPYAVAR	sp|Q86W33	9606	DTB-IAA:296	sp|Q86W33	DTB-IAA:296	TPRA1	37	CQVDETEEPDVHLPQPYAVAR	296	1.29893e+07	FALSE	Q86W33	10	50	X052349	960f503734938a750568fa4205d8e4bba726464c	https://github.com/gsk-tech/cz_scriptstore	TRUE	04:00:00	BIOCAT49769	296	TPRA1	TPRA1_296	3.27791
9651	AG00006750	RHBDF2_Q6PJF5_181_DLELPSQEAPSFQGTESPKPCK	GOOD	6.39543e-07	-1.51706	1	RHBDF2_Q6PJF5_181_DLELPSQEAPSFQGTESPKPCK	sp|Q6PJF5	9606	DTB-IAA:152	sp|Q6PJF5<|>sp|Q6PJF5-2	DTB-IAA:152<|>DTB-IAA:181	RHBDF2	37	DLELPSQEAPSFQGTESPKPCK	161<|>132	3.0143e+08	FALSE	Q6PJF5	10	50	X052349	960f503734938a750568fa4205d8e4bba726464c	https://github.com/gsk-tech/cz_scriptstore	TRUE	04:00:00	BIOCAT49769	181	RHBDF2	RHBDF2_181	6.19413
9651	AG00006750	EXOSC6_Q5RKV6_117_RAPPGGCEER	GOOD	0.00119517	-1.51419	1	EXOSC6_Q5RKV6_117_RAPPGGCEER	sp|Q5RKV6	9606	DTB-IAA:117	sp|Q5RKV6	DTB-IAA:117	EXOSC6	37	RAPPGGCEER	111	7.73498e+07	FALSE	Q5RKV6	10	50	X052349	960f503734938a750568fa4205d8e4bba726464c	https://github.com/gsk-tech/cz_scriptstore	TRUE	04:00:00	BIOCAT49769	117	EXOSC6	EXOSC6_117	2.92257
9651	AG00006750	USP15_Q9Y4E8_633+634_ISTETEETEGSLHCCK	GOOD	0.0007442	-1.5107	1	USP15_Q9Y4E8_633+634_ISTETEETEGSLHCCK	sp|Q9Y4E8	9606	DTB-IAA:604;DTB-IAA:605	sp|Q9Y4E8<|>sp|Q9Y4E8-2<|>sp|Q9Y4E8-3	DTB-IAA:604;DTB-IAA:605<|>DTB-IAA:608;DTB-IAA:609<|>DTB-IAA:633;DTB-IAA:634	USP15	37	ISTETEETEGSLHCCK	620<|>591<|>595	1.07106e+08	FALSE	Q9Y4E8	10	50	X052349	960f503734938a750568fa4205d8e4bba726464c	https://github.com/gsk-tech/cz_scriptstore	TRUE	04:00:00	BIOCAT49769		USP15	USP15_633+634	3.12831
9651	AG00006750	ALDH1L1_O75891_707_GENCIAAGR	GOOD	0.000122259	-1.509	1	ALDH1L1_O75891_707_GENCIAAGR	sp|O75891<|>sp|Q3SY69	9606	DTB-IAA:606<|>DTB-IAA:728	sp|O75891<|>sp|O75891-2<|>sp|O75891-3<|>sp|Q3SY69	DTB-IAA:606<|>DTB-IAA:707<|>DTB-IAA:717<|>DTB-IAA:728	ALDH1L1<|>ALDH1L1<|>ALDH1L1<|>ALDH1L2	37	GENCIAAGR	704<|>603<|>714<|>725	1.00404e+08	FALSE	O75891<|>Q3SY69	10	50	X052349	960f503734938a750568fa4205d8e4bba726464c	https://github.com/gsk-tech/cz_scriptstore	TRUE	04:00:00	BIOCAT49769	707	ALDH1L1	ALDH1L1_707	3.91272
9651	AG00006750	P4HB_P07237_397+400_NVFVEFYAPWCGHCK	GOOD	8.94428e-05	-1.50865	1	P4HB_P07237_397+400_NVFVEFYAPWCGHCK	sp|P07237	9606	DTB-IAA:397;DTB-IAA:400	sp|P07237	DTB-IAA:397;DTB-IAA:400	P4HB	37	NVFVEFYAPWCGHCK	387	1.37102e+08	FALSE	P07237	10	50	X052349	960f503734938a750568fa4205d8e4bba726464c	https://github.com/gsk-tech/cz_scriptstore	TRUE	04:00:00	BIOCAT49769		P4HB	P4HB_397+400	4.04845
9651	AG00006750	PEX11B_O96011_153_LLMEQESSACSR	GOOD	0.000720622	-1.50354	1	PEX11B_O96011_153_LLMEQESSACSR	sp|O96011	9606	DTB-IAA:139	sp|O96011<|>sp|O96011-2	DTB-IAA:139<|>DTB-IAA:153	PEX11B	37	LLMEQESSACSR	144<|>130	5.10259e+07	FALSE	O96011	10	50	X052349	960f503734938a750568fa4205d8e4bba726464c	https://github.com/gsk-tech/cz_scriptstore	TRUE	04:00:00	BIOCAT49769	153	PEX11B	PEX11B_153	3.14229
9651	AG00006750	EXOSC6_Q5RKV6_117_APPGGCEERELALALQEALEPAVR	GOOD	0.00134385	-1.49232	1	EXOSC6_Q5RKV6_117_APPGGCEERELALALQEALEPAVR	sp|Q5RKV6	9606	DTB-IAA:117	sp|Q5RKV6	DTB-IAA:117	EXOSC6	37	APPGGCEERELALALQEALEPAVR	112	2.60399e+07	FALSE	Q5RKV6	10	50	X052349	960f503734938a750568fa4205d8e4bba726464c	https://github.com/gsk-tech/cz_scriptstore	TRUE	04:00:00	BIOCAT49769	117	EXOSC6	EXOSC6_117	2.87165
9651	AG00006750	SUGP2_Q8IX01_417_NCFFEIIKPFDK	GOOD	3.92889e-05	-1.49207	1	SUGP2_Q8IX01_417_NCFFEIIKPFDK	sp|Q8IX01	9606	DTB-IAA:417	sp|Q8IX01<|>sp|Q8IX01-3<|>sp|Q8IX01-4	DTB-IAA:417<|>DTB-IAA:417<|>DTB-IAA:417	SUGP2	37	NCFFEIIKPFDK	416<|>416<|>416	6.08618e+07	FALSE	Q8IX01	10	50	X052349	960f503734938a750568fa4205d8e4bba726464c	https://github.com/gsk-tech/cz_scriptstore	TRUE	04:00:00	BIOCAT49769	417	SUGP2	SUGP2_417	4.40573
9651	AG00006750	MCCC2_Q9HCC0_267_AATGEEVSAEDLGGADLHCRK	GOOD	0.00610443	-1.4895	1	MCCC2_Q9HCC0_267_AATGEEVSAEDLGGADLHCRK	sp|Q9HCC0	9606	DTB-IAA:229	sp|Q9HCC0<|>sp|Q9HCC0-2	DTB-IAA:229<|>DTB-IAA:267	MCCC2	37	AATGEEVSAEDLGGADLHCRK	249<|>211	4.93304e+07	FALSE	Q9HCC0	10	50	X052349	960f503734938a750568fa4205d8e4bba726464c	https://github.com/gsk-tech/cz_scriptstore	TRUE	04:00:00	BIOCAT49769	267	MCCC2	MCCC2_267	2.21436
9651	AG00006750	SCCPDH_Q8NBX0_238_RWPISYCR	GOOD	0.000985799	-1.48735	1	SCCPDH_Q8NBX0_238_RWPISYCR	sp|Q8NBX0	9606	DTB-IAA:238	sp|Q8NBX0	DTB-IAA:238	SCCPDH	37	RWPISYCR	232	9.49623e+07	FALSE	Q8NBX0	10	50	X052349	960f503734938a750568fa4205d8e4bba726464c	https://github.com/gsk-tech/cz_scriptstore	TRUE	04:00:00	BIOCAT49769	238	SCCPDH	SCCPDH_238	3.00621
9651	AG00006750	KEAP1_Q14145_319_IFEELTLHKPTQVMPCR	GOOD	0.000326833	-1.48429	1	KEAP1_Q14145_319_IFEELTLHKPTQVMPCR	sp|Q14145	9606	DTB-IAA:319	sp|Q14145	DTB-IAA:319	KEAP1	37	IFEELTLHKPTQVMPCR	304	7.04172e+07	FALSE	Q14145	10	50	X052349	960f503734938a750568fa4205d8e4bba726464c	https://github.com/gsk-tech/cz_scriptstore	TRUE	04:00:00	BIOCAT49769	319	KEAP1	KEAP1_319	3.48567
9651	AG00006750	HNRNPM_P52272_676_DKFNECGHVLYADIK	GOOD	0.00283998	-1.48217	0	HNRNPM_P52272_676_DKFNECGHVLYADIK	sp|P52272	9606	DTB-IAA:637	sp|P52272<|>sp|P52272-2	DTB-IAA:637<|>DTB-IAA:676	HNRNPM	37	DKFNECGHVLYADIK	671<|>632	113628051	FALSE	P52272	10	50	X052349	960f503734938a750568fa4205d8e4bba726464c	https://github.com/gsk-tech/cz_scriptstore	TRUE	04:00:00	BIOCAT49769	676	HNRNPM	HNRNPM_676	2.54668
9651	AG00006750	VCPIP1_Q96JH7_207+219_SQECLIPVHVDGDGHCLVHAVSR	GOOD	0.00164667	-1.47994	0	VCPIP1_Q96JH7_207+219_SQECLIPVHVDGDGHCLVHAVSR	sp|Q96JH7	9606	DTB-IAA:207;DTB-IAA:219	sp|Q96JH7	DTB-IAA:207;DTB-IAA:219	VCPIP1	37	SQECLIPVHVDGDGHCLVHAVSR	204	2.4062e+07	FALSE	Q96JH7	10	50	X052349	960f503734938a750568fa4205d8e4bba726464c	https://github.com/gsk-tech/cz_scriptstore	TRUE	04:00:00	BIOCAT49769		VCPIP1	VCPIP1_207+219	2.78339
9651	AG00006750	TXNIP_Q9H3M7_170_KVSCMFIPDGR	GOOD	0.000640898	-1.46726	1	TXNIP_Q9H3M7_170_KVSCMFIPDGR	sp|Q9H3M7	9606	DTB-IAA:115	sp|Q9H3M7<|>sp|Q9H3M7-2	DTB-IAA:115<|>DTB-IAA:170	TXNIP	37	KVSCMFIPDGR	167<|>112	1.57485e+08	FALSE	Q9H3M7	10	50	X052349	960f503734938a750568fa4205d8e4bba726464c	https://github.com/gsk-tech/cz_scriptstore	TRUE	04:00:00	BIOCAT49769	170	TXNIP	TXNIP_170	3.19321
9651	AG00006750	TESC_Q96BS2_213_FLNMETMALCH	GOOD	0.00176534	-1.45805	1	TESC_Q96BS2_213_FLNMETMALCH	sp|Q96BS2	9606	DTB-IAA:186	sp|Q96BS2<|>sp|Q96BS2-3	DTB-IAA:186<|>DTB-IAA:213	TESC	37	FLNMETMALCH	204<|>177	1.64785e+07	FALSE	Q96BS2	10	50	X052349	960f503734938a750568fa4205d8e4bba726464c	https://github.com/gsk-tech/cz_scriptstore	TRUE	04:00:00	BIOCAT49769	213	TESC	TESC_213	2.75317
9651	AG00006750	UBR4_Q5T4S7_2618+2619_QLEGDCCSFITQLVNHFWK	GOOD	0.00282684	-1.45457	1	UBR4_Q5T4S7_2618+2619_QLEGDCCSFITQLVNHFWK	sp|Q5T4S7	9606	DTB-IAA:2618;DTB-IAA:2619	sp|Q5T4S7<|>sp|Q5T4S7-2<|>sp|Q5T4S7-3<|>sp|Q5T4S7-4	DTB-IAA:2618;DTB-IAA:2619<|>DTB-IAA:2618;DTB-IAA:2619<|>DTB-IAA:2629;DTB-IAA:2630<|>DTB-IAA:2646;DTB-IAA:2647	UBR4	37	QLEGDCCSFITQLVNHFWK	2613<|>2613<|>2624<|>2641	1.51986e+07	FALSE	Q5T4S7	10	50	X052349	960f503734938a750568fa4205d8e4bba726464c	https://github.com/gsk-tech/cz_scriptstore	TRUE	04:00:00	BIOCAT49769		UBR4	UBR4_2618+2619	2.5487
9651	AG00006750	L3HYPDH_Q96EM0_148_VNIHCPCGLVTAFVACEDGR	GOOD	0.0155328	-1.45366	1	L3HYPDH_Q96EM0_148_VNIHCPCGLVTAFVACEDGR	sp|Q96EM0	9606	DTB-IAA:148	sp|Q96EM0	DTB-IAA:148	L3HYPDH	37	VNIHCPCGLVTAFVACEDGR	133	1.52876e+07	FALSE	Q96EM0	10	50	X052349	960f503734938a750568fa4205d8e4bba726464c	https://github.com/gsk-tech/cz_scriptstore	TRUE	04:00:00	BIOCAT49769	148	L3HYPDH	L3HYPDH_148	1.80875
9651	AG00006750	TOMM40_O96008_74+76_TPGAATASASGAAEDGACGCLPNPGTFEECHRK	GOOD	0.017091	-1.45274	1	TOMM40_O96008_74+76_TPGAATASASGAAEDGACGCLPNPGTFEECHRK	sp|O96008	9606	DTB-IAA:74;DTB-IAA:76	sp|O96008<|>sp|O96008-2	DTB-IAA:74;DTB-IAA:76<|>DTB-IAA:74;DTB-IAA:76	TOMM40	37	TPGAATASASGAAEDGACGCLPNPGTFEECHRK	57<|>57	1.25195e+07	FALSE	O96008	10	50	X052349	960f503734938a750568fa4205d8e4bba726464c	https://github.com/gsk-tech/cz_scriptstore	TRUE	04:00:00	BIOCAT49769		TOMM40	TOMM40_74+76	1.76723
9651	AG00006750	GATAD2B_Q8WXI9_308_GPPKPGLVRTTTPNMNPAINYQPQSSSSVPCQR	GOOD	0.00751974	-1.4487	1	GATAD2B_Q8WXI9_308_GPPKPGLVRTTTPNMNPAINYQPQSSSSVPCQR	sp|Q8WXI9	9606	DTB-IAA:308	sp|Q8WXI9	DTB-IAA:308	GATAD2B	37	GPPKPGLVRTTTPNMNPAINYQPQSSSSVPCQR	278	1.87079e+07	FALSE	Q8WXI9	10	50	X052349	960f503734938a750568fa4205d8e4bba726464c	https://github.com/gsk-tech/cz_scriptstore	TRUE	04:00:00	BIOCAT49769	308	GATAD2B	GATAD2B_308	2.1238
9651	AG00006750	UCHL3_P15374_95_QTISNACGTIGLIHAIANNK	GOOD	0.000197564	-1.44825	1	UCHL3_P15374_95_QTISNACGTIGLIHAIANNK	sp|P15374	9606	DTB-IAA:95	sp|P15374	DTB-IAA:95	UCHL3	37	QTISNACGTIGLIHAIANNK	89	6.55527e+07	FALSE	P15374	10	50	X052349	960f503734938a750568fa4205d8e4bba726464c	https://github.com/gsk-tech/cz_scriptstore	TRUE	04:00:00	BIOCAT49769	95	UCHL3	UCHL3_95	3.70429
9651	AG00006750	SLC15A4_Q8N697_269_ILTYSCCSQK	GOOD	0.000264076	-1.448	1	SLC15A4_Q8N697_269_ILTYSCCSQK	sp|Q8N697	9606	DTB-IAA:269	sp|Q8N697	DTB-IAA:269	SLC15A4	37	ILTYSCCSQK	263	5.52632e+07	FALSE	Q8N697	10	50	X052349	960f503734938a750568fa4205d8e4bba726464c	https://github.com/gsk-tech/cz_scriptstore	TRUE	04:00:00	BIOCAT49769	269	SLC15A4	SLC15A4_269	3.57827
9651	AG00006750	HDGF_P51858_108_KSCVEEPEPEPEAAEGDGDKK	GOOD	0.000166247	-1.4454	1	HDGF_P51858_108_KSCVEEPEPEPEAAEGDGDKK	sp|P51858	9606	DTB-IAA:101	sp|P51858<|>sp|P51858-2<|>sp|P51858-3	DTB-IAA:101<|>DTB-IAA:108<|>DTB-IAA:124	HDGF	37	KSCVEEPEPEPEAAEGDGDKK	106<|>99<|>122	4.55228e+07	FALSE	P51858	10	50	X052349	960f503734938a750568fa4205d8e4bba726464c	https://github.com/gsk-tech/cz_scriptstore	TRUE	04:00:00	BIOCAT49769	108	HDGF	HDGF_108	3.77925
9651	AG00006750	THOC6_Q86W42_35_LHMTIFSQSVSPCGK	GOOD	0.000314111	-1.42926	1	THOC6_Q86W42_35_LHMTIFSQSVSPCGK	sp|Q86W42	9606	DTB-IAA:35	sp|Q86W42<|>sp|Q86W42-3	DTB-IAA:35<|>DTB-IAA:35	THOC6	37	LHMTIFSQSVSPCGK	23<|>23	1.06614e+08	FALSE	Q86W42	10	50	X052349	960f503734938a750568fa4205d8e4bba726464c	https://github.com/gsk-tech/cz_scriptstore	TRUE	04:00:00	BIOCAT49769	35	THOC6	THOC6_35	3.50292
9651	AG00006750	TDRD7_Q8NHU6_77_SGEITCYAMACTETAR	GOOD	1.93113e-05	-1.42145	1	TDRD7_Q8NHU6_77_SGEITCYAMACTETAR	sp|Q8NHU6	9606	DTB-IAA:77	sp|Q8NHU6	DTB-IAA:77	TDRD7	37	SGEITCYAMACTETAR	67	2.0921e+07	FALSE	Q8NHU6	10	50	X052349	960f503734938a750568fa4205d8e4bba726464c	https://github.com/gsk-tech/cz_scriptstore	TRUE	04:00:00	BIOCAT49769	77	TDRD7	TDRD7_77	4.71419
9651	AG00006750	USP48_Q86UV5_652+658_KEEEELNFNEDILCPHGELCISENERR	GOOD	0.00918147	-1.41963	1	USP48_Q86UV5_652+658_KEEEELNFNEDILCPHGELCISENERR	sp|Q86UV5	9606	DTB-IAA:190;DTB-IAA:196	sp|Q86UV5<|>sp|Q86UV5-2<|>sp|Q86UV5-3<|>sp|Q86UV5-5	DTB-IAA:190;DTB-IAA:196<|>DTB-IAA:652;DTB-IAA:658<|>DTB-IAA:652;DTB-IAA:658<|>DTB-IAA:652;DTB-IAA:658	USP48	37	KEEEELNFNEDILCPHGELCISENERR	639<|>639<|>639<|>177	8.3042e+06	FALSE	Q86UV5	10	50	X052349	960f503734938a750568fa4205d8e4bba726464c	https://github.com/gsk-tech/cz_scriptstore	TRUE	04:00:00	BIOCAT49769		USP48	USP48_652+658	2.03709
9651	AG00006750	TONSL_Q96HA7_231_ECAHTMR	GOOD	0.0239548	-1.4177	0	TONSL_Q96HA7_231_ECAHTMR	sp|Q96HA7	9606	DTB-IAA:231	sp|Q96HA7<|>sp|Q96HA7-2	DTB-IAA:231<|>DTB-IAA:231	TONSL	37	ECAHTMR	230<|>230	6.58584e+06	FALSE	Q96HA7	10	50	X052349	960f503734938a750568fa4205d8e4bba726464c	https://github.com/gsk-tech/cz_scriptstore	TRUE	04:00:00	BIOCAT49769	231	TONSL	TONSL_231	1.62061
9651	AG00006750	STK11_Q15831_418_ACSASSK	GOOD	0.000221711	-1.41684	1	STK11_Q15831_418_ACSASSK	sp|Q15831	9606	DTB-IAA:418	sp|Q15831	DTB-IAA:418	STK11	37	ACSASSK	417	1.28707e+08	FALSE	Q15831	10	50	X052349	960f503734938a750568fa4205d8e4bba726464c	https://github.com/gsk-tech/cz_scriptstore	TRUE	04:00:00	BIOCAT49769	418	STK11	STK11_418	3.65421
9651	AG00006750	LYST_Q99698_2223_SEDDSPGDESCPR	GOOD	0.000682793	-1.41351	1	LYST_Q99698_2223_SEDDSPGDESCPR	sp|Q99698	9606	DTB-IAA:2223	sp|Q99698	DTB-IAA:2223	LYST	37	SEDDSPGDESCPR	2213	3.33143e+08	FALSE	Q99698	10	50	X052349	960f503734938a750568fa4205d8e4bba726464c	https://github.com/gsk-tech/cz_scriptstore	TRUE	04:00:00	BIOCAT49769	2223	LYST	LYST_2223	3.16571
9651	AG00006750	HLA-C_P04222_364_GGSCSQAASSNSAQGSDESLIACKA	GOOD	3.00046e-05	-1.41092	1	HLA-C_P04222_364_GGSCSQAASSNSAQGSDESLIACKA	sp|P04222<|>sp|P30504<|>sp|P30505<|>sp|P30508<|>sp|P30510<|>sp|Q07000<|>sp|Q29865<|>sp|Q29960<|>sp|Q29963<|>sp|Q95604<|>sp|Q9TNN7	9606	DTB-IAA:324<|>DTB-IAA:364<|>DTB-IAA:364<|>DTB-IAA:364<|>DTB-IAA:364<|>DTB-IAA:364<|>DTB-IAA:364<|>DTB-IAA:364<|>DTB-IAA:364<|>DTB-IAA:364<|>DTB-IAA:370	sp|P04222<|>sp|P30504<|>sp|P30505<|>sp|P30508<|>sp|P30510<|>sp|Q07000<|>sp|Q29865<|>sp|Q29960<|>sp|Q29960-2<|>sp|Q29963<|>sp|Q95604<|>sp|Q9TNN7	DTB-IAA:324<|>DTB-IAA:364<|>DTB-IAA:364<|>DTB-IAA:364<|>DTB-IAA:364<|>DTB-IAA:364<|>DTB-IAA:364<|>DTB-IAA:364<|>DTB-IAA:364<|>DTB-IAA:364<|>DTB-IAA:364<|>DTB-IAA:370	HLA-C	37	GGSCSQAASSNSAQGSDESLIACKA	342<|>342<|>342<|>342<|>342<|>342<|>342<|>342<|>302<|>342<|>348<|>342	2.23388e+07	FALSE	P04222<|>P30504<|>P30505<|>P30508<|>P30510<|>Q07000<|>Q29865<|>Q29960<|>Q29963<|>Q95604<|>Q9TNN7	10	50	X052349	960f503734938a750568fa4205d8e4bba726464c	https://github.com/gsk-tech/cz_scriptstore	TRUE	04:00:00	BIOCAT49769	364	HLA-C	HLA-C_364	4.52281
9651	AG00006750	POMP_Q9Y244_37_KGFSCVK	GOOD	0.000423672	-1.40908	1	POMP_Q9Y244_37_KGFSCVK	sp|Q9Y244	9606	DTB-IAA:37	sp|Q9Y244	DTB-IAA:37	POMP	37	KGFSCVK	33	2.14101e+08	FALSE	Q9Y244	10	50	X052349	960f503734938a750568fa4205d8e4bba726464c	https://github.com/gsk-tech/cz_scriptstore	TRUE	04:00:00	BIOCAT49769	37	POMP	POMP_37	3.37297
9651	AG00006750	UBR7_Q8N806_99+101_CDCGNSK	GOOD	0.000213372	-1.40823	1	UBR7_Q8N806_99+101_CDCGNSK	sp|Q8N806	9606	DTB-IAA:99;DTB-IAA:101	sp|Q8N806	DTB-IAA:99;DTB-IAA:101	UBR7	37	CDCGNSK	99	1.64617e+08	FALSE	Q8N806	10	50	X052349	960f503734938a750568fa4205d8e4bba726464c	https://github.com/gsk-tech/cz_scriptstore	TRUE	04:00:00	BIOCAT49769		UBR7	UBR7_99+101	3.67086
9651	AG00006750	CRIP1_P50238_56_TLTSGGHAEHEGKPYCNHPCYAAMFGPK	GOOD	0.00576665	-1.40626	0	CRIP1_P50238_56_TLTSGGHAEHEGKPYCNHPCYAAMFGPK	sp|P50238	9606	DTB-IAA:56	sp|P50238	DTB-IAA:56	CRIP1	37	TLTSGGHAEHEGKPYCNHPCYAAMFGPK	37	5.64112e+07	FALSE	P50238	10	50	X052349	960f503734938a750568fa4205d8e4bba726464c	https://github.com/gsk-tech/cz_scriptstore	TRUE	04:00:00	BIOCAT49769	56	CRIP1	CRIP1_56	2.23908
9651	AG00006750	STIP1_P31948_26_ALSVGNIDDALQCYSEAIKLDPHNHVLYSNR	GOOD	0.00930032	-1.39621	0	STIP1_P31948_26_ALSVGNIDDALQCYSEAIKLDPHNHVLYSNR	sp|P31948	9606	DTB-IAA:26	sp|P31948<|>sp|P31948-2<|>sp|P31948-3	DTB-IAA:26<|>DTB-IAA:26<|>DTB-IAA:73	STIP1	37	ALSVGNIDDALQCYSEAIKLDPHNHVLYSNR	14<|>61<|>14	3.14934e+07	FALSE	P31948	10	50	X052349	960f503734938a750568fa4205d8e4bba726464c	https://github.com/gsk-tech/cz_scriptstore	TRUE	04:00:00	BIOCAT49769	26	STIP1	STIP1_26	2.0315
9651	AG00006750	SNX6_Q9UNH7_149_TVAMHEVFLCR	GOOD	7.52882e-05	-1.39516	1	SNX6_Q9UNH7_149_TVAMHEVFLCR	sp|Q9UNH7	9606	DTB-IAA:149	sp|Q9UNH7<|>sp|Q9UNH7-2	DTB-IAA:149<|>DTB-IAA:33	SNX6	37	TVAMHEVFLCR	140<|>24	7.46409e+07	FALSE	Q9UNH7	10	50	X052349	960f503734938a750568fa4205d8e4bba726464c	https://github.com/gsk-tech/cz_scriptstore	TRUE	04:00:00	BIOCAT49769	149	SNX6	SNX6_149	4.12327
9651	AG00006750	TBCE_Q15813_141_NCAVSCAGEK	GOOD	0.000334011	-1.39132	1	TBCE_Q15813_141_NCAVSCAGEK	sp|Q15813	9606	DTB-IAA:141	sp|Q15813<|>sp|Q15813-2	DTB-IAA:141<|>DTB-IAA:141	TBCE	37	NCAVSCAGEK	136<|>136	5.6178e+07	FALSE	Q15813	10	50	X052349	960f503734938a750568fa4205d8e4bba726464c	https://github.com/gsk-tech/cz_scriptstore	TRUE	04:00:00	BIOCAT49769	141	TBCE	TBCE_141	3.47624
9651	AG00006750	UBE2L6_O14933_86+98_IYHPNVDENGQICLPIISSENWKPCTK	GOOD	0.0022842	-1.39036	1	UBE2L6_O14933_86+98_IYHPNVDENGQICLPIISSENWKPCTK	sp|O14933	9606	DTB-IAA:20;DTB-IAA:32	sp|O14933<|>sp|O14933-2	DTB-IAA:20;DTB-IAA:32<|>DTB-IAA:86;DTB-IAA:98	UBE2L6	37	IYHPNVDENGQICLPIISSENWKPCTK	74<|>8	2.79387e+07	FALSE	O14933	10	50	X052349	960f503734938a750568fa4205d8e4bba726464c	https://github.com/gsk-tech/cz_scriptstore	TRUE	04:00:00	BIOCAT49769		UBE2L6	UBE2L6_86+98	2.64127
9651	AG00006750	PLA2G4C_Q9UP65_351_KTGICASK	GOOD	0.000244393	-1.37685	1	PLA2G4C_Q9UP65_351_KTGICASK	sp|Q9UP65	9606	DTB-IAA:351	sp|Q9UP65<|>sp|Q9UP65-2<|>sp|Q9UP65-3	DTB-IAA:351<|>DTB-IAA:351<|>DTB-IAA:361	PLA2G4C	37	KTGICASK	347<|>347<|>357	6.17478e+07	FALSE	Q9UP65	10	50	X052349	960f503734938a750568fa4205d8e4bba726464c	https://github.com/gsk-tech/cz_scriptstore	TRUE	04:00:00	BIOCAT49769	351	PLA2G4C	PLA2G4C_351	3.61191
9651	AG00006750	ASPSCR1_Q9BZE9_224+225_GDLSRPEDADTSGPCCEHTQEK	GOOD	9.92718e-05	-1.3733	1	ASPSCR1_Q9BZE9_224+225_GDLSRPEDADTSGPCCEHTQEK	sp|Q9BZE9	9606	DTB-IAA:147;DTB-IAA:148	sp|Q9BZE9<|>sp|Q9BZE9-2<|>sp|Q9BZE9-3<|>sp|Q9BZE9-4	DTB-IAA:147;DTB-IAA:148<|>DTB-IAA:147;DTB-IAA:148<|>DTB-IAA:224;DTB-IAA:225<|>DTB-IAA:224;DTB-IAA:225	ASPSCR1	37	GDLSRPEDADTSGPCCEHTQEK	210<|>210<|>133<|>133	5.03954e+07	FALSE	Q9BZE9	10	50	X052349	960f503734938a750568fa4205d8e4bba726464c	https://github.com/gsk-tech/cz_scriptstore	TRUE	04:00:00	BIOCAT49769		ASPSCR1	ASPSCR1_224+225	4.00317
9651	AG00006750	SLTM_Q9NWH9_107_KHEADELSGDASVEDDAFIKDCELENQEAHEQDGNDELK	GOOD	0.0020791	-1.37254	1	SLTM_Q9NWH9_107_KHEADELSGDASVEDDAFIKDCELENQEAHEQDGNDELK	sp|Q9NWH9	9606	DTB-IAA:107	sp|Q9NWH9	DTB-IAA:107	SLTM	37	KHEADELSGDASVEDDAFIKDCELENQEAHEQDGNDELK	86	1.20336e+07	FALSE	Q9NWH9	10	50	X052349	960f503734938a750568fa4205d8e4bba726464c	https://github.com/gsk-tech/cz_scriptstore	TRUE	04:00:00	BIOCAT49769	107	SLTM	SLTM_107	2.68212
9651	AG00006750	MORC3_Q14149_15_LSALCPK	GOOD	1.60392e-05	-1.37058	1	MORC3_Q14149_15_LSALCPK	sp|Q14149	9606	DTB-IAA:15	sp|Q14149	DTB-IAA:15	MORC3	37	LSALCPK	11	113877597	FALSE	Q14149	10	50	X052349	960f503734938a750568fa4205d8e4bba726464c	https://github.com/gsk-tech/cz_scriptstore	TRUE	04:00:00	BIOCAT49769	15	MORC3	MORC3_15	4.79482
9651	AG00006750	EPRS_P07814_660_NSKHEELMLGDPCLK	GOOD	0.00911159	-1.36543	0	EPRS_P07814_660_NSKHEELMLGDPCLK	sp|P07814	9606	DTB-IAA:660	sp|P07814	DTB-IAA:660	EPRS	37	NSKHEELMLGDPCLK	648	1.85149e+08	FALSE	P07814	10	50	X052349	960f503734938a750568fa4205d8e4bba726464c	https://github.com/gsk-tech/cz_scriptstore	TRUE	04:00:00	BIOCAT49769	660	EPRS	EPRS_660	2.04041
9651	AG00006750	UBAP1_Q9NZ09_243_ATLDFKPLHKPNGFITLPQLGNCEK	GOOD	7.04164e-05	-1.36139	1	UBAP1_Q9NZ09_243_ATLDFKPLHKPNGFITLPQLGNCEK	sp|Q9NZ09	9606	DTB-IAA:243	sp|Q9NZ09<|>sp|Q9NZ09-2<|>sp|Q9NZ09-3<|>sp|Q9NZ09-4	DTB-IAA:243<|>DTB-IAA:243<|>DTB-IAA:279<|>DTB-IAA:307	UBAP1	37	ATLDFKPLHKPNGFITLPQLGNCEK	221<|>221<|>257<|>285	7.44038e+07	FALSE	Q9NZ09	10	50	X052349	960f503734938a750568fa4205d8e4bba726464c	https://github.com/gsk-tech/cz_scriptstore	TRUE	04:00:00	BIOCAT49769	243	UBAP1	UBAP1_243	4.15233
9651	AG00006750	GSDMD_P57764_56_CVNLSIKDILEPDAAEPDVQR	GOOD	0.00537949	-1.36019	1	GSDMD_P57764_56_CVNLSIKDILEPDAAEPDVQR	sp|P57764	9606	DTB-IAA:56	sp|P57764	DTB-IAA:56	GSDMD	37	CVNLSIKDILEPDAAEPDVQR	56	1.93205e+07	FALSE	P57764	10	50	X052349	960f503734938a750568fa4205d8e4bba726464c	https://github.com/gsk-tech/cz_scriptstore	TRUE	04:00:00	BIOCAT49769	56	GSDMD	GSDMD_56	2.26926
9651	AG00006750	ACTR5_Q9H9F9_265_CPDYYENNVHK	GOOD	6.66805e-05	-1.35172	1	ACTR5_Q9H9F9_265_CPDYYENNVHK	sp|Q9H9F9	9606	DTB-IAA:265	sp|Q9H9F9	DTB-IAA:265	ACTR5	37	CPDYYENNVHK	265	1.03486e+08	FALSE	Q9H9F9	10	50	X052349	960f503734938a750568fa4205d8e4bba726464c	https://github.com/gsk-tech/cz_scriptstore	TRUE	04:00:00	BIOCAT49769	265	ACTR5	ACTR5_265	4.176
9651	AG00006750	CFL1_P23528_139_LTGIKHELQANCYEEVK	GOOD	0.00486591	-1.35162	0	CFL1_P23528_139_LTGIKHELQANCYEEVK	sp|P23528	9606	DTB-IAA:139	sp|P23528	DTB-IAA:139	CFL1	37	LTGIKHELQANCYEEVK	128	2.12783e+08	FALSE	P23528	10	50	X052349	960f503734938a750568fa4205d8e4bba726464c	https://github.com/gsk-tech/cz_scriptstore	TRUE	04:00:00	BIOCAT49769	139	CFL1	CFL1_139	2.31284
9651	AG00006750	AIG1_Q9NVV5_6_MALVPCQVLR	GOOD	0.0210359	-1.35129	0	AIG1_Q9NVV5_6_MALVPCQVLR	sp|Q9NVV5	9606	DTB-IAA:6	sp|Q9NVV5<|>sp|Q9NVV5-2<|>sp|Q9NVV5-3<|>sp|Q9NVV5-5<|>sp|Q9NVV5-6	DTB-IAA:6<|>DTB-IAA:6<|>DTB-IAA:6<|>DTB-IAA:6<|>DTB-IAA:6	AIG1	37	MALVPCQVLR	1<|>1<|>1<|>1<|>1	2.02882e+07	FALSE	Q9NVV5	10	50	X052349	960f503734938a750568fa4205d8e4bba726464c	https://github.com/gsk-tech/cz_scriptstore	TRUE	04:00:00	BIOCAT49769	6	AIG1	AIG1_6	1.67704
9651	AG00006750	ZMYM2_Q9UBW7_608_LYNFCNSSCVAK	GOOD	1.3552e-05	-1.35018	1	ZMYM2_Q9UBW7_608_LYNFCNSSCVAK	sp|Q9UBW7	9606	DTB-IAA:608	sp|Q9UBW7	DTB-IAA:608	ZMYM2	37	LYNFCNSSCVAK	604	3.03341e+07	FALSE	Q9UBW7	10	50	X052349	960f503734938a750568fa4205d8e4bba726464c	https://github.com/gsk-tech/cz_scriptstore	TRUE	04:00:00	BIOCAT49769	608	ZMYM2	ZMYM2_608	4.868
9651	AG00006750	DDX3X_O00571_128_WCDKSDEDDWSK	GOOD	0.0002371	-1.34945	1	DDX3X_O00571_128_WCDKSDEDDWSK	sp|O00571	9606	DTB-IAA:112	sp|O00571<|>sp|O00571-2	DTB-IAA:112<|>DTB-IAA:128	DDX3X	37	WCDKSDEDDWSK	127<|>111	177459716	FALSE	O00571	10	50	X052349	960f503734938a750568fa4205d8e4bba726464c	https://github.com/gsk-tech/cz_scriptstore	TRUE	04:00:00	BIOCAT49769	128	DDX3X	DDX3X_128	3.62507
9651	AG00006750	SPATA2_Q9UM82_41_QRPGSDECLR	GOOD	0.00074886	-1.34701	1	SPATA2_Q9UM82_41_QRPGSDECLR	sp|Q9UM82	9606	DTB-IAA:41	sp|Q9UM82	DTB-IAA:41	SPATA2	37	QRPGSDECLR	34	120965058	FALSE	Q9UM82	10	50	X052349	960f503734938a750568fa4205d8e4bba726464c	https://github.com/gsk-tech/cz_scriptstore	TRUE	04:00:00	BIOCAT49769	41	SPATA2	SPATA2_41	3.1256
9651	AG00006750	TNS3_Q68CZ2_1241_HFLIECTPK	GOOD	3.62958e-05	-1.34627	1	TNS3_Q68CZ2_1241_HFLIECTPK	sp|Q68CZ2	9606	DTB-IAA:1001	sp|Q68CZ2<|>sp|Q68CZ2-2	DTB-IAA:1001<|>DTB-IAA:1241	TNS3	37	HFLIECTPK	1236<|>996	8.54601e+07	FALSE	Q68CZ2	10	50	X052349	960f503734938a750568fa4205d8e4bba726464c	https://github.com/gsk-tech/cz_scriptstore	TRUE	04:00:00	BIOCAT49769	1241	TNS3	TNS3_1241	4.44014
9651	AG00006750	TIGAR_Q9NQ88_114_EECPVFTPPGGETLDQVK	GOOD	0.0129593	-1.34598	0	TIGAR_Q9NQ88_114_EECPVFTPPGGETLDQVK	sp|Q9NQ88	9606	DTB-IAA:114	sp|Q9NQ88	DTB-IAA:114	TIGAR	37	EECPVFTPPGGETLDQVK	112	1.11605e+07	FALSE	Q9NQ88	10	50	X052349	960f503734938a750568fa4205d8e4bba726464c	https://github.com/gsk-tech/cz_scriptstore	TRUE	04:00:00	BIOCAT49769	114	TIGAR	TIGAR_114	1.88742
9651	AG00006750	SEC63_Q9UGP8_295_NEPPLTCPYSLK	GOOD	0.000178461	-1.34325	1	SEC63_Q9UGP8_295_NEPPLTCPYSLK	sp|Q9UGP8	9606	DTB-IAA:295	sp|Q9UGP8	DTB-IAA:295	SEC63	37	NEPPLTCPYSLK	289	5.7726e+07	FALSE	Q9UGP8	10	50	X052349	960f503734938a750568fa4205d8e4bba726464c	https://github.com/gsk-tech/cz_scriptstore	TRUE	04:00:00	BIOCAT49769	295	SEC63	SEC63_295	3.74846
9651	AG00006750	SRBD1_Q8N5C6_294_MSECLLK	GOOD	4.41028e-05	-1.34203	1	SRBD1_Q8N5C6_294_MSECLLK	sp|Q8N5C6	9606	DTB-IAA:294	sp|Q8N5C6	DTB-IAA:294	SRBD1	37	MSECLLK	291	8.60944e+07	FALSE	Q8N5C6	10	50	X052349	960f503734938a750568fa4205d8e4bba726464c	https://github.com/gsk-tech/cz_scriptstore	TRUE	04:00:00	BIOCAT49769	294	SRBD1	SRBD1_294	4.35553
9651	AG00006750	ZMYM2_Q9UBW7_612_LYNFCNSSCVAK	GOOD	0.000402604	-1.33423	1	ZMYM2_Q9UBW7_612_LYNFCNSSCVAK	sp|Q9UBW7	9606	DTB-IAA:612	sp|Q9UBW7	DTB-IAA:612	ZMYM2	37	LYNFCNSSCVAK	604	5.77426e+07	FALSE	Q9UBW7	10	50	X052349	960f503734938a750568fa4205d8e4bba726464c	https://github.com/gsk-tech/cz_scriptstore	TRUE	04:00:00	BIOCAT49769	612	ZMYM2	ZMYM2_612	3.39512
9651	AG00006750	LRCH4_O75427_283_GSALGDLAPSRPPSFSPCPAEDLFPGHR	GOOD	0.00740584	-1.32786	1	LRCH4_O75427_283_GSALGDLAPSRPPSFSPCPAEDLFPGHR	sp|O75427	9606	DTB-IAA:283	sp|O75427	DTB-IAA:283	LRCH4	37	GSALGDLAPSRPPSFSPCPAEDLFPGHR	266	4.19189e+07	FALSE	O75427	10	50	X052349	960f503734938a750568fa4205d8e4bba726464c	https://github.com/gsk-tech/cz_scriptstore	TRUE	04:00:00	BIOCAT49769	283	LRCH4	LRCH4_283	2.13043
9651	AG00006750	MYO19_Q96H55_755_VFMTDSMLELLECGR	GOOD	0.00227589	-1.32576	0	MYO19_Q96H55_755_VFMTDSMLELLECGR	sp|Q96H55	9606	DTB-IAA:555	sp|Q96H55<|>sp|Q96H55-4	DTB-IAA:555<|>DTB-IAA:755	MYO19	37	VFMTDSMLELLECGR	743<|>543	5.09291e+07	FALSE	Q96H55	10	50	X052349	960f503734938a750568fa4205d8e4bba726464c	https://github.com/gsk-tech/cz_scriptstore	TRUE	04:00:00	BIOCAT49769	755	MYO19	MYO19_755	2.64285
9651	AG00006750	HLA-C_P04222_345_GGSCSQAASSNSAQGSDESLIACKA	GOOD	0.000293254	-1.32389	1	HLA-C_P04222_345_GGSCSQAASSNSAQGSDESLIACKA	sp|P04222<|>sp|P30504<|>sp|P30505<|>sp|P30508<|>sp|P30510<|>sp|Q07000<|>sp|Q29865<|>sp|Q29960<|>sp|Q29963<|>sp|Q95604<|>sp|Q9TNN7	9606	DTB-IAA:305<|>DTB-IAA:345<|>DTB-IAA:345<|>DTB-IAA:345<|>DTB-IAA:345<|>DTB-IAA:345<|>DTB-IAA:345<|>DTB-IAA:345<|>DTB-IAA:345<|>DTB-IAA:345<|>DTB-IAA:351	sp|P04222<|>sp|P30504<|>sp|P30505<|>sp|P30508<|>sp|P30510<|>sp|Q07000<|>sp|Q29865<|>sp|Q29960<|>sp|Q29960-2<|>sp|Q29963<|>sp|Q95604<|>sp|Q9TNN7	DTB-IAA:305<|>DTB-IAA:345<|>DTB-IAA:345<|>DTB-IAA:345<|>DTB-IAA:345<|>DTB-IAA:345<|>DTB-IAA:345<|>DTB-IAA:345<|>DTB-IAA:345<|>DTB-IAA:345<|>DTB-IAA:345<|>DTB-IAA:351	HLA-C	37	GGSCSQAASSNSAQGSDESLIACKA	342<|>342<|>342<|>342<|>342<|>342<|>342<|>342<|>302<|>342<|>348<|>342	1.32894e+07	FALSE	P04222<|>P30504<|>P30505<|>P30508<|>P30510<|>Q07000<|>Q29865<|>Q29960<|>Q29963<|>Q95604<|>Q9TNN7	10	50	X052349	960f503734938a750568fa4205d8e4bba726464c	https://github.com/gsk-tech/cz_scriptstore	TRUE	04:00:00	BIOCAT49769	345	HLA-C	HLA-C_345	3.53276
9651	AG00006750	INPPL1_O15357_926_KPAFTEASCPLSR	GOOD	6.89138e-05	-1.32272	1	INPPL1_O15357_926_KPAFTEASCPLSR	sp|O15357	9606	DTB-IAA:684	sp|O15357<|>sp|O15357-2	DTB-IAA:684<|>DTB-IAA:926	INPPL1	37	KPAFTEASCPLSR	918<|>676	127436302	FALSE	O15357	10	50	X052349	960f503734938a750568fa4205d8e4bba726464c	https://github.com/gsk-tech/cz_scriptstore	TRUE	04:00:00	BIOCAT49769	926	INPPL1	INPPL1_926	4.16169
9651	AG00006750	P4HB_P07237_397_NVFVEFYAPWCGHCK	GOOD	9.32782e-05	-1.3218	1	P4HB_P07237_397_NVFVEFYAPWCGHCK	sp|P07237	9606	DTB-IAA:397	sp|P07237	DTB-IAA:397	P4HB	37	NVFVEFYAPWCGHCK	387	1.2875e+08	FALSE	P07237	10	50	X052349	960f503734938a750568fa4205d8e4bba726464c	https://github.com/gsk-tech/cz_scriptstore	TRUE	04:00:00	BIOCAT49769	397	P4HB	P4HB_397	4.03022
9651	AG00006750	CAPZB_P47756_206_QMEKDETVSDCSPHIANIGR	GOOD	0.00204913	-1.32113	0	CAPZB_P47756_206_QMEKDETVSDCSPHIANIGR	sp|P47756	9606	DTB-IAA:206	sp|P47756<|>sp|P47756-2	DTB-IAA:206<|>DTB-IAA:206	CAPZB	37	QMEKDETVSDCSPHIANIGR	196<|>196	2.63257e+07	FALSE	P47756	10	50	X052349	960f503734938a750568fa4205d8e4bba726464c	https://github.com/gsk-tech/cz_scriptstore	TRUE	04:00:00	BIOCAT49769	206	CAPZB	CAPZB_206	2.68843
9651	AG00006750	DLGAP5_Q15398_129_YRPDMPCFLLSNQNAVK	GOOD	0.00068269	-1.31406	1	DLGAP5_Q15398_129_YRPDMPCFLLSNQNAVK	sp|Q15398	9606	DTB-IAA:129	sp|Q15398<|>sp|Q15398-1<|>sp|Q15398-3	DTB-IAA:129<|>DTB-IAA:129<|>DTB-IAA:48	DLGAP5	37	YRPDMPCFLLSNQNAVK	123<|>42<|>123	4.50271e+07	FALSE	Q15398	10	50	X052349	960f503734938a750568fa4205d8e4bba726464c	https://github.com/gsk-tech/cz_scriptstore	TRUE	04:00:00	BIOCAT49769	129	DLGAP5	DLGAP5_129	3.16578
9651	AG00006750	UBR2_Q8IWV8_1717_GNPLHLCK	GOOD	4.6674e-05	-1.31286	1	UBR2_Q8IWV8_1717_GNPLHLCK	sp|Q8IWV8	9606	DTB-IAA:1717	sp|Q8IWV8<|>sp|Q8IWV8-4	DTB-IAA:1717<|>DTB-IAA:1717	UBR2	37	GNPLHLCK	1711<|>1711	2.20963e+08	FALSE	Q8IWV8	10	50	X052349	960f503734938a750568fa4205d8e4bba726464c	https://github.com/gsk-tech/cz_scriptstore	TRUE	04:00:00	BIOCAT49769	1717	UBR2	UBR2_1717	4.33092
9651	AG00006750	MPC2_O95563_54_WGLVCAGLADMARPAEK	GOOD	0.00280043	-1.31279	1	MPC2_O95563_54_WGLVCAGLADMARPAEK	sp|O95563	9606	DTB-IAA:54	sp|O95563	DTB-IAA:54	MPC2	37	WGLVCAGLADMARPAEK	50	3.72338e+07	FALSE	O95563	10	50	X052349	960f503734938a750568fa4205d8e4bba726464c	https://github.com/gsk-tech/cz_scriptstore	TRUE	04:00:00	BIOCAT49769	54	MPC2	MPC2_54	2.55278
9651	AG00006750	CASP8_Q14790_309+312+313_IYQLMDHSNMDCFICCILSHGDK	GOOD	0.00998116	-1.31247	0	CASP8_Q14790_309+312+313_IYQLMDHSNMDCFICCILSHGDK	sp|Q14790	9606	DTB-IAA:225;DTB-IAA:228;DTB-IAA:229	sp|Q14790<|>sp|Q14790-2<|>sp|Q14790-3<|>sp|Q14790-4<|>sp|Q14790-9	DTB-IAA:225;DTB-IAA:228;DTB-IAA:229<|>DTB-IAA:294;DTB-IAA:297;DTB-IAA:298<|>DTB-IAA:309;DTB-IAA:312;DTB-IAA:313<|>DTB-IAA:326;DTB-IAA:329;DTB-IAA:330<|>DTB-IAA:368;DTB-IAA:371;DTB-IAA:372	CASP8	37	IYQLMDHSNMDCFICCILSHGDK	298<|>283<|>214<|>315<|>357	1.93295e+07	FALSE	Q14790	10	50	X052349	960f503734938a750568fa4205d8e4bba726464c	https://github.com/gsk-tech/cz_scriptstore	TRUE	04:00:00	BIOCAT49769		CASP8	CASP8_309+312+313	2.00082
9651	AG00006750	FN3KRP_Q9HA64_24_ATGHSGGGCISQGR	GOOD	0.000376795	-1.31042	0	FN3KRP_Q9HA64_24_ATGHSGGGCISQGR	sp|Q9HA64	9606	DTB-IAA:24	sp|Q9HA64	DTB-IAA:24	FN3KRP	37	ATGHSGGGCISQGR	16	1.969e+08	FALSE	Q9HA64	10	50	X052349	960f503734938a750568fa4205d8e4bba726464c	https://github.com/gsk-tech/cz_scriptstore	TRUE	04:00:00	BIOCAT49769	24	FN3KRP	FN3KRP_24	3.4239
9651	AG00006750	CUL3_Q13618_462+464_LKTECGCQFTSK	GOOD	0.00012872	-1.30584	1	CUL3_Q13618_462+464_LKTECGCQFTSK	sp|Q13618	9606	DTB-IAA:396;DTB-IAA:398	sp|Q13618<|>sp|Q13618-2<|>sp|Q13618-3	DTB-IAA:396;DTB-IAA:398<|>DTB-IAA:438;DTB-IAA:440<|>DTB-IAA:462;DTB-IAA:464	CUL3	37	LKTECGCQFTSK	458<|>434<|>392	4.03846e+07	FALSE	Q13618	10	50	X052349	960f503734938a750568fa4205d8e4bba726464c	https://github.com/gsk-tech/cz_scriptstore	TRUE	04:00:00	BIOCAT49769		CUL3	CUL3_462+464	3.89035
9651	AG00006750	GPX1_P07203_78_GLVVLGFPCNQFGHQENAKNEEILNSLK	GOOD	0.0113771	-1.30503	0	GPX1_P07203_78_GLVVLGFPCNQFGHQENAKNEEILNSLK	sp|P07203	9606	DTB-IAA:78	sp|P07203	DTB-IAA:78	GPX1	37	GLVVLGFPCNQFGHQENAKNEEILNSLK	70	6.65777e+07	FALSE	P07203	10	50	X052349	960f503734938a750568fa4205d8e4bba726464c	https://github.com/gsk-tech/cz_scriptstore	TRUE	04:00:00	BIOCAT49769	78	GPX1	GPX1_78	1.94397
9651	AG00006750	NCAPH_Q15003_418_TMCPLLSMKPGEYSYFSPR	GOOD	0.00102055	-1.30308	0	NCAPH_Q15003_418_TMCPLLSMKPGEYSYFSPR	sp|Q15003	9606	DTB-IAA:282	sp|Q15003<|>sp|Q15003-2	DTB-IAA:282<|>DTB-IAA:418	NCAPH	37	TMCPLLSMKPGEYSYFSPR	416<|>280	6.07167e+07	FALSE	Q15003	10	50	X052349	960f503734938a750568fa4205d8e4bba726464c	https://github.com/gsk-tech/cz_scriptstore	TRUE	04:00:00	BIOCAT49769	418	NCAPH	NCAPH_418	2.99117
9651	AG00006750	TET3_O43151_1381_GKPWSPCK	GOOD	0.00118715	-1.30307	1	TET3_O43151_1381_GKPWSPCK	sp|O43151	9606	DTB-IAA:1381	sp|O43151<|>sp|O43151-2<|>sp|O43151-4	DTB-IAA:1381<|>DTB-IAA:1381<|>DTB-IAA:1516	TET3	37	GKPWSPCK	1375<|>1375<|>1510	8.03154e+07	FALSE	O43151	10	50	X052349	960f503734938a750568fa4205d8e4bba726464c	https://github.com/gsk-tech/cz_scriptstore	TRUE	04:00:00	BIOCAT49769	1381	TET3	TET3_1381	2.92549
9651	AG00006750	PLEKHA2_Q9HB19_332_SISLTRPGSSSLSSGPNSILCR	GOOD	0.00156982	-1.30001	0	PLEKHA2_Q9HB19_332_SISLTRPGSSSLSSGPNSILCR	sp|Q9HB19	9606	DTB-IAA:332	sp|Q9HB19	DTB-IAA:332	PLEKHA2	37	SISLTRPGSSSLSSGPNSILCR	312	2.61631e+07	FALSE	Q9HB19	10	50	X052349	960f503734938a750568fa4205d8e4bba726464c	https://github.com/gsk-tech/cz_scriptstore	TRUE	04:00:00	BIOCAT49769	332	PLEKHA2	PLEKHA2_332	2.80415
9651	AG00006750	ETHE1_O95571_170_TDFQQGCAK	GOOD	1.51831e-06	-1.29733	1	ETHE1_O95571_170_TDFQQGCAK	sp|O95571	9606	DTB-IAA:170	sp|O95571	DTB-IAA:170	ETHE1	37	TDFQQGCAK	164	1.56293e+08	FALSE	O95571	10	50	X052349	960f503734938a750568fa4205d8e4bba726464c	https://github.com/gsk-tech/cz_scriptstore	TRUE	04:00:00	BIOCAT49769	170	ETHE1	ETHE1_170	5.81864
9651	AG00006750	PIK3C2A_O00443_541_HLYQIEKPCK	GOOD	0.001691	-1.29306	1	PIK3C2A_O00443_541_HLYQIEKPCK	sp|O00443	9606	DTB-IAA:541	sp|O00443	DTB-IAA:541	PIK3C2A	37	HLYQIEKPCK	533	1.23373e+08	FALSE	O00443	10	50	X052349	960f503734938a750568fa4205d8e4bba726464c	https://github.com/gsk-tech/cz_scriptstore	TRUE	04:00:00	BIOCAT49769	541	PIK3C2A	PIK3C2A_541	2.77185
9651	AG00006750	MGMT_P16455_145_GNPVPILIPCHR	GOOD	2.21259e-05	-1.28877	1	MGMT_P16455_145_GNPVPILIPCHR	sp|P16455	9606	DTB-IAA:145	sp|P16455	DTB-IAA:145	MGMT	37	GNPVPILIPCHR	136	8.82353e+07	FALSE	P16455	10	50	X052349	960f503734938a750568fa4205d8e4bba726464c	https://github.com/gsk-tech/cz_scriptstore	TRUE	04:00:00	BIOCAT49769	145	MGMT	MGMT_145	4.6551
9651	AG00006750	BRAT1_Q6PJG6_54_TVTEGESSVVLLQEHPCLVELLSHVLK	GOOD	0.000836236	-1.28726	1	BRAT1_Q6PJG6_54_TVTEGESSVVLLQEHPCLVELLSHVLK	sp|Q6PJG6	9606	DTB-IAA:54	sp|Q6PJG6<|>sp|Q6PJG6-2	DTB-IAA:54<|>DTB-IAA:54	BRAT1	37	TVTEGESSVVLLQEHPCLVELLSHVLK	38<|>38	8.09726e+07	FALSE	Q6PJG6	10	50	X052349	960f503734938a750568fa4205d8e4bba726464c	https://github.com/gsk-tech/cz_scriptstore	TRUE	04:00:00	BIOCAT49769	54	BRAT1	BRAT1_54	3.07767
9651	AG00006750	TANC1_Q9C0D5_800_MDALSCFLIK	GOOD	0.000276483	-1.28695	1	TANC1_Q9C0D5_800_MDALSCFLIK	sp|Q9C0D5	9606	DTB-IAA:694	sp|Q9C0D5<|>sp|Q9C0D5-2	DTB-IAA:694<|>DTB-IAA:800	TANC1	37	MDALSCFLIK	795<|>689	3.89793e+07	FALSE	Q9C0D5	10	50	X052349	960f503734938a750568fa4205d8e4bba726464c	https://github.com/gsk-tech/cz_scriptstore	TRUE	04:00:00	BIOCAT49769	800	TANC1	TANC1_800	3.55833
9651	AG00006750	BLOC1S3_Q6QNY0_168_GDLCALAER	GOOD	3.52067e-05	-1.2828	1	BLOC1S3_Q6QNY0_168_GDLCALAER	sp|Q6QNY0	9606	DTB-IAA:168	sp|Q6QNY0	DTB-IAA:168	BLOC1S3	37	GDLCALAER	165	8.21665e+07	FALSE	Q6QNY0	10	50	X052349	960f503734938a750568fa4205d8e4bba726464c	https://github.com/gsk-tech/cz_scriptstore	TRUE	04:00:00	BIOCAT49769	168	BLOC1S3	BLOC1S3_168	4.45338
9651	AG00006750	HNRNPK_P61978_184+185_LFQECCPHSTDRVVLIGGKPDR	GOOD	0.00283821	-1.27916	1	HNRNPK_P61978_184+185_LFQECCPHSTDRVVLIGGKPDR	sp|P61978	9606	DTB-IAA:160;DTB-IAA:161	sp|P61978<|>sp|P61978-2<|>sp|P61978-3	DTB-IAA:160;DTB-IAA:161<|>DTB-IAA:184;DTB-IAA:185<|>DTB-IAA:184;DTB-IAA:185	HNRNPK	37	LFQECCPHSTDRVVLIGGKPDR	180<|>180<|>156	1.06821e+08	FALSE	P61978	10	50	X052349	960f503734938a750568fa4205d8e4bba726464c	https://github.com/gsk-tech/cz_scriptstore	TRUE	04:00:00	BIOCAT49769		HNRNPK	HNRNPK_184+185	2.54696
9651	AG00006750	RARS_P54136_34_NCGCLGASPNLEQLQEENLK	GOOD	0.0272168	-1.27481	0	RARS_P54136_34_NCGCLGASPNLEQLQEENLK	sp|P54136	9606	DTB-IAA:34	sp|P54136	DTB-IAA:34	RARS	37	NCGCLGASPNLEQLQEENLK	31	6.00338e+06	FALSE	P54136	10	50	X052349	960f503734938a750568fa4205d8e4bba726464c	https://github.com/gsk-tech/cz_scriptstore	TRUE	04:00:00	BIOCAT49769	34	RARS	RARS_34	1.56516
9651	AG00006750	GATM_P50440_50_NSCAADDK	GOOD	3.51109e-05	-1.2746	1	GATM_P50440_50_NSCAADDK	sp|P50440	9606	DTB-IAA:18	sp|P50440<|>sp|P50440-2<|>sp|P50440-3	DTB-IAA:18<|>DTB-IAA:50<|>DTB-IAA:50	GATM	37	NSCAADDK	48<|>16<|>48	4.28032e+08	FALSE	P50440	10	50	X052349	960f503734938a750568fa4205d8e4bba726464c	https://github.com/gsk-tech/cz_scriptstore	TRUE	04:00:00	BIOCAT49769	50	GATM	GATM_50	4.45456
9651	AG00006750	USP8_P40818_809_NCYQDDINR	GOOD	0.000982123	-1.27348	1	USP8_P40818_809_NCYQDDINR	sp|P40818	9606	DTB-IAA:703	sp|P40818<|>sp|P40818-2	DTB-IAA:703<|>DTB-IAA:809	USP8	37	NCYQDDINR	808<|>702	7.62012e+07	FALSE	P40818	10	50	X052349	960f503734938a750568fa4205d8e4bba726464c	https://github.com/gsk-tech/cz_scriptstore	TRUE	04:00:00	BIOCAT49769	809	USP8	USP8_809	3.00783
9651	AG00006750	HELZ_P42694_100_AVLCCMQLK	GOOD	1.55658e-05	-1.27289	1	HELZ_P42694_100_AVLCCMQLK	sp|P42694	9606	DTB-IAA:100	sp|P42694<|>sp|P42694-2	DTB-IAA:100<|>DTB-IAA:100	HELZ	37	AVLCCMQLK	97<|>97	4.90917e+07	FALSE	P42694	10	50	X052349	960f503734938a750568fa4205d8e4bba726464c	https://github.com/gsk-tech/cz_scriptstore	TRUE	04:00:00	BIOCAT49769	100	HELZ	HELZ_100	4.80783
9651	AG00006750	MMADHC_Q9H3L0_261_HLGFSVDDLGCCK	GOOD	0.000140529	-1.26844	1	MMADHC_Q9H3L0_261_HLGFSVDDLGCCK	sp|Q9H3L0	9606	DTB-IAA:261	sp|Q9H3L0	DTB-IAA:261	MMADHC	37	HLGFSVDDLGCCK	251	4.87036e+07	FALSE	Q9H3L0	10	50	X052349	960f503734938a750568fa4205d8e4bba726464c	https://github.com/gsk-tech/cz_scriptstore	TRUE	04:00:00	BIOCAT49769	261	MMADHC	MMADHC_261	3.85223
9651	AG00006750	DIAPH1_O60610_1227_KAGCAVTSLLASELTK	GOOD	7.89897e-05	-1.26646	1	DIAPH1_O60610_1227_KAGCAVTSLLASELTK	sp|O60610	9606	DTB-IAA:1203	sp|O60610<|>sp|O60610-2<|>sp|O60610-3	DTB-IAA:1203<|>DTB-IAA:1218<|>DTB-IAA:1227	DIAPH1	37	KAGCAVTSLLASELTK	1224<|>1200<|>1215	2.88223e+07	FALSE	O60610	10	50	X052349	960f503734938a750568fa4205d8e4bba726464c	https://github.com/gsk-tech/cz_scriptstore	TRUE	04:00:00	BIOCAT49769	1227	DIAPH1	DIAPH1_1227	4.10243
9651	AG00006750	SAE1_Q9UBE0_134_VDTEDIEKKPESFFTQFDAVCLTCCSR	GOOD	0.000258694	-1.26592	1	SAE1_Q9UBE0_134_VDTEDIEKKPESFFTQFDAVCLTCCSR	sp|Q9UBE0	9606	DTB-IAA:134	sp|Q9UBE0<|>sp|Q9UBE0-2<|>sp|Q9UBE0-3	DTB-IAA:134<|>DTB-IAA:134<|>DTB-IAA:134	SAE1	37	VDTEDIEKKPESFFTQFDAVCLTCCSR	110<|>110<|>110	1.17645e+07	FALSE	Q9UBE0	10	50	X052349	960f503734938a750568fa4205d8e4bba726464c	https://github.com/gsk-tech/cz_scriptstore	TRUE	04:00:00	BIOCAT49769	134	SAE1	SAE1_134	3.58721
9651	AG00006750	TXNIP_Q9H3M7_170_VSCMFIPDGR	GOOD	0.001077	-1.26412	1	TXNIP_Q9H3M7_170_VSCMFIPDGR	sp|Q9H3M7	9606	DTB-IAA:115	sp|Q9H3M7<|>sp|Q9H3M7-2	DTB-IAA:115<|>DTB-IAA:170	TXNIP	37	VSCMFIPDGR	168<|>113	8.11122e+07	FALSE	Q9H3M7	10	50	X052349	960f503734938a750568fa4205d8e4bba726464c	https://github.com/gsk-tech/cz_scriptstore	TRUE	04:00:00	BIOCAT49769	170	TXNIP	TXNIP_170	2.96778
9651	AG00006750	UFC1_Q9Y3C8_116_ICLTDHFKPLWAR	GOOD	0.00764531	-1.26361	0	UFC1_Q9Y3C8_116_ICLTDHFKPLWAR	sp|Q9Y3C8	9606	DTB-IAA:116	sp|Q9Y3C8	DTB-IAA:116	UFC1	37	ICLTDHFKPLWAR	115	1.76833e+08	FALSE	Q9Y3C8	10	50	X052349	960f503734938a750568fa4205d8e4bba726464c	https://github.com/gsk-tech/cz_scriptstore	TRUE	04:00:00	BIOCAT49769	116	UFC1	UFC1_116	2.1166
9651	AG00006750	SLFN11_Q7Z7L1_150_EAFCFLK	GOOD	3.4234e-06	-1.25162	1	SLFN11_Q7Z7L1_150_EAFCFLK	sp|Q7Z7L1	9606	DTB-IAA:150	sp|Q7Z7L1	DTB-IAA:150	SLFN11	37	EAFCFLK	147	1.69873e+08	FALSE	Q7Z7L1	10	50	X052349	960f503734938a750568fa4205d8e4bba726464c	https://github.com/gsk-tech/cz_scriptstore	TRUE	04:00:00	BIOCAT49769	150	SLFN11	SLFN11_150	5.46554
9651	AG00006750	GPATCH1_Q9BRR8_485_AQLSPAAAAGHCSWNMALGGGTATLK	GOOD	0.000778556	-1.25162	1	GPATCH1_Q9BRR8_485_AQLSPAAAAGHCSWNMALGGGTATLK	sp|Q9BRR8	9606	DTB-IAA:485	sp|Q9BRR8	DTB-IAA:485	GPATCH1	37	AQLSPAAAAGHCSWNMALGGGTATLK	474	1.02467e+08	FALSE	Q9BRR8	10	50	X052349	960f503734938a750568fa4205d8e4bba726464c	https://github.com/gsk-tech/cz_scriptstore	TRUE	04:00:00	BIOCAT49769	485	GPATCH1	GPATCH1_485	3.10871
9651	AG00006750	NUMA1_Q14980_961_QFCSTQAALQAMER	GOOD	0.00270338	-1.24897	1	NUMA1_Q14980_961_QFCSTQAALQAMER	sp|Q14980	9606	DTB-IAA:961	sp|Q14980<|>sp|Q14980-2<|>sp|Q14980-3<|>sp|Q14980-4	DTB-IAA:961<|>DTB-IAA:961<|>DTB-IAA:961<|>DTB-IAA:961	NUMA1	37	QFCSTQAALQAMER	959<|>959<|>959<|>959	4.54357e+07	FALSE	Q14980	10	50	X052349	960f503734938a750568fa4205d8e4bba726464c	https://github.com/gsk-tech/cz_scriptstore	TRUE	04:00:00	BIOCAT49769	961	NUMA1	NUMA1_961	2.56809
9651	AG00006750	WDR47_O94967_672_GSIYCVAWSPCGQLLATGSNDK	GOOD	0.000216393	-1.24883	1	WDR47_O94967_672_GSIYCVAWSPCGQLLATGSNDK	sp|O94967	9606	DTB-IAA:644	sp|O94967<|>sp|O94967-2<|>sp|O94967-3<|>sp|O94967-4	DTB-IAA:644<|>DTB-IAA:672<|>DTB-IAA:673<|>DTB-IAA:680	WDR47	37	GSIYCVAWSPCGQLLATGSNDK	662<|>634<|>663<|>670	6.35289e+07	FALSE	O94967	10	50	X052349	960f503734938a750568fa4205d8e4bba726464c	https://github.com/gsk-tech/cz_scriptstore	TRUE	04:00:00	BIOCAT49769	672	WDR47	WDR47_672	3.66476
9651	AG00006750	SP100_P23497_266+270_EMPCPLPCDEESPEAELHNHGIQINSCSVR	GOOD	0.0486646	-1.246	0	SP100_P23497_266+270_EMPCPLPCDEESPEAELHNHGIQINSCSVR	sp|P23497	9606	DTB-IAA:231;DTB-IAA:235	sp|P23497<|>sp|P23497-2<|>sp|P23497-3<|>sp|P23497-4<|>sp|P23497-5<|>sp|P23497-6<|>sp|P23497-7	DTB-IAA:231;DTB-IAA:235<|>DTB-IAA:241;DTB-IAA:245<|>DTB-IAA:266;DTB-IAA:270<|>DTB-IAA:266;DTB-IAA:270<|>DTB-IAA:266;DTB-IAA:270<|>DTB-IAA:266;DTB-IAA:270<|>DTB-IAA:266;DTB-IAA:270	SP100	37	EMPCPLPCDEESPEAELHNHGIQINSCSVR	263<|>263<|>263<|>263<|>263<|>238<|>228	6.42186e+06	FALSE	P23497	10	50	X052349	960f503734938a750568fa4205d8e4bba726464c	https://github.com/gsk-tech/cz_scriptstore	TRUE	04:00:00	BIOCAT49769		SP100	SP100_266+270	1.31279
9651	AG00006750	SON_P18583_92_CVSVQTDPTDEIPTKK	GOOD	0.00360016	-1.2434	1	SON_P18583_92_CVSVQTDPTDEIPTKK	sp|P18583	9606	DTB-IAA:92	sp|P18583<|>sp|P18583-10<|>sp|P18583-2<|>sp|P18583-3<|>sp|P18583-4<|>sp|P18583-5<|>sp|P18583-6<|>sp|P18583-7<|>sp|P18583-8<|>sp|P18583-9	DTB-IAA:92<|>DTB-IAA:92<|>DTB-IAA:92<|>DTB-IAA:92<|>DTB-IAA:92<|>DTB-IAA:92<|>DTB-IAA:92<|>DTB-IAA:92<|>DTB-IAA:92<|>DTB-IAA:92	SON	37	CVSVQTDPTDEIPTKK	92<|>92<|>92<|>92<|>92<|>92<|>92<|>92<|>92<|>92	6.46549e+07	FALSE	P18583	10	50	X052349	960f503734938a750568fa4205d8e4bba726464c	https://github.com/gsk-tech/cz_scriptstore	TRUE	04:00:00	BIOCAT49769	92	SON	SON_92	2.44368
9651	AG00006750	EEF1A1P5_Q5VTE0_363+370_GNVAGDSKNDPPMEAAGFTAQVIILNHPGQISAGYAPVLDCHMAHIACK	GOOD	0.000473381	-1.2422	1	EEF1A1P5_Q5VTE0_363+370_GNVAGDSKNDPPMEAAGFTAQVIILNHPGQISAGYAPVLDCHMAHIACK	sp|Q5VTE0	9606	DTB-IAA:363;DTB-IAA:370	sp|Q5VTE0	DTB-IAA:363;DTB-IAA:370	EEF1A1P5	37	GNVAGDSKNDPPMEAAGFTAQVIILNHPGQISAGYAPVLDCHMAHIACK	323	2.10557e+07	FALSE	Q5VTE0	10	50	X052349	960f503734938a750568fa4205d8e4bba726464c	https://github.com/gsk-tech/cz_scriptstore	TRUE	04:00:00	BIOCAT49769		EEF1A1P5	EEF1A1P5_363+370	3.32479
9651	AG00006750	MAPK8_P45983_163_SDCTLK	GOOD	0.000238379	-1.23895	1	MAPK8_P45983_163_SDCTLK	sp|P45983<|>sp|P45984<|>sp|P53779	9606	DTB-IAA:163<|>DTB-IAA:163<|>DTB-IAA:163	sp|P45983<|>sp|P45983-2<|>sp|P45983-3<|>sp|P45983-4<|>sp|P45983-5<|>sp|P45984<|>sp|P45984-2<|>sp|P45984-3<|>sp|P45984-4<|>sp|P45984-5<|>sp|P53779<|>sp|P53779-2<|>sp|P53779-3	DTB-IAA:163<|>DTB-IAA:163<|>DTB-IAA:163<|>DTB-IAA:163<|>DTB-IAA:163<|>DTB-IAA:163<|>DTB-IAA:163<|>DTB-IAA:163<|>DTB-IAA:163<|>DTB-IAA:163<|>DTB-IAA:163<|>DTB-IAA:201<|>DTB-IAA:201	MAPK8<|>MAPK8<|>MAPK8<|>MAPK8<|>MAPK8<|>MAPK9<|>MAPK9<|>MAPK9<|>MAPK9<|>MAPK9<|>MAPK10<|>MAPK10<|>MAPK10	37	SDCTLK	161<|>161<|>161<|>161<|>161<|>161<|>161<|>161<|>161<|>161<|>199<|>199<|>161	9.73555e+07	FALSE	P45983<|>P45984<|>P53779	10	50	X052349	960f503734938a750568fa4205d8e4bba726464c	https://github.com/gsk-tech/cz_scriptstore	TRUE	04:00:00	BIOCAT49769	163	MAPK8	MAPK8_163	3.62273
9651	AG00006750	LIG3_P49916_929_KAADETLCQTK	GOOD	1.42066e-05	-1.23637	1	LIG3_P49916_929_KAADETLCQTK	sp|P49916	9606	DTB-IAA:842	sp|P49916<|>sp|P49916-2<|>sp|P49916-3<|>sp|P49916-4	DTB-IAA:842<|>DTB-IAA:842<|>DTB-IAA:929<|>DTB-IAA:929	LIG3	37	KAADETLCQTK	922<|>922<|>835<|>835	6.23998e+07	FALSE	P49916	10	50	X052349	960f503734938a750568fa4205d8e4bba726464c	https://github.com/gsk-tech/cz_scriptstore	TRUE	04:00:00	BIOCAT49769	929	LIG3	LIG3_929	4.84751
9651	AG00006750	SCP2_P22307_115_QLIQGGVAECVLALGFEK	GOOD	2.62216e-06	-1.22945	1	SCP2_P22307_115_QLIQGGVAECVLALGFEK	sp|P22307	9606	DTB-IAA:115	sp|P22307<|>sp|P22307-4<|>sp|P22307-8	DTB-IAA:115<|>DTB-IAA:34<|>DTB-IAA:91	SCP2	37	QLIQGGVAECVLALGFEK	106<|>25<|>82	1.05024e+08	FALSE	P22307	10	50	X052349	960f503734938a750568fa4205d8e4bba726464c	https://github.com/gsk-tech/cz_scriptstore	TRUE	04:00:00	BIOCAT49769	115	SCP2	SCP2_115	5.58134
9651	AG00006750	MTHFD1_P11586_236_GEWIKPGAIVIDCGINYVPDDKKPNGR	GOOD	4.04985e-05	-1.22861	1	MTHFD1_P11586_236_GEWIKPGAIVIDCGINYVPDDKKPNGR	sp|P11586	9606	DTB-IAA:236	sp|P11586	DTB-IAA:236	MTHFD1	37	GEWIKPGAIVIDCGINYVPDDKKPNGR	224	5.78214e+07	FALSE	P11586	10	50	X052349	960f503734938a750568fa4205d8e4bba726464c	https://github.com/gsk-tech/cz_scriptstore	TRUE	04:00:00	BIOCAT49769	236	MTHFD1	MTHFD1_236	4.39256
9651	AG00006750	TOP1_P11387_504_AGNEKEEGETADTVGCCSLR	GOOD	0.00279011	-1.22393	1	TOP1_P11387_504_AGNEKEEGETADTVGCCSLR	sp|P11387	9606	DTB-IAA:504	sp|P11387	DTB-IAA:504	TOP1	37	AGNEKEEGETADTVGCCSLR	489	1.17723e+08	FALSE	P11387	10	50	X052349	960f503734938a750568fa4205d8e4bba726464c	https://github.com/gsk-tech/cz_scriptstore	TRUE	04:00:00	BIOCAT49769	504	TOP1	TOP1_504	2.55438
9651	AG00006750	SEMA4D_Q92854_370_PRPGACIDSEAR	GOOD	0.000164611	-1.22304	1	SEMA4D_Q92854_370_PRPGACIDSEAR	sp|Q92854	9606	DTB-IAA:370	sp|Q92854<|>sp|Q92854-2	DTB-IAA:370<|>DTB-IAA:370	SEMA4D	37	PRPGACIDSEAR	365<|>365	6.06084e+07	FALSE	Q92854	10	50	X052349	960f503734938a750568fa4205d8e4bba726464c	https://github.com/gsk-tech/cz_scriptstore	TRUE	04:00:00	BIOCAT49769	370	SEMA4D	SEMA4D_370	3.78354
9651	AG00006750	ACAT1_P24752_196_IHMGSCAENTAK	GOOD	8.774e-05	-1.22102	1	ACAT1_P24752_196_IHMGSCAENTAK	sp|P24752	9606	DTB-IAA:196	sp|P24752	DTB-IAA:196	ACAT1	37	IHMGSCAENTAK	191	7.11631e+08	FALSE	P24752	10	50	X052349	960f503734938a750568fa4205d8e4bba726464c	https://github.com/gsk-tech/cz_scriptstore	TRUE	04:00:00	BIOCAT49769	196	ACAT1	ACAT1_196	4.0568
9651	AG00006750	HDHD5_Q9BXW7_392_DLCFSPGLMEASHVVNDVNEAVQLVFRK	GOOD	0.0325472	-1.21986	0	HDHD5_Q9BXW7_392_DLCFSPGLMEASHVVNDVNEAVQLVFRK	sp|Q9BXW7	9606	DTB-IAA:362	sp|Q9BXW7<|>sp|Q9BXW7-2	DTB-IAA:362<|>DTB-IAA:392	HDHD5	37	DLCFSPGLMEASHVVNDVNEAVQLVFRK	390<|>360	1.43445e+07	FALSE	Q9BXW7	10	50	X052349	960f503734938a750568fa4205d8e4bba726464c	https://github.com/gsk-tech/cz_scriptstore	TRUE	04:00:00	BIOCAT49769	392	HDHD5	HDHD5_392	1.48749
9651	AG00006750	CKB_P12277_283_SKDYEFMWNPHLGYILTCPSNLGTGLR	GOOD	0.0362004	-1.21846	1	CKB_P12277_283_SKDYEFMWNPHLGYILTCPSNLGTGLR	sp|P12277	9606	DTB-IAA:283	sp|P12277	DTB-IAA:283	CKB	37	SKDYEFMWNPHLGYILTCPSNLGTGLR	266	4.0249e+07	FALSE	P12277	10	50	X052349	960f503734938a750568fa4205d8e4bba726464c	https://github.com/gsk-tech/cz_scriptstore	TRUE	04:00:00	BIOCAT49769	283	CKB	CKB_283	1.44129
9651	AG00006750	MDN1_Q9NU22_3195_ELLCQLLTSLHHFVGEGESK	GOOD	0.00807529	-1.20408	1	MDN1_Q9NU22_3195_ELLCQLLTSLHHFVGEGESK	sp|Q9NU22	9606	DTB-IAA:3195	sp|Q9NU22	DTB-IAA:3195	MDN1	37	ELLCQLLTSLHHFVGEGESK	3192	3.80034e+07	FALSE	Q9NU22	10	50	X052349	960f503734938a750568fa4205d8e4bba726464c	https://github.com/gsk-tech/cz_scriptstore	TRUE	04:00:00	BIOCAT49769	3195	MDN1	MDN1_3195	2.09284
9651	AG00006750	OSBPL11_Q9BXB4_34_NSSCGGGISSSSSSR	GOOD	0.000871434	-1.19864	1	OSBPL11_Q9BXB4_34_NSSCGGGISSSSSSR	sp|Q9BXB4	9606	DTB-IAA:34	sp|Q9BXB4	DTB-IAA:34	OSBPL11	37	NSSCGGGISSSSSSR	31	2.01279e+07	FALSE	Q9BXB4	10	50	X052349	960f503734938a750568fa4205d8e4bba726464c	https://github.com/gsk-tech/cz_scriptstore	TRUE	04:00:00	BIOCAT49769	34	OSBPL11	OSBPL11_34	3.05977
9651	AG00006750	MEFV_O15553_375_KSPGSLSPQPLPQCK	GOOD	0.000435628	-1.19696	1	MEFV_O15553_375_KSPGSLSPQPLPQCK	sp|O15553	9606	DTB-IAA:164	sp|O15553<|>sp|O15553-1<|>sp|O15553-3	DTB-IAA:164<|>DTB-IAA:164<|>DTB-IAA:375	MEFV	37	KSPGSLSPQPLPQCK	362<|>151<|>151	7.55337e+07	FALSE	O15553	10	50	X052349	960f503734938a750568fa4205d8e4bba726464c	https://github.com/gsk-tech/cz_scriptstore	TRUE	04:00:00	BIOCAT49769	375	MEFV	MEFV_375	3.36088
9651	AG00006750	MYO9B_Q13459_1279_SKPCGSPR	GOOD	0.00219343	-1.19646	1	MYO9B_Q13459_1279_SKPCGSPR	sp|Q13459	9606	DTB-IAA:1279	sp|Q13459<|>sp|Q13459-2	DTB-IAA:1279<|>DTB-IAA:1279	MYO9B	37	SKPCGSPR	1276<|>1276	1.71145e+08	FALSE	Q13459	10	50	X052349	960f503734938a750568fa4205d8e4bba726464c	https://github.com/gsk-tech/cz_scriptstore	TRUE	04:00:00	BIOCAT49769	1279	MYO9B	MYO9B_1279	2.65888
9651	AG00006750	VRK3_Q8IV63_418_FVDKPGPFVGPCGHWIRPSETLQK	GOOD	0.000677993	-1.19623	1	VRK3_Q8IV63_418_FVDKPGPFVGPCGHWIRPSETLQK	sp|Q8IV63	9606	DTB-IAA:368	sp|Q8IV63<|>sp|Q8IV63-3	DTB-IAA:368<|>DTB-IAA:418	VRK3	37	FVDKPGPFVGPCGHWIRPSETLQK	407<|>357	1.95852e+07	FALSE	Q8IV63	10	50	X052349	960f503734938a750568fa4205d8e4bba726464c	https://github.com/gsk-tech/cz_scriptstore	TRUE	04:00:00	BIOCAT49769	418	VRK3	VRK3_418	3.16877
9651	AG00006750	USP19_O94966_656+659_LVCPVCAK	GOOD	0.0027177	-1.19519	1	USP19_O94966_656+659_LVCPVCAK	sp|O94966	9606	DTB-IAA:643;DTB-IAA:646	sp|O94966<|>sp|O94966-3<|>sp|O94966-4<|>sp|O94966-5<|>sp|O94966-6<|>sp|O94966-7	DTB-IAA:643;DTB-IAA:646<|>DTB-IAA:656;DTB-IAA:659<|>DTB-IAA:656;DTB-IAA:659<|>DTB-IAA:747;DTB-IAA:750<|>DTB-IAA:757;DTB-IAA:760<|>DTB-IAA:759;DTB-IAA:762	USP19	37	LVCPVCAK	654<|>654<|>641<|>755<|>757<|>745	4.51682e+07	FALSE	O94966	10	50	X052349	960f503734938a750568fa4205d8e4bba726464c	https://github.com/gsk-tech/cz_scriptstore	TRUE	04:00:00	BIOCAT49769		USP19	USP19_656+659	2.5658
9651	AG00006750	SETX_Q7Z333_688_LEDHLLAGSCLK	GOOD	0.00065363	-1.19511	1	SETX_Q7Z333_688_LEDHLLAGSCLK	sp|Q7Z333	9606	DTB-IAA:688	sp|Q7Z333<|>sp|Q7Z333-3<|>sp|Q7Z333-4	DTB-IAA:688<|>DTB-IAA:688<|>DTB-IAA:688	SETX	37	LEDHLLAGSCLK	679<|>679<|>679	5.47046e+07	FALSE	Q7Z333	10	50	X052349	960f503734938a750568fa4205d8e4bba726464c	https://github.com/gsk-tech/cz_scriptstore	TRUE	04:00:00	BIOCAT49769	688	SETX	SETX_688	3.18467
9651	AG00006750	FAM126A_Q9BYI3_371_AASSTSQSGLSNSSHNCSNKPSIGK	GOOD	0.000642528	-1.19332	1	FAM126A_Q9BYI3_371_AASSTSQSGLSNSSHNCSNKPSIGK	sp|Q9BYI3	9606	DTB-IAA:30	sp|Q9BYI3<|>sp|Q9BYI3-2	DTB-IAA:30<|>DTB-IAA:371	FAM126A	37	AASSTSQSGLSNSSHNCSNKPSIGK	355<|>14	3.44071e+07	FALSE	Q9BYI3	10	50	X052349	960f503734938a750568fa4205d8e4bba726464c	https://github.com/gsk-tech/cz_scriptstore	TRUE	04:00:00	BIOCAT49769	371	FAM126A	FAM126A_371	3.19211
9651	AG00006750	RCSD1_Q6JBY9_181_RSQSDCGELGDFR	GOOD	0.00853607	-1.19211	1	RCSD1_Q6JBY9_181_RSQSDCGELGDFR	sp|Q6JBY9	9606	DTB-IAA:181	sp|Q6JBY9	DTB-IAA:181	RCSD1	37	RSQSDCGELGDFR	176	2.60433e+07	FALSE	Q6JBY9	10	50	X052349	960f503734938a750568fa4205d8e4bba726464c	https://github.com/gsk-tech/cz_scriptstore	TRUE	04:00:00	BIOCAT49769	181	RCSD1	RCSD1_181	2.06874
9651	AG00006750	GLOD4_Q9HC38-2_41_VLRHEEFEEGCK	GOOD	7.29432e-05	-1.19171	1	GLOD4_Q9HC38-2_41_VLRHEEFEEGCK	sp|Q9HC38-2	9606	DTB-IAA:41	sp|Q9HC38-2<|>sp|Q9HC38-3	DTB-IAA:41<|>DTB-IAA:41	GLOD4	37	VLRHEEFEEGCK	31<|>31	1.77109e+08	TRUE	Q9HC38	10	50	X052349	960f503734938a750568fa4205d8e4bba726464c	https://github.com/gsk-tech/cz_scriptstore	TRUE	04:00:00	BIOCAT49769	41	GLOD4	GLOD4_41	4.13702
9651	AG00006750	WDR55_Q9H6Y2_5_TCEERPAEDGSDEEDPDSMEAPTR	GOOD	0.0379562	-1.19039	0	WDR55_Q9H6Y2_5_TCEERPAEDGSDEEDPDSMEAPTR	sp|Q9H6Y2	9606	DTB-IAA:5	sp|Q9H6Y2	DTB-IAA:5	WDR55	37	TCEERPAEDGSDEEDPDSMEAPTR	4	6.5981e+06	FALSE	Q9H6Y2	10	50	X052349	960f503734938a750568fa4205d8e4bba726464c	https://github.com/gsk-tech/cz_scriptstore	TRUE	04:00:00	BIOCAT49769	5	WDR55	WDR55_5	1.42072
9651	AG00006750	ZNF451_Q9Y4E5_150_TGTINCGTK	GOOD	2.30925e-07	-1.18353	1	ZNF451_Q9Y4E5_150_TGTINCGTK	sp|Q9Y4E5	9606	DTB-IAA:150	sp|Q9Y4E5<|>sp|Q9Y4E5-2	DTB-IAA:150<|>DTB-IAA:150	ZNF451	37	TGTINCGTK	145<|>145	2.06622e+08	FALSE	Q9Y4E5	10	50	X052349	960f503734938a750568fa4205d8e4bba726464c	https://github.com/gsk-tech/cz_scriptstore	TRUE	04:00:00	BIOCAT49769	150	ZNF451	ZNF451_150	6.63653
9651	AG00006750	MAP4K1_Q92918_334+335_SSSLGIPDADCCR	GOOD	0.000819789	-1.18347	1	MAP4K1_Q92918_334+335_SSSLGIPDADCCR	sp|Q92918	9606	DTB-IAA:334;DTB-IAA:335	sp|Q92918<|>sp|Q92918-2	DTB-IAA:334;DTB-IAA:335<|>DTB-IAA:334;DTB-IAA:335	MAP4K1	37	SSSLGIPDADCCR	324<|>324	2.33165e+07	FALSE	Q92918	10	50	X052349	960f503734938a750568fa4205d8e4bba726464c	https://github.com/gsk-tech/cz_scriptstore	TRUE	04:00:00	BIOCAT49769		MAP4K1	MAP4K1_334+335	3.0863
9651	AG00006750	MYH9_P35579_671_CIIPNHEKK	GOOD	0.00642192	-1.18277	0	MYH9_P35579_671_CIIPNHEKK	sp|P35579	9606	DTB-IAA:535	sp|P35579<|>sp|P35579-2	DTB-IAA:535<|>DTB-IAA:671	MYH9	37	CIIPNHEKK	671<|>535	1.9414e+08	FALSE	P35579	10	50	X052349	960f503734938a750568fa4205d8e4bba726464c	https://github.com/gsk-tech/cz_scriptstore	TRUE	04:00:00	BIOCAT49769	671	MYH9	MYH9_671	2.19234
9651	AG00006750	CFL1_P23528_139_KLTGIKHELQANCYEEVK	GOOD	0.00179452	-1.18104	1	CFL1_P23528_139_KLTGIKHELQANCYEEVK	sp|P23528	9606	DTB-IAA:139	sp|P23528	DTB-IAA:139	CFL1	37	KLTGIKHELQANCYEEVK	127	2.69379e+08	FALSE	P23528	10	50	X052349	960f503734938a750568fa4205d8e4bba726464c	https://github.com/gsk-tech/cz_scriptstore	TRUE	04:00:00	BIOCAT49769	139	CFL1	CFL1_139	2.74605
9651	AG00006750	FAM208A_Q9UK61_149_ACLVHNELLEK	GOOD	0.000140243	-1.18069	0	FAM208A_Q9UK61_149_ACLVHNELLEK	sp|Q9UK61	9606	DTB-IAA:149	sp|Q9UK61<|>sp|Q9UK61-3<|>sp|Q9UK61-4	DTB-IAA:149<|>DTB-IAA:149<|>DTB-IAA:149	FAM208A	37	ACLVHNELLEK	148<|>148<|>148	1.2579e+08	FALSE	Q9UK61	10	50	X052349	960f503734938a750568fa4205d8e4bba726464c	https://github.com/gsk-tech/cz_scriptstore	TRUE	04:00:00	BIOCAT49769	149	FAM208A	FAM208A_149	3.85312
9651	AG00006750	ARHGEF7_Q14155_490_TLGNVTYMSQVLIQCAGSEEK	GOOD	0.00225736	-1.17828	1	ARHGEF7_Q14155_490_TLGNVTYMSQVLIQCAGSEEK	sp|Q14155	9606	DTB-IAA:312	sp|Q14155<|>sp|Q14155-1<|>sp|Q14155-2<|>sp|Q14155-3<|>sp|Q14155-5<|>sp|Q14155-6	DTB-IAA:312<|>DTB-IAA:312<|>DTB-IAA:397<|>DTB-IAA:440<|>DTB-IAA:469<|>DTB-IAA:490	ARHGEF7	37	TLGNVTYMSQVLIQCAGSEEK	476<|>298<|>426<|>455<|>383<|>298	1.39844e+07	FALSE	Q14155	10	50	X052349	960f503734938a750568fa4205d8e4bba726464c	https://github.com/gsk-tech/cz_scriptstore	TRUE	04:00:00	BIOCAT49769	490	ARHGEF7	ARHGEF7_490	2.6464
9651	AG00006750	CMIP_Q8IY22_363_NGCQQPCDR	GOOD	0.00114862	-1.17701	1	CMIP_Q8IY22_363_NGCQQPCDR	sp|Q8IY22	9606	DTB-IAA:210	sp|Q8IY22<|>sp|Q8IY22-2<|>sp|Q8IY22-3	DTB-IAA:210<|>DTB-IAA:269<|>DTB-IAA:363	CMIP	37	NGCQQPCDR	357<|>263<|>204	6.41769e+07	FALSE	Q8IY22	10	50	X052349	960f503734938a750568fa4205d8e4bba726464c	https://github.com/gsk-tech/cz_scriptstore	TRUE	04:00:00	BIOCAT49769	363	CMIP	CMIP_363	2.93982
9651	AG00006750	PML_P29590_479+484_CSQTQCPR	GOOD	9.2395e-06	-1.17137	1	PML_P29590_479+484_CSQTQCPR	sp|P29590	9606	DTB-IAA:431;DTB-IAA:436	sp|P29590<|>sp|P29590-11<|>sp|P29590-12<|>sp|P29590-13<|>sp|P29590-2<|>sp|P29590-3<|>sp|P29590-4<|>sp|P29590-5<|>sp|P29590-8<|>sp|P29590-9	DTB-IAA:431;DTB-IAA:436<|>DTB-IAA:431;DTB-IAA:436<|>DTB-IAA:431;DTB-IAA:436<|>DTB-IAA:479;DTB-IAA:484<|>DTB-IAA:479;DTB-IAA:484<|>DTB-IAA:479;DTB-IAA:484<|>DTB-IAA:479;DTB-IAA:484<|>DTB-IAA:479;DTB-IAA:484<|>DTB-IAA:479;DTB-IAA:484<|>DTB-IAA:479;DTB-IAA:484	PML	37	CSQTQCPR	479<|>431<|>431<|>431<|>479<|>479<|>479<|>479<|>479<|>479	1.26338e+08	FALSE	P29590	10	50	X052349	960f503734938a750568fa4205d8e4bba726464c	https://github.com/gsk-tech/cz_scriptstore	TRUE	04:00:00	BIOCAT49769		PML	PML_479+484	5.03435
9651	AG00006750	CTU1_Q7Z7A3_144_SCCTFCGVLR	GOOD	0.000580203	-1.1706	1	CTU1_Q7Z7A3_144_SCCTFCGVLR	sp|Q7Z7A3	9606	DTB-IAA:144	sp|Q7Z7A3	DTB-IAA:144	CTU1	37	SCCTFCGVLR	142	7.59207e+07	FALSE	Q7Z7A3	10	50	X052349	960f503734938a750568fa4205d8e4bba726464c	https://github.com/gsk-tech/cz_scriptstore	TRUE	04:00:00	BIOCAT49769	144	CTU1	CTU1_144	3.23642
9651	AG00006750	EXOSC10_Q01780_555_IAEELPKEPQGIIACCNPVPPLVR	GOOD	0.00625648	-1.16882	0	EXOSC10_Q01780_555_IAEELPKEPQGIIACCNPVPPLVR	sp|Q01780	9606	DTB-IAA:555	sp|Q01780<|>sp|Q01780-2	DTB-IAA:555<|>DTB-IAA:555	EXOSC10	37	IAEELPKEPQGIIACCNPVPPLVR	540<|>540	1.63468e+07	FALSE	Q01780	10	50	X052349	960f503734938a750568fa4205d8e4bba726464c	https://github.com/gsk-tech/cz_scriptstore	TRUE	04:00:00	BIOCAT49769	555	EXOSC10	EXOSC10_555	2.20367
9651	AG00006750	GLRX3_O76003_146_KLTHAAPCMLFMK	GOOD	5.70808e-05	-1.16816	1	GLRX3_O76003_146_KLTHAAPCMLFMK	sp|O76003	9606	DTB-IAA:146	sp|O76003	DTB-IAA:146	GLRX3	37	KLTHAAPCMLFMK	139	2.60463e+08	FALSE	O76003	10	50	X052349	960f503734938a750568fa4205d8e4bba726464c	https://github.com/gsk-tech/cz_scriptstore	TRUE	04:00:00	BIOCAT49769	146	GLRX3	GLRX3_146	4.24351
9651	AG00006750	RNH1_P13489_199_DSPCQLEALKLESCGVTSDNCR	GOOD	0.00382914	-1.16794	0	RNH1_P13489_199_DSPCQLEALKLESCGVTSDNCR	sp|P13489	9606	DTB-IAA:199	sp|P13489	DTB-IAA:199	RNH1	37	DSPCQLEALKLESCGVTSDNCR	196	2.91778e+07	FALSE	P13489	10	50	X052349	960f503734938a750568fa4205d8e4bba726464c	https://github.com/gsk-tech/cz_scriptstore	TRUE	04:00:00	BIOCAT49769	199	RNH1	RNH1_199	2.4169
9651	AG00006750	PDIA4_P13667_91+94_DTVLLEFYAPWCGHCK	GOOD	0.00206139	-1.1652	1	PDIA4_P13667_91+94_DTVLLEFYAPWCGHCK	sp|P13667	9606	DTB-IAA:91;DTB-IAA:94	sp|P13667	DTB-IAA:91;DTB-IAA:94	PDIA4	37	DTVLLEFYAPWCGHCK	80	3.94992e+07	FALSE	P13667	10	50	X052349	960f503734938a750568fa4205d8e4bba726464c	https://github.com/gsk-tech/cz_scriptstore	TRUE	04:00:00	BIOCAT49769		PDIA4	PDIA4_91+94	2.68584
9651	AG00006750	A6NIZ1_A6NIZ1_118_VKDTDDVPMILVGNKCDLEDERVVGK<|>RAP1B_P61224_118_VKDTDDVPMILVGNKCDLEDERVVGK	GOOD	0.0145922	-1.16349	0	A6NIZ1_A6NIZ1_118_VKDTDDVPMILVGNKCDLEDERVVGK<|>RAP1B_P61224_118_VKDTDDVPMILVGNKCDLEDERVVGK	sp|A6NIZ1<|>sp|P61224	9606	DTB-IAA:118<|>DTB-IAA:118	sp|A6NIZ1<|>sp|P61224<|>sp|P61224-3<|>sp|P61224-4	DTB-IAA:118<|>DTB-IAA:118<|>DTB-IAA:76<|>DTB-IAA:99	A6NIZ1<|>RAP1B<|>RAP1B<|>RAP1B	37	VKDTDDVPMILVGNKCDLEDERVVGK	103<|>103<|>84<|>61	3.74123e+07	FALSE	A6NIZ1<|>P61224	10	50	X052349	960f503734938a750568fa4205d8e4bba726464c	https://github.com/gsk-tech/cz_scriptstore	TRUE	04:00:00	BIOCAT49769	118	A6NIZ1	A6NIZ1_118	1.83588
9651	AG00006750	TRMT2A_Q8IZ69_463_VIGVELCPEAVEDAR	GOOD	0.000193814	-1.16222	1	TRMT2A_Q8IZ69_463_VIGVELCPEAVEDAR	sp|Q8IZ69	9606	DTB-IAA:463	sp|Q8IZ69<|>sp|Q8IZ69-2	DTB-IAA:463<|>DTB-IAA:463	TRMT2A	37	VIGVELCPEAVEDAR	457<|>457	2.35979e+07	FALSE	Q8IZ69	10	50	X052349	960f503734938a750568fa4205d8e4bba726464c	https://github.com/gsk-tech/cz_scriptstore	TRUE	04:00:00	BIOCAT49769	463	TRMT2A	TRMT2A_463	3.71261
9651	AG00006750	MMADHC_Q9H3L0_261+262_HLGFSVDDLGCCK	GOOD	5.76341e-06	-1.16159	1	MMADHC_Q9H3L0_261+262_HLGFSVDDLGCCK	sp|Q9H3L0	9606	DTB-IAA:261;DTB-IAA:262	sp|Q9H3L0	DTB-IAA:261;DTB-IAA:262	MMADHC	37	HLGFSVDDLGCCK	251	7.45627e+07	FALSE	Q9H3L0	10	50	X052349	960f503734938a750568fa4205d8e4bba726464c	https://github.com/gsk-tech/cz_scriptstore	TRUE	04:00:00	BIOCAT49769		MMADHC	MMADHC_261+262	5.23932
9651	AG00006750	FAM126A_Q9BYI3_401_ETTGESCK	GOOD	5.70363e-05	-1.16117	1	FAM126A_Q9BYI3_401_ETTGESCK	sp|Q9BYI3	9606	DTB-IAA:401	sp|Q9BYI3<|>sp|Q9BYI3-2	DTB-IAA:401<|>DTB-IAA:60	FAM126A	37	ETTGESCK	395<|>54	2.453e+08	FALSE	Q9BYI3	10	50	X052349	960f503734938a750568fa4205d8e4bba726464c	https://github.com/gsk-tech/cz_scriptstore	TRUE	04:00:00	BIOCAT49769	401	FAM126A	FAM126A_401	4.24385
9651	AG00006750	PPIB_P23284_202_DVIIADCGKIEVEKPFAIAK	GOOD	0.0302143	-1.16039	0	PPIB_P23284_202_DVIIADCGKIEVEKPFAIAK	sp|P23284	9606	DTB-IAA:202	sp|P23284	DTB-IAA:202	PPIB	37	DVIIADCGKIEVEKPFAIAK	196	6.45326e+07	FALSE	P23284	10	50	X052349	960f503734938a750568fa4205d8e4bba726464c	https://github.com/gsk-tech/cz_scriptstore	TRUE	04:00:00	BIOCAT49769	202	PPIB	PPIB_202	1.51979
9651	AG00006750	AIP_O00170_121+122_HCCGVAQMR	GOOD	0.000215968	-1.15969	1	AIP_O00170_121+122_HCCGVAQMR	sp|O00170	9606	DTB-IAA:121;DTB-IAA:122	sp|O00170	DTB-IAA:121;DTB-IAA:122	AIP	37	HCCGVAQMR	120	8.69784e+07	FALSE	O00170	10	50	X052349	960f503734938a750568fa4205d8e4bba726464c	https://github.com/gsk-tech/cz_scriptstore	TRUE	04:00:00	BIOCAT49769		AIP	AIP_121+122	3.66561
9651	AG00006750	USP48_Q86UV5_512+514_WLDESTPTKPIDNHACLCSHDK	GOOD	0.000307517	-1.15914	1	USP48_Q86UV5_512+514_WLDESTPTKPIDNHACLCSHDK	sp|Q86UV5	9606	DTB-IAA:511;DTB-IAA:513	sp|Q86UV5<|>sp|Q86UV5-2<|>sp|Q86UV5-3<|>sp|Q86UV5-5<|>sp|Q86UV5-8	DTB-IAA:511;DTB-IAA:513<|>DTB-IAA:512;DTB-IAA:514<|>DTB-IAA:512;DTB-IAA:514<|>DTB-IAA:512;DTB-IAA:514<|>DTB-IAA:51;DTB-IAA:53	USP48	37	WLDESTPTKPIDNHACLCSHDK	497<|>497<|>497<|>36<|>496	4.39828e+07	FALSE	Q86UV5	10	50	X052349	960f503734938a750568fa4205d8e4bba726464c	https://github.com/gsk-tech/cz_scriptstore	TRUE	04:00:00	BIOCAT49769		USP48	USP48_512+514	3.51213
9651	AG00006750	RNF126_Q9BV68_13+16_YFCHCCSVEIVPR	GOOD	0.0016016	-1.15858	1	RNF126_Q9BV68_13+16_YFCHCCSVEIVPR	sp|Q9BV68	9606	DTB-IAA:13;DTB-IAA:16	sp|Q9BV68<|>sp|Q9BV68-2	DTB-IAA:13;DTB-IAA:16<|>DTB-IAA:13;DTB-IAA:16	RNF126	37	YFCHCCSVEIVPR	11<|>11	6.52445e+07	FALSE	Q9BV68	10	50	X052349	960f503734938a750568fa4205d8e4bba726464c	https://github.com/gsk-tech/cz_scriptstore	TRUE	04:00:00	BIOCAT49769		RNF126	RNF126_13+16	2.79545
9651	AG00006750	POLR2B_P30876_1093_FGEMERDCQIAHGAAQFLR	GOOD	0.00159353	-1.15552	0	POLR2B_P30876_1093_FGEMERDCQIAHGAAQFLR	sp|P30876	9606	DTB-IAA:1093	sp|P30876	DTB-IAA:1093	POLR2B	37	FGEMERDCQIAHGAAQFLR	1086	95273371	FALSE	P30876	10	50	X052349	960f503734938a750568fa4205d8e4bba726464c	https://github.com/gsk-tech/cz_scriptstore	TRUE	04:00:00	BIOCAT49769	1093	POLR2B	POLR2B_1093	2.79764
9651	AG00006750	DNMT1_P26358_1339_ACQLSVVVDDKK	GOOD	1.63811e-05	-1.15545	1	DNMT1_P26358_1339_ACQLSVVVDDKK	sp|P26358	9606	DTB-IAA:1003	sp|P26358<|>sp|P26358-2<|>sp|P26358-3	DTB-IAA:1003<|>DTB-IAA:1339<|>DTB-IAA:1355	DNMT1	37	ACQLSVVVDDKK	1338<|>1354<|>1002	1.16745e+08	FALSE	P26358	10	50	X052349	960f503734938a750568fa4205d8e4bba726464c	https://github.com/gsk-tech/cz_scriptstore	TRUE	04:00:00	BIOCAT49769	1339	DNMT1	DNMT1_1339	4.78566
9651	AG00006750	ABHD16A_O95870_544_HLHNFEATHCTPLPAQNFQMPWHL	GOOD	0.0128702	-1.15305	1	ABHD16A_O95870_544_HLHNFEATHCTPLPAQNFQMPWHL	sp|O95870	9606	DTB-IAA:511	sp|O95870<|>sp|O95870-2	DTB-IAA:511<|>DTB-IAA:544	ABHD16A	37	HLHNFEATHCTPLPAQNFQMPWHL	535<|>502	4.38426e+07	FALSE	O95870	10	50	X052349	960f503734938a750568fa4205d8e4bba726464c	https://github.com/gsk-tech/cz_scriptstore	TRUE	04:00:00	BIOCAT49769	544	ABHD16A	ABHD16A_544	1.89041
9651	AG00006750	PARP10_Q53GL7_1004_YDSAVDCICQPSIFVIFHDTQALPTHLITCEHVPR	GOOD	0.0113474	-1.1477	1	PARP10_Q53GL7_1004_YDSAVDCICQPSIFVIFHDTQALPTHLITCEHVPR	sp|Q53GL7	9606	DTB-IAA:1004	sp|Q53GL7	DTB-IAA:1004	PARP10	37	YDSAVDCICQPSIFVIFHDTQALPTHLITCEHVPR	975	1.03684e+07	FALSE	Q53GL7	10	50	X052349	960f503734938a750568fa4205d8e4bba726464c	https://github.com/gsk-tech/cz_scriptstore	TRUE	04:00:00	BIOCAT49769	1004	PARP10	PARP10_1004	1.9451
9651	AG00006750	PDIA4_P13667_555+558_DVLIEFYAPWCGHCK<|>PDIA3_P30101_406+409_DVLIEFYAPWCGHCK	GOOD	0.000449796	-1.14564	1	PDIA4_P13667_555+558_DVLIEFYAPWCGHCK<|>PDIA3_P30101_406+409_DVLIEFYAPWCGHCK	sp|P13667<|>sp|P30101	9606	DTB-IAA:406;DTB-IAA:409<|>DTB-IAA:555;DTB-IAA:558	sp|P13667<|>sp|P30101	DTB-IAA:406;DTB-IAA:409<|>DTB-IAA:555;DTB-IAA:558	PDIA4<|>PDIA3	37	DVLIEFYAPWCGHCK	545<|>396	1.17802e+08	FALSE	P13667<|>P30101	10	50	X052349	960f503734938a750568fa4205d8e4bba726464c	https://github.com/gsk-tech/cz_scriptstore	TRUE	04:00:00	BIOCAT49769		PDIA4	PDIA4_555+558	3.34698
9651	AG00006750	VDAC3_Q9Y277_2+8_CNTPTYCDLGK	GOOD	0.00157136	-1.14461	1	VDAC3_Q9Y277_2+8_CNTPTYCDLGK	sp|Q9Y277	9606	DTB-IAA:2;DTB-IAA:8	sp|Q9Y277<|>sp|Q9Y277-2	DTB-IAA:2;DTB-IAA:8<|>DTB-IAA:2;DTB-IAA:8	VDAC3	37	CNTPTYCDLGK	2<|>2	3.59307e+07	FALSE	Q9Y277	10	50	X052349	960f503734938a750568fa4205d8e4bba726464c	https://github.com/gsk-tech/cz_scriptstore	TRUE	04:00:00	BIOCAT49769		VDAC3	VDAC3_2+8	2.80372
9651	AG00006750	AKR1A1_P14550_46_HIDCAAIYGNEPEIGEALKEDVGPGK	GOOD	0.000304179	-1.14422	0	AKR1A1_P14550_46_HIDCAAIYGNEPEIGEALKEDVGPGK	sp|P14550	9606	DTB-IAA:46	sp|P14550	DTB-IAA:46	AKR1A1	37	HIDCAAIYGNEPEIGEALKEDVGPGK	43	9.52316e+07	FALSE	P14550	10	50	X052349	960f503734938a750568fa4205d8e4bba726464c	https://github.com/gsk-tech/cz_scriptstore	TRUE	04:00:00	BIOCAT49769	46	AKR1A1	AKR1A1_46	3.51687
9651	AG00006750	CASP2_P42575_30_ILGVCGMHPHHQETLKK	GOOD	0.000211663	-1.14055	1	CASP2_P42575_30_ILGVCGMHPHHQETLKK	sp|P42575	9606	DTB-IAA:13	sp|P42575<|>sp|P42575-3	DTB-IAA:13<|>DTB-IAA:30	CASP2	37	ILGVCGMHPHHQETLKK	26<|>9	5.56449e+07	FALSE	P42575	10	50	X052349	960f503734938a750568fa4205d8e4bba726464c	https://github.com/gsk-tech/cz_scriptstore	TRUE	04:00:00	BIOCAT49769	30	CASP2	CASP2_30	3.67436
9651	AG00006750	EEFSEC_P57772_442_LDADIHTNTCR	GOOD	3.28089e-05	-1.14039	1	EEFSEC_P57772_442_LDADIHTNTCR	sp|P57772	9606	DTB-IAA:415	sp|P57772<|>sp|P57772-2	DTB-IAA:415<|>DTB-IAA:442	EEFSEC	37	LDADIHTNTCR	433<|>406	9.51091e+07	FALSE	P57772	10	50	X052349	960f503734938a750568fa4205d8e4bba726464c	https://github.com/gsk-tech/cz_scriptstore	TRUE	04:00:00	BIOCAT49769	442	EEFSEC	EEFSEC_442	4.48401
9651	AG00006750	IPO4_Q8TEX9_708_LLECPHLNVR	GOOD	8.11997e-05	-1.13987	1	IPO4_Q8TEX9_708_LLECPHLNVR	sp|Q8TEX9	9606	DTB-IAA:708	sp|Q8TEX9<|>sp|Q8TEX9-2	DTB-IAA:708<|>DTB-IAA:708	IPO4	37	LLECPHLNVR	705<|>705	1.35527e+08	FALSE	Q8TEX9	10	50	X052349	960f503734938a750568fa4205d8e4bba726464c	https://github.com/gsk-tech/cz_scriptstore	TRUE	04:00:00	BIOCAT49769	708	IPO4	IPO4_708	4.09045
9651	AG00006750	NCAPH_Q15003_418_TMCPLLSMK	GOOD	0.00013338	-1.13888	1	NCAPH_Q15003_418_TMCPLLSMK	sp|Q15003	9606	DTB-IAA:282	sp|Q15003<|>sp|Q15003-2	DTB-IAA:282<|>DTB-IAA:418	NCAPH	37	TMCPLLSMK	416<|>280	1.07532e+08	FALSE	Q15003	10	50	X052349	960f503734938a750568fa4205d8e4bba726464c	https://github.com/gsk-tech/cz_scriptstore	TRUE	04:00:00	BIOCAT49769	418	NCAPH	NCAPH_418	3.87491
9651	AG00006750	UBR7_Q8N806_155+158_RPYPDPEDEIPDEMIQCVVCEDWFHGR	GOOD	0.000349149	-1.13856	0	UBR7_Q8N806_155+158_RPYPDPEDEIPDEMIQCVVCEDWFHGR	sp|Q8N806	9606	DTB-IAA:155;DTB-IAA:158	sp|Q8N806	DTB-IAA:155;DTB-IAA:158	UBR7	37	RPYPDPEDEIPDEMIQCVVCEDWFHGR	139	2.32394e+07	FALSE	Q8N806	10	50	X052349	960f503734938a750568fa4205d8e4bba726464c	https://github.com/gsk-tech/cz_scriptstore	TRUE	04:00:00	BIOCAT49769		UBR7	UBR7_155+158	3.45699
9651	AG00006750	ACP1_P24666_91_QITKEDFATFDYILCMDESNLR	GOOD	0.00971907	-1.13627	1	ACP1_P24666_91_QITKEDFATFDYILCMDESNLR	sp|P24666	9606	DTB-IAA:57	sp|P24666<|>sp|P24666-2<|>sp|P24666-3	DTB-IAA:57<|>DTB-IAA:91<|>DTB-IAA:91	ACP1	37	QITKEDFATFDYILCMDESNLR	77<|>77<|>43	3.47893e+07	FALSE	P24666	10	50	X052349	960f503734938a750568fa4205d8e4bba726464c	https://github.com/gsk-tech/cz_scriptstore	TRUE	04:00:00	BIOCAT49769	91	ACP1	ACP1_91	2.01238
9651	AG00006750	PSMB8_P28062_124_VIEINPYLLGTMSGCAADCQYWER	GOOD	0.0615281	-1.13596	0	PSMB8_P28062_124_VIEINPYLLGTMSGCAADCQYWER	sp|P28062	9606	DTB-IAA:120	sp|P28062<|>sp|P28062-2	DTB-IAA:120<|>DTB-IAA:124	PSMB8	37	VIEINPYLLGTMSGCAADCQYWER	106<|>102	1.28937e+07	FALSE	P28062	10	50	X052349	960f503734938a750568fa4205d8e4bba726464c	https://github.com/gsk-tech/cz_scriptstore	TRUE	04:00:00	BIOCAT49769	124	PSMB8	PSMB8_124	1.21093
9651	AG00006750	MCM3_P25205_119+123+126_TLTSCFLSCVVCVEGIVTK	GOOD	0.0763658	-1.13283	0	MCM3_P25205_119+123+126_TLTSCFLSCVVCVEGIVTK	sp|P25205	9606	DTB-IAA:119;DTB-IAA:123;DTB-IAA:126	sp|P25205<|>sp|P25205-2	DTB-IAA:119;DTB-IAA:123;DTB-IAA:126<|>DTB-IAA:164;DTB-IAA:168;DTB-IAA:171	MCM3	37	TLTSCFLSCVVCVEGIVTK	115<|>160	1.08421e+07	FALSE	P25205	10	50	X052349	960f503734938a750568fa4205d8e4bba726464c	https://github.com/gsk-tech/cz_scriptstore	TRUE	04:00:00	BIOCAT49769		MCM3	MCM3_119+123+126	1.1171
9651	AG00006750	KARS_Q15046_427_KILDDICVAK	GOOD	0.0161098	-1.12864	1	KARS_Q15046_427_KILDDICVAK	sp|Q15046	9606	DTB-IAA:427	sp|Q15046<|>sp|Q15046-2	DTB-IAA:427<|>DTB-IAA:455	KARS	37	KILDDICVAK	421<|>449	5.19765e+07	FALSE	Q15046	10	50	X052349	960f503734938a750568fa4205d8e4bba726464c	https://github.com/gsk-tech/cz_scriptstore	TRUE	04:00:00	BIOCAT49769	427	KARS	KARS_427	1.79291
9651	AG00006750	ACSL4_O60488_420_GYDAPLCNLLLFKK	GOOD	0.0004289	-1.12468	1	ACSL4_O60488_420_GYDAPLCNLLLFKK	sp|O60488	9606	DTB-IAA:379	sp|O60488<|>sp|O60488-2	DTB-IAA:379<|>DTB-IAA:420	ACSL4	37	GYDAPLCNLLLFKK	414<|>373	5.16109e+07	FALSE	O60488	10	50	X052349	960f503734938a750568fa4205d8e4bba726464c	https://github.com/gsk-tech/cz_scriptstore	TRUE	04:00:00	BIOCAT49769	420	ACSL4	ACSL4_420	3.36764
9651	AG00006750	CAPN2_P17655_498_FKLPPGEYILVPSTFEPNKDGDFCIR	GOOD	0.00925747	-1.12314	1	CAPN2_P17655_498_FKLPPGEYILVPSTFEPNKDGDFCIR	sp|P17655	9606	DTB-IAA:420	sp|P17655<|>sp|P17655-2	DTB-IAA:420<|>DTB-IAA:498	CAPN2	37	FKLPPGEYILVPSTFEPNKDGDFCIR	475<|>397	3.07784e+07	FALSE	P17655	10	50	X052349	960f503734938a750568fa4205d8e4bba726464c	https://github.com/gsk-tech/cz_scriptstore	TRUE	04:00:00	BIOCAT49769	498	CAPN2	CAPN2_498	2.03351
9651	AG00006750	EIF2S1_P05198_98_VSPEEAIKCEDK	GOOD	0.00406992	-1.12185	1	EIF2S1_P05198_98_VSPEEAIKCEDK	sp|P05198	9606	DTB-IAA:98	sp|P05198	DTB-IAA:98	EIF2S1	37	VSPEEAIKCEDK	90	7.932e+07	FALSE	P05198	10	50	X052349	960f503734938a750568fa4205d8e4bba726464c	https://github.com/gsk-tech/cz_scriptstore	TRUE	04:00:00	BIOCAT49769	98	EIF2S1	EIF2S1_98	2.39041
9651	AG00006750	RLF_Q13129_1364_KIFACK	GOOD	3.33356e-05	-1.12054	1	RLF_Q13129_1364_KIFACK	sp|Q13129	9606	DTB-IAA:1364	sp|Q13129	DTB-IAA:1364	RLF	37	KIFACK	1360	8.43992e+07	FALSE	Q13129	10	50	X052349	960f503734938a750568fa4205d8e4bba726464c	https://github.com/gsk-tech/cz_scriptstore	TRUE	04:00:00	BIOCAT49769	1364	RLF	RLF_1364	4.47709
9651	AG00006750	PTPRC_P08575_610_SCNLDEQQELVERDDEK	GOOD	9.70745e-05	-1.11903	1	PTPRC_P08575_610_SCNLDEQQELVERDDEK	sp|P08575	9606	DTB-IAA:449	sp|P08575<|>sp|P08575-10<|>sp|P08575-4<|>sp|P08575-5<|>sp|P08575-6<|>sp|P08575-7<|>sp|P08575-8<|>sp|P08575-9	DTB-IAA:449<|>DTB-IAA:496<|>DTB-IAA:497<|>DTB-IAA:515<|>DTB-IAA:544<|>DTB-IAA:562<|>DTB-IAA:563<|>DTB-IAA:610	PTPRC	37	SCNLDEQQELVERDDEK	609<|>496<|>448<|>561<|>562<|>543<|>514<|>495	1.1669e+08	FALSE	P08575	10	50	X052349	960f503734938a750568fa4205d8e4bba726464c	https://github.com/gsk-tech/cz_scriptstore	TRUE	04:00:00	BIOCAT49769	610	PTPRC	PTPRC_610	4.01289
9651	AG00006750	SFSWAP_Q12872_307_CNRLEELMK	GOOD	0.000721598	-1.1187	1	SFSWAP_Q12872_307_CNRLEELMK	sp|Q12872	9606	DTB-IAA:307	sp|Q12872<|>sp|Q12872-2	DTB-IAA:307<|>DTB-IAA:307	SFSWAP	37	CNRLEELMK	307<|>307	1.60539e+08	FALSE	Q12872	10	50	X052349	960f503734938a750568fa4205d8e4bba726464c	https://github.com/gsk-tech/cz_scriptstore	TRUE	04:00:00	BIOCAT49769	307	SFSWAP	SFSWAP_307	3.1417
9651	AG00006750	CCT8_P50990_148+149_KAHEILPNLVCCSAK	GOOD	0.00557058	-1.11862	1	CCT8_P50990_148+149_KAHEILPNLVCCSAK	sp|P50990	9606	DTB-IAA:129;DTB-IAA:130	sp|P50990<|>sp|P50990-2<|>sp|P50990-3	DTB-IAA:129;DTB-IAA:130<|>DTB-IAA:148;DTB-IAA:149<|>DTB-IAA:75;DTB-IAA:76	CCT8	37	KAHEILPNLVCCSAK	138<|>119<|>65	6.15478e+07	FALSE	P50990	10	50	X052349	960f503734938a750568fa4205d8e4bba726464c	https://github.com/gsk-tech/cz_scriptstore	TRUE	04:00:00	BIOCAT49769		CCT8	CCT8_148+149	2.2541
9651	AG00006750	COPA_P53621_1148_KILSACEK	GOOD	0.0171023	-1.11791	1	COPA_P53621_1148_KILSACEK	sp|P53621	9606	DTB-IAA:1148	sp|P53621<|>sp|P53621-2	DTB-IAA:1148<|>DTB-IAA:1157	COPA	37	KILSACEK	1143<|>1152	1.3311e+08	FALSE	P53621	10	50	X052349	960f503734938a750568fa4205d8e4bba726464c	https://github.com/gsk-tech/cz_scriptstore	TRUE	04:00:00	BIOCAT49769	1148	COPA	COPA_1148	1.76694
9651	AG00006750	UBR4_Q5T4S7_2222_HTACNEQQR	GOOD	3.51453e-05	-1.1172	1	UBR4_Q5T4S7_2222_HTACNEQQR	sp|Q5T4S7	9606	DTB-IAA:2222	sp|Q5T4S7<|>sp|Q5T4S7-2<|>sp|Q5T4S7-3<|>sp|Q5T4S7-4<|>sp|Q5T4S7-5	DTB-IAA:2222<|>DTB-IAA:2222<|>DTB-IAA:2222<|>DTB-IAA:2222<|>DTB-IAA:2223	UBR4	37	HTACNEQQR	2219<|>2219<|>2219<|>2219<|>2220	2.84896e+08	FALSE	Q5T4S7	10	50	X052349	960f503734938a750568fa4205d8e4bba726464c	https://github.com/gsk-tech/cz_scriptstore	TRUE	04:00:00	BIOCAT49769	2222	UBR4	UBR4_2222	4.45413
9651	AG00006750	PRR14L_Q5THK1_1483_DTESCTSPCLLGAPR	GOOD	0.0697012	-1.11571	1	PRR14L_Q5THK1_1483_DTESCTSPCLLGAPR	sp|Q5THK1	9606	DTB-IAA:1483	sp|Q5THK1<|>sp|Q5THK1-2<|>sp|Q5THK1-4	DTB-IAA:1483<|>DTB-IAA:1483<|>DTB-IAA:1483	PRR14L	37	DTESCTSPCLLGAPR	1479<|>1479<|>1479	1.40026e+07	FALSE	Q5THK1	10	50	X052349	960f503734938a750568fa4205d8e4bba726464c	https://github.com/gsk-tech/cz_scriptstore	TRUE	04:00:00	BIOCAT49769	1483	PRR14L	PRR14L_1483	1.15676
9651	AG00006750	PDCD6IP_Q8WUM4_512_ECYQSHR	GOOD	2.43922e-06	-1.11489	1	PDCD6IP_Q8WUM4_512_ECYQSHR	sp|Q8WUM4	9606	DTB-IAA:512	sp|Q8WUM4<|>sp|Q8WUM4-2	DTB-IAA:512<|>DTB-IAA:517	PDCD6IP	37	ECYQSHR	511<|>516	7.16787e+07	FALSE	Q8WUM4	10	50	X052349	960f503734938a750568fa4205d8e4bba726464c	https://github.com/gsk-tech/cz_scriptstore	TRUE	04:00:00	BIOCAT49769	512	PDCD6IP	PDCD6IP_512	5.61275
9651	AG00006750	ZNHIT3_Q15649_30_VPYCSVVCFR	GOOD	0.00115739	-1.11402	1	ZNHIT3_Q15649_30_VPYCSVVCFR	sp|Q15649	9606	DTB-IAA:30	sp|Q15649<|>sp|Q15649-2	DTB-IAA:30<|>DTB-IAA:30	ZNHIT3	37	VPYCSVVCFR	27<|>27	4.48743e+07	FALSE	Q15649	10	50	X052349	960f503734938a750568fa4205d8e4bba726464c	https://github.com/gsk-tech/cz_scriptstore	TRUE	04:00:00	BIOCAT49769	30	ZNHIT3	ZNHIT3_30	2.93652
9651	AG00006750	HELZ_P42694_101_AVLCCMQLK	GOOD	0.00879453	-1.11301	0	HELZ_P42694_101_AVLCCMQLK	sp|P42694	9606	DTB-IAA:101	sp|P42694<|>sp|P42694-2	DTB-IAA:101<|>DTB-IAA:101	HELZ	37	AVLCCMQLK	97<|>97	4.32327e+07	FALSE	P42694	10	50	X052349	960f503734938a750568fa4205d8e4bba726464c	https://github.com/gsk-tech/cz_scriptstore	TRUE	04:00:00	BIOCAT49769	101	HELZ	HELZ_101	2.05579
9651	AG00006750	ARIH1_Q9Y4X5_304+307_QFCFNCGENWHDPVK	GOOD	0.00541617	-1.11195	1	ARIH1_Q9Y4X5_304+307_QFCFNCGENWHDPVK	sp|Q9Y4X5	9606	DTB-IAA:304;DTB-IAA:307	sp|Q9Y4X5	DTB-IAA:304;DTB-IAA:307	ARIH1	37	QFCFNCGENWHDPVK	302	3.10921e+07	FALSE	Q9Y4X5	10	50	X052349	960f503734938a750568fa4205d8e4bba726464c	https://github.com/gsk-tech/cz_scriptstore	TRUE	04:00:00	BIOCAT49769		ARIH1	ARIH1_304+307	2.26631
9651	AG00006750	MFSD14A_Q96MC6_465_HCGSHSHPHNTQAPGEAK	GOOD	0.01132	-1.1099	0	MFSD14A_Q96MC6_465_HCGSHSHPHNTQAPGEAK	sp|Q96MC6	9606	DTB-IAA:465	sp|Q96MC6	DTB-IAA:465	MFSD14A	37	HCGSHSHPHNTQAPGEAK	464	1.50315e+07	FALSE	Q96MC6	10	50	X052349	960f503734938a750568fa4205d8e4bba726464c	https://github.com/gsk-tech/cz_scriptstore	TRUE	04:00:00	BIOCAT49769	465	MFSD14A	MFSD14A_465	1.94615
9651	AG00006750	NOSIP_Q9Y314_185_TVTCPMSGKPLR	GOOD	0.000649026	-1.10966	1	NOSIP_Q9Y314_185_TVTCPMSGKPLR	sp|Q9Y314	9606	DTB-IAA:185	sp|Q9Y314	DTB-IAA:185	NOSIP	37	TVTCPMSGKPLR	182	2.66138e+08	FALSE	Q9Y314	10	50	X052349	960f503734938a750568fa4205d8e4bba726464c	https://github.com/gsk-tech/cz_scriptstore	TRUE	04:00:00	BIOCAT49769	185	NOSIP	NOSIP_185	3.18774
9651	AG00006750	OCIAD2_Q56VL3_27_QSLLFCPK	GOOD	2.00576e-05	-1.1077	1	OCIAD2_Q56VL3_27_QSLLFCPK	sp|Q56VL3	9606	DTB-IAA:27	sp|Q56VL3<|>sp|Q56VL3-2	DTB-IAA:27<|>DTB-IAA:27	OCIAD2	37	QSLLFCPK	22<|>22	3.58269e+08	FALSE	Q56VL3	10	50	X052349	960f503734938a750568fa4205d8e4bba726464c	https://github.com/gsk-tech/cz_scriptstore	TRUE	04:00:00	BIOCAT49769	27	OCIAD2	OCIAD2_27	4.69772
9651	AG00006750	XPO1_O14980_528_DLLGLCEQKR	GOOD	0.000121804	-1.10646	1	XPO1_O14980_528_DLLGLCEQKR	sp|O14980	9606	DTB-IAA:528	sp|O14980	DTB-IAA:528	XPO1	37	DLLGLCEQKR	523	1.57184e+08	FALSE	O14980	10	50	X052349	960f503734938a750568fa4205d8e4bba726464c	https://github.com/gsk-tech/cz_scriptstore	TRUE	04:00:00	BIOCAT49769	528	XPO1	XPO1_528	3.91434
9651	AG00006750	MMS19_Q96T76_750_ELLELSCCHSCPFSSTAAAK	GOOD	0.00811971	-1.10595	0	MMS19_Q96T76_750_ELLELSCCHSCPFSSTAAAK	sp|Q96T76	9606	DTB-IAA:652	sp|Q96T76<|>sp|Q96T76-5<|>sp|Q96T76-8<|>sp|Q96T76-9	DTB-IAA:652<|>DTB-IAA:707<|>DTB-IAA:750<|>DTB-IAA:771	MMS19	37	ELLELSCCHSCPFSSTAAAK	740<|>642<|>761<|>697	3.24469e+07	FALSE	Q96T76	10	50	X052349	960f503734938a750568fa4205d8e4bba726464c	https://github.com/gsk-tech/cz_scriptstore	TRUE	04:00:00	BIOCAT49769	750	MMS19	MMS19_750	2.09046
9651	AG00006750	RGMB_Q6NW40_226_ITIIFKAHHECTDQK	GOOD	0.0252355	-1.10589	0	RGMB_Q6NW40_226_ITIIFKAHHECTDQK	sp|Q6NW40	9606	DTB-IAA:226	sp|Q6NW40	DTB-IAA:226	RGMB	37	ITIIFKAHHECTDQK	216	1.51718e+08	FALSE	Q6NW40	10	50	X052349	960f503734938a750568fa4205d8e4bba726464c	https://github.com/gsk-tech/cz_scriptstore	TRUE	04:00:00	BIOCAT49769	226	RGMB	RGMB_226	1.59799
9651	AG00006750	PTPN11_Q06124_318_CNNSKPK	GOOD	0.00384069	-1.10575	0	PTPN11_Q06124_318_CNNSKPK	sp|Q06124	9606	DTB-IAA:318	sp|Q06124<|>sp|Q06124-2<|>sp|Q06124-3	DTB-IAA:318<|>DTB-IAA:318<|>DTB-IAA:318	PTPN11	37	CNNSKPK	318<|>318<|>318	613111522	FALSE	Q06124	10	50	X052349	960f503734938a750568fa4205d8e4bba726464c	https://github.com/gsk-tech/cz_scriptstore	TRUE	04:00:00	BIOCAT49769	318	PTPN11	PTPN11_318	2.41559
9651	AG00006750	CORO1A_P31146_332_GLEVNKCEIAR	GOOD	0.0258292	-1.10268	0	CORO1A_P31146_332_GLEVNKCEIAR	sp|P31146	9606	DTB-IAA:332	sp|P31146	DTB-IAA:332	CORO1A	37	GLEVNKCEIAR	326	1.08402e+08	FALSE	P31146	10	50	X052349	960f503734938a750568fa4205d8e4bba726464c	https://github.com/gsk-tech/cz_scriptstore	TRUE	04:00:00	BIOCAT49769	332	CORO1A	CORO1A_332	1.58789
9651	AG00006750	NAA38_Q9BRA0_17_EENGCCSR	GOOD	0.000114557	-1.1022	1	NAA38_Q9BRA0_17_EENGCCSR	sp|Q9BRA0	9606	DTB-IAA:17	sp|Q9BRA0	DTB-IAA:17	NAA38	37	EENGCCSR	12	4.58329e+07	FALSE	Q9BRA0	10	50	X052349	960f503734938a750568fa4205d8e4bba726464c	https://github.com/gsk-tech/cz_scriptstore	TRUE	04:00:00	BIOCAT49769	17	NAA38	NAA38_17	3.94098
9651	AG00006750	EPS15_P42566_782_IGTPTRPCPLPPGKR	GOOD	0.00073075	-1.10098	1	EPS15_P42566_782_IGTPTRPCPLPPGKR	sp|P42566	9606	DTB-IAA:468	sp|P42566<|>sp|P42566-2	DTB-IAA:468<|>DTB-IAA:782	EPS15	37	IGTPTRPCPLPPGKR	775<|>461	2.00308e+08	FALSE	P42566	10	50	X052349	960f503734938a750568fa4205d8e4bba726464c	https://github.com/gsk-tech/cz_scriptstore	TRUE	04:00:00	BIOCAT49769	782	EPS15	EPS15_782	3.13623
9651	AG00006750	SRPRB_Q9Y5M8_246_EFEFSQLPLKVEFLECSAK	GOOD	0.00310256	-1.1008	0	SRPRB_Q9Y5M8_246_EFEFSQLPLKVEFLECSAK	sp|Q9Y5M8	9606	DTB-IAA:246	sp|Q9Y5M8	DTB-IAA:246	SRPRB	37	EFEFSQLPLKVEFLECSAK	231	8.14375e+07	FALSE	Q9Y5M8	10	50	X052349	960f503734938a750568fa4205d8e4bba726464c	https://github.com/gsk-tech/cz_scriptstore	TRUE	04:00:00	BIOCAT49769	246	SRPRB	SRPRB_246	2.50828
9651	AG00006750	ST13_P50502_209_LLGHWEEAAHDLALACKLDYDEDASAMLK	GOOD	0.019601	-1.09794	0	ST13_P50502_209_LLGHWEEAAHDLALACKLDYDEDASAMLK	sp|P50502	9606	DTB-IAA:209	sp|P50502	DTB-IAA:209	ST13	37	LLGHWEEAAHDLALACKLDYDEDASAMLK	194	8.61432e+07	FALSE	P50502	10	50	X052349	960f503734938a750568fa4205d8e4bba726464c	https://github.com/gsk-tech/cz_scriptstore	TRUE	04:00:00	BIOCAT49769	209	ST13	ST13_209	1.70772
9651	AG00006750	MBD2_Q9UBB5_111_GRPPSGGSGLGGDGGGCGGGGSGGGGAPR	GOOD	0.0149981	-1.09683	0	MBD2_Q9UBB5_111_GRPPSGGSGLGGDGGGCGGGGSGGGGAPR	sp|Q9UBB5	9606	DTB-IAA:111	sp|Q9UBB5<|>sp|Q9UBB5-3	DTB-IAA:111<|>DTB-IAA:111	MBD2	37	GRPPSGGSGLGGDGGGCGGGGSGGGGAPR	95<|>95	3.22629e+07	FALSE	Q9UBB5	10	50	X052349	960f503734938a750568fa4205d8e4bba726464c	https://github.com/gsk-tech/cz_scriptstore	TRUE	04:00:00	BIOCAT49769	111	MBD2	MBD2_111	1.82397
9651	AG00006750	HUWE1_Q7Z6Z7_2721_ENRDQSAQCTASK	GOOD	0.00102763	-1.09666	1	HUWE1_Q7Z6Z7_2721_ENRDQSAQCTASK	sp|Q7Z6Z7	9606	DTB-IAA:2712	sp|Q7Z6Z7<|>sp|Q7Z6Z7-2<|>sp|Q7Z6Z7-3	DTB-IAA:2712<|>DTB-IAA:2721<|>DTB-IAA:2721	HUWE1	37	ENRDQSAQCTASK	2713<|>2713<|>2704	1.60194e+08	FALSE	Q7Z6Z7	10	50	X052349	960f503734938a750568fa4205d8e4bba726464c	https://github.com/gsk-tech/cz_scriptstore	TRUE	04:00:00	BIOCAT49769	2721	HUWE1	HUWE1_2721	2.98816
9651	AG00006750	MCCC2_Q9HCC0_267_AATGEEVSAEDLGGADLHCR	GOOD	0.00512058	-1.09618	0	MCCC2_Q9HCC0_267_AATGEEVSAEDLGGADLHCR	sp|Q9HCC0	9606	DTB-IAA:229	sp|Q9HCC0<|>sp|Q9HCC0-2	DTB-IAA:229<|>DTB-IAA:267	MCCC2	37	AATGEEVSAEDLGGADLHCR	249<|>211	2.77735e+07	FALSE	Q9HCC0	10	50	X052349	960f503734938a750568fa4205d8e4bba726464c	https://github.com/gsk-tech/cz_scriptstore	TRUE	04:00:00	BIOCAT49769	267	MCCC2	MCCC2_267	2.29068
9651	AG00006750	NR2F6_P10588_316_AIALFTPDACGLSDPAHVESLQEK	GOOD	4.01105e-06	-1.09614	1	NR2F6_P10588_316_AIALFTPDACGLSDPAHVESLQEK	sp|P10588	9606	DTB-IAA:316	sp|P10588	DTB-IAA:316	NR2F6	37	AIALFTPDACGLSDPAHVESLQEK	307	3.26484e+07	FALSE	P10588	10	50	X052349	960f503734938a750568fa4205d8e4bba726464c	https://github.com/gsk-tech/cz_scriptstore	TRUE	04:00:00	BIOCAT49769	316	NR2F6	NR2F6_316	5.39674
9651	AG00006750	SPCS2_Q15005_17+26_SGGSGGCSGAGGASNCGTGSGR	GOOD	0.000767482	-1.09556	1	SPCS2_Q15005_17+26_SGGSGGCSGAGGASNCGTGSGR	sp|Q15005	9606	DTB-IAA:17;DTB-IAA:26	sp|Q15005	DTB-IAA:17;DTB-IAA:26	SPCS2	37	SGGSGGCSGAGGASNCGTGSGR	11	2.63634e+07	FALSE	Q15005	10	50	X052349	960f503734938a750568fa4205d8e4bba726464c	https://github.com/gsk-tech/cz_scriptstore	TRUE	04:00:00	BIOCAT49769		SPCS2	SPCS2_17+26	3.11493
9651	AG00006750	NUTF2_P61970_80_IQHSITAQDHQPTPDSCIISMVVGQLKADEDPIMGFHQMFLLK	GOOD	0.00742557	-1.09507	0	NUTF2_P61970_80_IQHSITAQDHQPTPDSCIISMVVGQLKADEDPIMGFHQMFLLK	sp|P61970	9606	DTB-IAA:80	sp|P61970	DTB-IAA:80	NUTF2	37	IQHSITAQDHQPTPDSCIISMVVGQLKADEDPIMGFHQMFLLK	64	2.0186e+07	FALSE	P61970	10	50	X052349	960f503734938a750568fa4205d8e4bba726464c	https://github.com/gsk-tech/cz_scriptstore	TRUE	04:00:00	BIOCAT49769	80	NUTF2	NUTF2_80	2.12927
9651	AG00006750	ACAT1_P24752_413_QGEYGLASICNGGGGASAMLIQK	GOOD	0.0123895	-1.09503	1	ACAT1_P24752_413_QGEYGLASICNGGGGASAMLIQK	sp|P24752	9606	DTB-IAA:413	sp|P24752	DTB-IAA:413	ACAT1	37	QGEYGLASICNGGGGASAMLIQK	404	2.3586e+07	FALSE	P24752	10	50	X052349	960f503734938a750568fa4205d8e4bba726464c	https://github.com/gsk-tech/cz_scriptstore	TRUE	04:00:00	BIOCAT49769	413	ACAT1	ACAT1_413	1.90695
9651	AG00006750	LENG8_Q96PV6_584_SLCMVK	GOOD	0.00100759	-1.09226	1	LENG8_Q96PV6_584_SLCMVK	sp|Q96PV6	9606	DTB-IAA:547	sp|Q96PV6<|>sp|Q96PV6-1	DTB-IAA:547<|>DTB-IAA:584	LENG8	37	SLCMVK	582<|>545	1.08932e+08	FALSE	Q96PV6	10	50	X052349	960f503734938a750568fa4205d8e4bba726464c	https://github.com/gsk-tech/cz_scriptstore	TRUE	04:00:00	BIOCAT49769	584	LENG8	LENG8_584	2.99672
9651	AG00006750	PRR14L_Q5THK1_1730_SSSSDCTTESSR	GOOD	0.000102154	-1.0917	1	PRR14L_Q5THK1_1730_SSSSDCTTESSR	sp|Q5THK1	9606	DTB-IAA:1730	sp|Q5THK1<|>sp|Q5THK1-2<|>sp|Q5THK1-4	DTB-IAA:1730<|>DTB-IAA:1730<|>DTB-IAA:1730	PRR14L	37	SSSSDCTTESSR	1725<|>1725<|>1725	2.63367e+07	FALSE	Q5THK1	10	50	X052349	960f503734938a750568fa4205d8e4bba726464c	https://github.com/gsk-tech/cz_scriptstore	TRUE	04:00:00	BIOCAT49769	1730	PRR14L	PRR14L_1730	3.99075
9651	AG00006750	ST14_Q9Y5Y6_268_SFDLASCDER	GOOD	0.000872162	-1.09122	0	ST14_Q9Y5Y6_268_SFDLASCDER	sp|Q9Y5Y6	9606	DTB-IAA:268	sp|Q9Y5Y6	DTB-IAA:268	ST14	37	SFDLASCDER	262	5.92926e+07	FALSE	Q9Y5Y6	10	50	X052349	960f503734938a750568fa4205d8e4bba726464c	https://github.com/gsk-tech/cz_scriptstore	TRUE	04:00:00	BIOCAT49769	268	ST14	ST14_268	3.0594
9651	AG00006750	IMPDH2_P12268_173_DIDFLKEEEHDCFLEEIMTKREDLVVAPAGITLK	GOOD	0.0236529	-1.09045	0	IMPDH2_P12268_173_DIDFLKEEEHDCFLEEIMTKREDLVVAPAGITLK	sp|P12268	9606	DTB-IAA:173	sp|P12268	DTB-IAA:173	IMPDH2	37	DIDFLKEEEHDCFLEEIMTKREDLVVAPAGITLK	162	5.57254e+07	FALSE	P12268	10	50	X052349	960f503734938a750568fa4205d8e4bba726464c	https://github.com/gsk-tech/cz_scriptstore	TRUE	04:00:00	BIOCAT49769	173	IMPDH2	IMPDH2_173	1.62612
9651	AG00006750	RB1CC1_Q8TDY2_603_VPLLCDFEPLHQHVLALHNLVK	GOOD	1.09268e-05	-1.08916	1	RB1CC1_Q8TDY2_603_VPLLCDFEPLHQHVLALHNLVK	sp|Q8TDY2	9606	DTB-IAA:603	sp|Q8TDY2<|>sp|Q8TDY2-2	DTB-IAA:603<|>DTB-IAA:603	RB1CC1	37	VPLLCDFEPLHQHVLALHNLVK	599<|>599	3.19833e+07	FALSE	Q8TDY2	10	50	X052349	960f503734938a750568fa4205d8e4bba726464c	https://github.com/gsk-tech/cz_scriptstore	TRUE	04:00:00	BIOCAT49769	603	RB1CC1	RB1CC1_603	4.96151
9651	AG00006750	PDIA4_P13667_555_DVLIEFYAPWCGHCK<|>PDIA3_P30101_406_DVLIEFYAPWCGHCK	GOOD	3.17096e-05	-1.08699	1	PDIA4_P13667_555_DVLIEFYAPWCGHCK<|>PDIA3_P30101_406_DVLIEFYAPWCGHCK	sp|P13667<|>sp|P30101	9606	DTB-IAA:406<|>DTB-IAA:555	sp|P13667<|>sp|P30101	DTB-IAA:406<|>DTB-IAA:555	PDIA4<|>PDIA3	37	DVLIEFYAPWCGHCK	545<|>396	1.68164e+08	FALSE	P13667<|>P30101	10	50	X052349	960f503734938a750568fa4205d8e4bba726464c	https://github.com/gsk-tech/cz_scriptstore	TRUE	04:00:00	BIOCAT49769	555	PDIA4	PDIA4_555	4.49881
9651	AG00006750	MAP4K1_Q92918_335_SSSLGIPDADCCR	GOOD	5.85027e-07	-1.0866	1	MAP4K1_Q92918_335_SSSLGIPDADCCR	sp|Q92918	9606	DTB-IAA:335	sp|Q92918<|>sp|Q92918-2	DTB-IAA:335<|>DTB-IAA:335	MAP4K1	37	SSSLGIPDADCCR	324<|>324	5.10562e+07	FALSE	Q92918	10	50	X052349	960f503734938a750568fa4205d8e4bba726464c	https://github.com/gsk-tech/cz_scriptstore	TRUE	04:00:00	BIOCAT49769	335	MAP4K1	MAP4K1_335	6.23282
9651	AG00006750	CAD_P27708_1374_VTAVDWHFEEAVDGECPPQR	GOOD	0.00285916	-1.08645	0	CAD_P27708_1374_VTAVDWHFEEAVDGECPPQR	sp|P27708	9606	DTB-IAA:1374	sp|P27708	DTB-IAA:1374	CAD	37	VTAVDWHFEEAVDGECPPQR	1359	3.75739e+07	FALSE	P27708	10	50	X052349	960f503734938a750568fa4205d8e4bba726464c	https://github.com/gsk-tech/cz_scriptstore	TRUE	04:00:00	BIOCAT49769	1374	CAD	CAD_1374	2.54376
9651	AG00006750	FABP5_Q01469_43+47_KMGAMAKPDCIITCDGK	GOOD	0.00143527	-1.08575	1	FABP5_Q01469_43+47_KMGAMAKPDCIITCDGK	sp|Q01469	9606	DTB-IAA:43;DTB-IAA:47	sp|Q01469	DTB-IAA:43;DTB-IAA:47	FABP5	37	KMGAMAKPDCIITCDGK	34	1.96432e+08	FALSE	Q01469	10	50	X052349	960f503734938a750568fa4205d8e4bba726464c	https://github.com/gsk-tech/cz_scriptstore	TRUE	04:00:00	BIOCAT49769		FABP5	FABP5_43+47	2.84307
9651	AG00006750	HAUS7_Q99871_348_KQQGEQICWGGSSSVMSLATK	GOOD	0.0266802	-1.08363	0	HAUS7_Q99871_348_KQQGEQICWGGSSSVMSLATK	sp|Q99871	9606	DTB-IAA:348	sp|Q99871<|>sp|Q99871-2	DTB-IAA:348<|>DTB-IAA:407	HAUS7	37	KQQGEQICWGGSSSVMSLATK	341<|>400	4.67913e+07	FALSE	Q99871	10	50	X052349	960f503734938a750568fa4205d8e4bba726464c	https://github.com/gsk-tech/cz_scriptstore	TRUE	04:00:00	BIOCAT49769	348	HAUS7	HAUS7_348	1.57381
9651	AG00006750	COQ8B_Q96D53_508_AHIACR	GOOD	7.22027e-05	-1.08344	1	COQ8B_Q96D53_508_AHIACR	sp|Q96D53	9606	DTB-IAA:467	sp|Q96D53<|>sp|Q96D53-2	DTB-IAA:467<|>DTB-IAA:508	COQ8B	37	AHIACR	504<|>463	1.27421e+08	FALSE	Q96D53	10	50	X052349	960f503734938a750568fa4205d8e4bba726464c	https://github.com/gsk-tech/cz_scriptstore	TRUE	04:00:00	BIOCAT49769	508	COQ8B	COQ8B_508	4.14145
9651	AG00006750	SLC2A9_Q9NRM0_36_ALLECDHLR	GOOD	1.17746e-05	-1.08259	1	SLC2A9_Q9NRM0_36_ALLECDHLR	sp|Q9NRM0	9606	DTB-IAA:36	sp|Q9NRM0	DTB-IAA:36	SLC2A9	37	ALLECDHLR	32	2.39876e+08	FALSE	Q9NRM0	10	50	X052349	960f503734938a750568fa4205d8e4bba726464c	https://github.com/gsk-tech/cz_scriptstore	TRUE	04:00:00	BIOCAT49769	36	SLC2A9	SLC2A9_36	4.92906
9651	AG00006750	OSBPL5_Q9H0X9_233_CWLDALELALR	GOOD	0.00884847	-1.08134	0	OSBPL5_Q9H0X9_233_CWLDALELALR	sp|Q9H0X9	9606	DTB-IAA:144	sp|Q9H0X9<|>sp|Q9H0X9-2<|>sp|Q9H0X9-3	DTB-IAA:144<|>DTB-IAA:165<|>DTB-IAA:233	OSBPL5	37	CWLDALELALR	233<|>165<|>144	5.03418e+07	FALSE	Q9H0X9	10	50	X052349	960f503734938a750568fa4205d8e4bba726464c	https://github.com/gsk-tech/cz_scriptstore	TRUE	04:00:00	BIOCAT49769	233	OSBPL5	OSBPL5_233	2.05313
9651	AG00006750	ACAP2_Q15057_691_GPLHHATVLGHTGQVCLFLK	GOOD	3.27629e-05	-1.08048	1	ACAP2_Q15057_691_GPLHHATVLGHTGQVCLFLK	sp|Q15057	9606	DTB-IAA:691	sp|Q15057	DTB-IAA:691	ACAP2	37	GPLHHATVLGHTGQVCLFLK	676	1.02378e+08	FALSE	Q15057	10	50	X052349	960f503734938a750568fa4205d8e4bba726464c	https://github.com/gsk-tech/cz_scriptstore	TRUE	04:00:00	BIOCAT49769	691	ACAP2	ACAP2_691	4.48462
9651	AG00006750	SNAP23_O00161_112_TTWGDGGENSPCNVVSK	GOOD	0.00118495	-1.08046	1	SNAP23_O00161_112_TTWGDGGENSPCNVVSK	sp|O00161	9606	DTB-IAA:112	sp|O00161	DTB-IAA:112	SNAP23	37	TTWGDGGENSPCNVVSK	101	1.63094e+07	FALSE	O00161	10	50	X052349	960f503734938a750568fa4205d8e4bba726464c	https://github.com/gsk-tech/cz_scriptstore	TRUE	04:00:00	BIOCAT49769	112	SNAP23	SNAP23_112	2.9263
9651	AG00006750	ZNF562_Q6V9R5_17_EPICPFEEK<|>ZNF561_Q8N587_17_EPICPFEEK	GOOD	0.000893159	-1.07732	1	ZNF562_Q6V9R5_17_EPICPFEEK<|>ZNF561_Q8N587_17_EPICPFEEK	sp|Q6V9R5<|>sp|Q8N587	9606	DTB-IAA:17<|>DTB-IAA:17	sp|Q6V9R5<|>sp|Q8N587	DTB-IAA:17<|>DTB-IAA:17	ZNF562<|>ZNF561	37	EPICPFEEK	14<|>14	4.26419e+07	FALSE	Q6V9R5<|>Q8N587	10	50	X052349	960f503734938a750568fa4205d8e4bba726464c	https://github.com/gsk-tech/cz_scriptstore	TRUE	04:00:00	BIOCAT49769	17	ZNF562	ZNF562_17	3.04907
9651	AG00006750	TIMELESS_Q9UNS1_96_LMVNLTQPALLCFGNLPK	GOOD	0.192442	-1.07682	0	TIMELESS_Q9UNS1_96_LMVNLTQPALLCFGNLPK	sp|Q9UNS1	9606	DTB-IAA:96	sp|Q9UNS1<|>sp|Q9UNS1-2	DTB-IAA:96<|>DTB-IAA:96	TIMELESS	37	LMVNLTQPALLCFGNLPK	85<|>85	1.17451e+07	FALSE	Q9UNS1	10	50	X052349	960f503734938a750568fa4205d8e4bba726464c	https://github.com/gsk-tech/cz_scriptstore	TRUE	04:00:00	BIOCAT49769	96	TIMELESS	TIMELESS_96	0.715699
9651	AG00006750	AIP_O00170_121_HCCGVAQMR	GOOD	4.01985e-06	-1.07567	1	AIP_O00170_121_HCCGVAQMR	sp|O00170	9606	DTB-IAA:121	sp|O00170	DTB-IAA:121	AIP	37	HCCGVAQMR	120	3.88542e+07	FALSE	O00170	10	50	X052349	960f503734938a750568fa4205d8e4bba726464c	https://github.com/gsk-tech/cz_scriptstore	TRUE	04:00:00	BIOCAT49769	121	AIP	AIP_121	5.39579
9651	AG00006750	ELP4_Q96EB1_412_LGPGCGMMAGGK	GOOD	0.0134258	-1.07399	1	ELP4_Q96EB1_412_LGPGCGMMAGGK	sp|Q96EB1	9606	DTB-IAA:412	sp|Q96EB1	DTB-IAA:412	ELP4	37	LGPGCGMMAGGK	408	6.54553e+07	FALSE	Q96EB1	10	50	X052349	960f503734938a750568fa4205d8e4bba726464c	https://github.com/gsk-tech/cz_scriptstore	TRUE	04:00:00	BIOCAT49769	412	ELP4	ELP4_412	1.87206
9651	AG00006750	SLPI_P03973_51+57_YKKPECQSDWQCPGK	GOOD	0.00416091	-1.07355	0	SLPI_P03973_51+57_YKKPECQSDWQCPGK	sp|P03973	9606	DTB-IAA:51;DTB-IAA:57	sp|P03973	DTB-IAA:51;DTB-IAA:57	SLPI	37	YKKPECQSDWQCPGK	46	9.62557e+07	FALSE	P03973	10	50	X052349	960f503734938a750568fa4205d8e4bba726464c	https://github.com/gsk-tech/cz_scriptstore	TRUE	04:00:00	BIOCAT49769		SLPI	SLPI_51+57	2.38081
9651	AG00006750	SND1_Q7KZF4_826_DIQNTQCLLNVEHLSAGCPHVTLQFADSKGDVGLGLVK	GOOD	0.0170863	-1.07204	0	SND1_Q7KZF4_826_DIQNTQCLLNVEHLSAGCPHVTLQFADSKGDVGLGLVK	sp|Q7KZF4	9606	DTB-IAA:826	sp|Q7KZF4	DTB-IAA:826	SND1	37	DIQNTQCLLNVEHLSAGCPHVTLQFADSKGDVGLGLVK	820	1.87783e+07	FALSE	Q7KZF4	10	50	X052349	960f503734938a750568fa4205d8e4bba726464c	https://github.com/gsk-tech/cz_scriptstore	TRUE	04:00:00	BIOCAT49769	826	SND1	SND1_826	1.76735
9651	AG00006750	BRAT1_Q6PJG6_673_THCPYAVALPEVAPAQPLTEALR	GOOD	0.00261902	-1.06881	0	BRAT1_Q6PJG6_673_THCPYAVALPEVAPAQPLTEALR	sp|Q6PJG6	9606	DTB-IAA:143	sp|Q6PJG6<|>sp|Q6PJG6-3	DTB-IAA:143<|>DTB-IAA:673	BRAT1	37	THCPYAVALPEVAPAQPLTEALR	671<|>141	1.4797e+07	FALSE	Q6PJG6	10	50	X052349	960f503734938a750568fa4205d8e4bba726464c	https://github.com/gsk-tech/cz_scriptstore	TRUE	04:00:00	BIOCAT49769	673	BRAT1	BRAT1_673	2.58186
9651	AG00006750	BTBD10_Q9BSF8_86_TESQLTPCIR	GOOD	0.0032094	-1.06757	1	BTBD10_Q9BSF8_86_TESQLTPCIR	sp|Q9BSF8	9606	DTB-IAA:86	sp|Q9BSF8<|>sp|Q9BSF8-2	DTB-IAA:86<|>DTB-IAA:94	BTBD10	37	TESQLTPCIR	79<|>87	3.42281e+07	FALSE	Q9BSF8	10	50	X052349	960f503734938a750568fa4205d8e4bba726464c	https://github.com/gsk-tech/cz_scriptstore	TRUE	04:00:00	BIOCAT49769	86	BTBD10	BTBD10_86	2.49358
9651	AG00006750	PRKCSH_P14314_39_GVSLTNHHFYDESKPFTCLDGSATIPFDQVNDDYCDCK	GOOD	0.000652469	-1.06686	1	PRKCSH_P14314_39_GVSLTNHHFYDESKPFTCLDGSATIPFDQVNDDYCDCK	sp|P14314	9606	DTB-IAA:39	sp|P14314<|>sp|P14314-2	DTB-IAA:39<|>DTB-IAA:39	PRKCSH	37	GVSLTNHHFYDESKPFTCLDGSATIPFDQVNDDYCDCK	22<|>22	1.65669e+07	FALSE	P14314	10	50	X052349	960f503734938a750568fa4205d8e4bba726464c	https://github.com/gsk-tech/cz_scriptstore	TRUE	04:00:00	BIOCAT49769	39	PRKCSH	PRKCSH_39	3.18544
9651	AG00006750	PRKDC_P78527_1507_QCLPSLDLSCK	GOOD	3.17348e-05	-1.0658	1	PRKDC_P78527_1507_QCLPSLDLSCK	sp|P78527	9606	DTB-IAA:1507	sp|P78527<|>sp|P78527-2	DTB-IAA:1507<|>DTB-IAA:1507	PRKDC	37	QCLPSLDLSCK	1498<|>1498	1.06311e+08	FALSE	P78527	10	50	X052349	960f503734938a750568fa4205d8e4bba726464c	https://github.com/gsk-tech/cz_scriptstore	TRUE	04:00:00	BIOCAT49769	1507	PRKDC	PRKDC_1507	4.49846
9651	AG00006750	ST14_Q9Y5Y6_602+604_DCDCGLR	GOOD	0.0133518	-1.06556	1	ST14_Q9Y5Y6_602+604_DCDCGLR	sp|Q9Y5Y6	9606	DTB-IAA:602;DTB-IAA:604	sp|Q9Y5Y6	DTB-IAA:602;DTB-IAA:604	ST14	37	DCDCGLR	601	5.44691e+07	FALSE	Q9Y5Y6	10	50	X052349	960f503734938a750568fa4205d8e4bba726464c	https://github.com/gsk-tech/cz_scriptstore	TRUE	04:00:00	BIOCAT49769		ST14	ST14_602+604	1.87446
9651	AG00006750	C16orf62_Q7Z3J2_321_LTCMIR	GOOD	0.00768036	-1.06485	0	C16orf62_Q7Z3J2_321_LTCMIR	sp|Q7Z3J2	9606	DTB-IAA:171	sp|Q7Z3J2<|>sp|Q7Z3J2-2	DTB-IAA:171<|>DTB-IAA:321	C16orf62	37	LTCMIR	319<|>169	4.34882e+07	FALSE	Q7Z3J2	10	50	X052349	960f503734938a750568fa4205d8e4bba726464c	https://github.com/gsk-tech/cz_scriptstore	TRUE	04:00:00	BIOCAT49769	321	C16orf62	C16orf62_321	2.11462
9651	AG00006750	CCT8_P50990_148+149_AHEILPNLVCCSAK	GOOD	0.00214894	-1.06362	1	CCT8_P50990_148+149_AHEILPNLVCCSAK	sp|P50990	9606	DTB-IAA:129;DTB-IAA:130	sp|P50990<|>sp|P50990-2<|>sp|P50990-3	DTB-IAA:129;DTB-IAA:130<|>DTB-IAA:148;DTB-IAA:149<|>DTB-IAA:75;DTB-IAA:76	CCT8	37	AHEILPNLVCCSAK	139<|>120<|>66	6.15105e+07	FALSE	P50990	10	50	X052349	960f503734938a750568fa4205d8e4bba726464c	https://github.com/gsk-tech/cz_scriptstore	TRUE	04:00:00	BIOCAT49769		CCT8	CCT8_148+149	2.66778
9651	AG00006750	TES_Q9UGI8_196_SEALGVGDVKLPCEMDAQGPK	GOOD	0.0137269	-1.06069	0	TES_Q9UGI8_196_SEALGVGDVKLPCEMDAQGPK	sp|Q9UGI8	9606	DTB-IAA:187	sp|Q9UGI8<|>sp|Q9UGI8-2	DTB-IAA:187<|>DTB-IAA:196	TES	37	SEALGVGDVKLPCEMDAQGPK	184<|>175	4.21337e+07	FALSE	Q9UGI8	10	50	X052349	960f503734938a750568fa4205d8e4bba726464c	https://github.com/gsk-tech/cz_scriptstore	TRUE	04:00:00	BIOCAT49769	196	TES	TES_196	1.86243
9651	AG00006750	CXXC1_Q9P0U4_38_KPDINCFMIGCDNCNEWFHGDCIR	GOOD	6.09282e-05	-1.05617	1	CXXC1_Q9P0U4_38_KPDINCFMIGCDNCNEWFHGDCIR	sp|Q9P0U4	9606	DTB-IAA:38	sp|Q9P0U4<|>sp|Q9P0U4-2	DTB-IAA:38<|>DTB-IAA:38	CXXC1	37	KPDINCFMIGCDNCNEWFHGDCIR	33<|>33	1.08153e+07	FALSE	Q9P0U4	10	50	X052349	960f503734938a750568fa4205d8e4bba726464c	https://github.com/gsk-tech/cz_scriptstore	TRUE	04:00:00	BIOCAT49769	38	CXXC1	CXXC1_38	4.21518
9651	AG00006750	CSRP1_P21291_167_GLESTTLADKDGEIYCK	GOOD	0.000735308	-1.05583	1	CSRP1_P21291_167_GLESTTLADKDGEIYCK	sp|P21291	9606	DTB-IAA:167	sp|P21291	DTB-IAA:167	CSRP1	37	GLESTTLADKDGEIYCK	152	1.31769e+08	FALSE	P21291	10	50	X052349	960f503734938a750568fa4205d8e4bba726464c	https://github.com/gsk-tech/cz_scriptstore	TRUE	04:00:00	BIOCAT49769	167	CSRP1	CSRP1_167	3.13353
9651	AG00006750	TXNDC5_Q8NBS9_350+353_FYAPWCGHCK	GOOD	0.000457197	-1.05442	1	TXNDC5_Q8NBS9_350+353_FYAPWCGHCK	sp|Q8NBS9	9606	DTB-IAA:242;DTB-IAA:245	sp|Q8NBS9<|>sp|Q8NBS9-2	DTB-IAA:242;DTB-IAA:245<|>DTB-IAA:350;DTB-IAA:353	TXNDC5	37	FYAPWCGHCK	345<|>237	9.54954e+07	FALSE	Q8NBS9	10	50	X052349	960f503734938a750568fa4205d8e4bba726464c	https://github.com/gsk-tech/cz_scriptstore	TRUE	04:00:00	BIOCAT49769		TXNDC5	TXNDC5_350+353	3.3399
9651	AG00006750	MYD88_Q99836_168_FDAFICYCPSDIQFVQEMIR	GOOD	0.00856567	-1.05405	0	MYD88_Q99836_168_FDAFICYCPSDIQFVQEMIR	sp|Q99836	9606	DTB-IAA:123	sp|Q99836<|>sp|Q99836-2<|>sp|Q99836-5<|>sp|Q99836-6	DTB-IAA:123<|>DTB-IAA:147<|>DTB-IAA:168<|>DTB-IAA:168	MYD88	37	FDAFICYCPSDIQFVQEMIR	161<|>116<|>140<|>161	5.80914e+06	FALSE	Q99836	10	50	X052349	960f503734938a750568fa4205d8e4bba726464c	https://github.com/gsk-tech/cz_scriptstore	TRUE	04:00:00	BIOCAT49769	168	MYD88	MYD88_168	2.06724
9651	AG00006750	POLE_Q07864_600_HALEEEEKVPVEQVTNFEEVCDEIK	GOOD	0.0115783	-1.05404	0	POLE_Q07864_600_HALEEEEKVPVEQVTNFEEVCDEIK	sp|Q07864	9606	DTB-IAA:600	sp|Q07864	DTB-IAA:600	POLE	37	HALEEEEKVPVEQVTNFEEVCDEIK	580	1.4576e+07	FALSE	Q07864	10	50	X052349	960f503734938a750568fa4205d8e4bba726464c	https://github.com/gsk-tech/cz_scriptstore	TRUE	04:00:00	BIOCAT49769	600	POLE	POLE_600	1.93636
9651	AG00006750	DDX17_Q92841_166+199_GGDVCPKPVFAFHHANFPQYVMDVLMDQHFTEPTPIQCQGFPLALSGR	GOOD	0.00800213	-1.04884	1	DDX17_Q92841_166+199_GGDVCPKPVFAFHHANFPQYVMDVLMDQHFTEPTPIQCQGFPLALSGR	sp|Q92841	9606	DTB-IAA:166;DTB-IAA:199	sp|Q92841<|>sp|Q92841-1<|>sp|Q92841-2<|>sp|Q92841-3	DTB-IAA:166;DTB-IAA:199<|>DTB-IAA:87;DTB-IAA:120<|>DTB-IAA:87;DTB-IAA:120<|>DTB-IAA:87;DTB-IAA:120	DDX17	37	GGDVCPKPVFAFHHANFPQYVMDVLMDQHFTEPTPIQCQGFPLALSGR	162<|>83<|>83<|>83	1.21314e+07	FALSE	Q92841	10	50	X052349	960f503734938a750568fa4205d8e4bba726464c	https://github.com/gsk-tech/cz_scriptstore	TRUE	04:00:00	BIOCAT49769		DDX17	DDX17_166+199	2.09679
9651	AG00006750	FAM98C_Q17RN3_340_REDGGPQCWGR	GOOD	0.000935712	-1.04747	1	FAM98C_Q17RN3_340_REDGGPQCWGR	sp|Q17RN3	9606	DTB-IAA:258	sp|Q17RN3<|>sp|Q17RN3-2	DTB-IAA:258<|>DTB-IAA:340	FAM98C	37	REDGGPQCWGR	333<|>251	4.2426e+07	FALSE	Q17RN3	10	50	X052349	960f503734938a750568fa4205d8e4bba726464c	https://github.com/gsk-tech/cz_scriptstore	TRUE	04:00:00	BIOCAT49769	340	FAM98C	FAM98C_340	3.02886
9651	AG00006750	HERC4_Q5GLZ8_58+60_HTVFVLDDGTVYTCGCNDLGQLGHEK	GOOD	5.4432e-05	-1.04629	1	HERC4_Q5GLZ8_58+60_HTVFVLDDGTVYTCGCNDLGQLGHEK	sp|Q5GLZ8	9606	DTB-IAA:58;DTB-IAA:60	sp|Q5GLZ8<|>sp|Q5GLZ8-2<|>sp|Q5GLZ8-3<|>sp|Q5GLZ8-4<|>sp|Q5GLZ8-5	DTB-IAA:58;DTB-IAA:60<|>DTB-IAA:58;DTB-IAA:60<|>DTB-IAA:58;DTB-IAA:60<|>DTB-IAA:58;DTB-IAA:60<|>DTB-IAA:58;DTB-IAA:60	HERC4	37	HTVFVLDDGTVYTCGCNDLGQLGHEK	45<|>45<|>45<|>45<|>45	3.89767e+07	FALSE	Q5GLZ8	10	50	X052349	960f503734938a750568fa4205d8e4bba726464c	https://github.com/gsk-tech/cz_scriptstore	TRUE	04:00:00	BIOCAT49769		HERC4	HERC4_58+60	4.26415
9651	AG00006750	TANGO6_Q9C0B7_15_QAVGSGAQETCGLDR	GOOD	0.00035238	-1.04544	0	TANGO6_Q9C0B7_15_QAVGSGAQETCGLDR	sp|Q9C0B7	9606	DTB-IAA:15	sp|Q9C0B7	DTB-IAA:15	TANGO6	37	QAVGSGAQETCGLDR	5	7.66514e+07	FALSE	Q9C0B7	10	50	X052349	960f503734938a750568fa4205d8e4bba726464c	https://github.com/gsk-tech/cz_scriptstore	TRUE	04:00:00	BIOCAT49769	15	TANGO6	TANGO6_15	3.45299
9651	AG00006750	ATRX_P46100_1531_CPITTK	GOOD	0.00128216	-1.04533	0	ATRX_P46100_1531_CPITTK	sp|P46100	9606	DTB-IAA:1327	sp|P46100<|>sp|P46100-2<|>sp|P46100-3<|>sp|P46100-4<|>sp|P46100-5	DTB-IAA:1327<|>DTB-IAA:1376<|>DTB-IAA:1414<|>DTB-IAA:1493<|>DTB-IAA:1531	ATRX	37	CPITTK	1531<|>1327<|>1414<|>1493<|>1376	9.00927e+07	FALSE	P46100	10	50	X052349	960f503734938a750568fa4205d8e4bba726464c	https://github.com/gsk-tech/cz_scriptstore	TRUE	04:00:00	BIOCAT49769	1531	ATRX	ATRX_1531	2.89206
9651	AG00006750	EXOSC6_Q5RKV6_117_RAPPGGCEERELALALQEALEPAVR	GOOD	0.00538716	-1.04437	0	EXOSC6_Q5RKV6_117_RAPPGGCEERELALALQEALEPAVR	sp|Q5RKV6	9606	DTB-IAA:117	sp|Q5RKV6	DTB-IAA:117	EXOSC6	37	RAPPGGCEERELALALQEALEPAVR	111	1.39115e+07	FALSE	Q5RKV6	10	50	X052349	960f503734938a750568fa4205d8e4bba726464c	https://github.com/gsk-tech/cz_scriptstore	TRUE	04:00:00	BIOCAT49769	117	EXOSC6	EXOSC6_117	2.26864
9651	AG00006750	CANX_P27824_194_TPYTIMFGPDKCGEDYK	GOOD	0.0136637	-1.04166	1	CANX_P27824_194_TPYTIMFGPDKCGEDYK	sp|P27824	9606	DTB-IAA:194	sp|P27824<|>sp|P27824-2<|>sp|P27824-3	DTB-IAA:194<|>DTB-IAA:229<|>DTB-IAA:86	CANX	37	TPYTIMFGPDKCGEDYK	183<|>218<|>75	9.18912e+07	FALSE	P27824	10	50	X052349	960f503734938a750568fa4205d8e4bba726464c	https://github.com/gsk-tech/cz_scriptstore	TRUE	04:00:00	BIOCAT49769	194	CANX	CANX_194	1.86443
9651	AG00006750	PDIA6_Q15084_190_NVLDSEDVWMVEFYAPWCGHCK	GOOD	0.000138562	-1.03863	1	PDIA6_Q15084_190_NVLDSEDVWMVEFYAPWCGHCK	sp|Q15084	9606	DTB-IAA:187	sp|Q15084<|>sp|Q15084-2<|>sp|Q15084-3<|>sp|Q15084-4<|>sp|Q15084-5	DTB-IAA:187<|>DTB-IAA:190<|>DTB-IAA:195<|>DTB-IAA:238<|>DTB-IAA:242	PDIA6	37	NVLDSEDVWMVEFYAPWCGHCK	173<|>225<|>170<|>178<|>221	8.19467e+07	FALSE	Q15084	10	50	X052349	960f503734938a750568fa4205d8e4bba726464c	https://github.com/gsk-tech/cz_scriptstore	TRUE	04:00:00	BIOCAT49769	190	PDIA6	PDIA6_190	3.85835
9651	AG00006750	P4HB_P07237_312_ILEFFGLKKEECPAVR	GOOD	0.0133988	-1.03849	0	P4HB_P07237_312_ILEFFGLKKEECPAVR	sp|P07237	9606	DTB-IAA:312	sp|P07237	DTB-IAA:312	P4HB	37	ILEFFGLKKEECPAVR	301	1.86223e+08	FALSE	P07237	10	50	X052349	960f503734938a750568fa4205d8e4bba726464c	https://github.com/gsk-tech/cz_scriptstore	TRUE	04:00:00	BIOCAT49769	312	P4HB	P4HB_312	1.87294
9651	AG00006750	IPO4_Q8TEX9_566+574_AVGEPMRPLAEECCQLGLGLCDQVDDPDLRR	GOOD	0.00343958	-1.03826	1	IPO4_Q8TEX9_566+574_AVGEPMRPLAEECCQLGLGLCDQVDDPDLRR	sp|Q8TEX9	9606	DTB-IAA:566;DTB-IAA:574	sp|Q8TEX9<|>sp|Q8TEX9-2	DTB-IAA:566;DTB-IAA:574<|>DTB-IAA:566;DTB-IAA:574	IPO4	37	AVGEPMRPLAEECCQLGLGLCDQVDDPDLRR	554<|>554	2.56633e+07	FALSE	Q8TEX9	10	50	X052349	960f503734938a750568fa4205d8e4bba726464c	https://github.com/gsk-tech/cz_scriptstore	TRUE	04:00:00	BIOCAT49769		IPO4	IPO4_566+574	2.46349
9651	AG00006750	UBN1_Q9NPG3_837_ASPTQCHR	GOOD	0.00110612	-1.03784	0	UBN1_Q9NPG3_837_ASPTQCHR	sp|Q9NPG3	9606	DTB-IAA:837	sp|Q9NPG3<|>sp|Q9NPG3-2	DTB-IAA:837<|>DTB-IAA:837	UBN1	37	ASPTQCHR	832<|>832	4.20495e+07	FALSE	Q9NPG3	10	50	X052349	960f503734938a750568fa4205d8e4bba726464c	https://github.com/gsk-tech/cz_scriptstore	TRUE	04:00:00	BIOCAT49769	837	UBN1	UBN1_837	2.9562
9651	AG00006750	MICALL1_Q8N3F8_194_CSSTLLPGAYENGPEEGTFVCAEHCAR	GOOD	0.0797041	-1.03737	0	MICALL1_Q8N3F8_194_CSSTLLPGAYENGPEEGTFVCAEHCAR	sp|Q8N3F8	9606	DTB-IAA:194	sp|Q8N3F8	DTB-IAA:194	MICALL1	37	CSSTLLPGAYENGPEEGTFVCAEHCAR	194	9.84802e+06	FALSE	Q8N3F8	10	50	X052349	960f503734938a750568fa4205d8e4bba726464c	https://github.com/gsk-tech/cz_scriptstore	TRUE	04:00:00	BIOCAT49769	194	MICALL1	MICALL1_194	1.09852
9651	AG00006750	MLKL_Q8NB16_184_CMQEIPQEQIK	GOOD	0.0231485	-1.03568	1	MLKL_Q8NB16_184_CMQEIPQEQIK	sp|Q8NB16	9606	DTB-IAA:184	sp|Q8NB16	DTB-IAA:184	MLKL	37	CMQEIPQEQIK	184	4.68639e+07	FALSE	Q8NB16	10	50	X052349	960f503734938a750568fa4205d8e4bba726464c	https://github.com/gsk-tech/cz_scriptstore	TRUE	04:00:00	BIOCAT49769	184	MLKL	MLKL_184	1.63548
9651	AG00006750	PSIP1_O75475_204_QPCPSESDIITEEDK	GOOD	0.00265177	-1.02849	1	PSIP1_O75475_204_QPCPSESDIITEEDK	sp|O75475	9606	DTB-IAA:204	sp|O75475<|>sp|O75475-2<|>sp|O75475-3	DTB-IAA:204<|>DTB-IAA:204<|>DTB-IAA:204	PSIP1	37	QPCPSESDIITEEDK	202<|>202<|>202	2.44167e+07	FALSE	O75475	10	50	X052349	960f503734938a750568fa4205d8e4bba726464c	https://github.com/gsk-tech/cz_scriptstore	TRUE	04:00:00	BIOCAT49769	204	PSIP1	PSIP1_204	2.57646
9651	AG00006750	PDIA4_P13667_94_DTVLLEFYAPWCGHCK	GOOD	0.00405976	-1.02751	0	PDIA4_P13667_94_DTVLLEFYAPWCGHCK	sp|P13667	9606	DTB-IAA:94	sp|P13667	DTB-IAA:94	PDIA4	37	DTVLLEFYAPWCGHCK	80	1.76556e+07	FALSE	P13667	10	50	X052349	960f503734938a750568fa4205d8e4bba726464c	https://github.com/gsk-tech/cz_scriptstore	TRUE	04:00:00	BIOCAT49769	94	PDIA4	PDIA4_94	2.3915
9651	AG00006750	BIRC6_Q9NR09_4183_KHAQCLLR	GOOD	0.00190125	-1.02456	0	BIRC6_Q9NR09_4183_KHAQCLLR	sp|Q9NR09	9606	DTB-IAA:4183	sp|Q9NR09	DTB-IAA:4183	BIRC6	37	KHAQCLLR	4179	1.41211e+08	FALSE	Q9NR09	10	50	X052349	960f503734938a750568fa4205d8e4bba726464c	https://github.com/gsk-tech/cz_scriptstore	TRUE	04:00:00	BIOCAT49769	4183	BIRC6	BIRC6_4183	2.72096
9651	AG00006750	RPS2_P15880_222_KLLMMAGIDDCYTSAR	GOOD	0.0170514	-1.02456	0	RPS2_P15880_222_KLLMMAGIDDCYTSAR	sp|P15880	9606	DTB-IAA:222	sp|P15880	DTB-IAA:222	RPS2	37	KLLMMAGIDDCYTSAR	212	6.98994e+07	FALSE	P15880	10	50	X052349	960f503734938a750568fa4205d8e4bba726464c	https://github.com/gsk-tech/cz_scriptstore	TRUE	04:00:00	BIOCAT49769	222	RPS2	RPS2_222	1.76824
9651	AG00006750	PLEKHA2_Q9HB19_191_SQSYIPTSGCR	GOOD	7.00326e-05	-1.02298	1	PLEKHA2_Q9HB19_191_SQSYIPTSGCR	sp|Q9HB19	9606	DTB-IAA:191	sp|Q9HB19	DTB-IAA:191	PLEKHA2	37	SQSYIPTSGCR	182	1.63482e+08	FALSE	Q9HB19	10	50	X052349	960f503734938a750568fa4205d8e4bba726464c	https://github.com/gsk-tech/cz_scriptstore	TRUE	04:00:00	BIOCAT49769	191	PLEKHA2	PLEKHA2_191	4.1547
9651	AG00006750	TDRD7_Q8NHU6_72_SGEITCYAMACTETAR	GOOD	8.28235e-06	-1.02237	1	TDRD7_Q8NHU6_72_SGEITCYAMACTETAR	sp|Q8NHU6	9606	DTB-IAA:72	sp|Q8NHU6	DTB-IAA:72	TDRD7	37	SGEITCYAMACTETAR	67	7.10282e+07	FALSE	Q8NHU6	10	50	X052349	960f503734938a750568fa4205d8e4bba726464c	https://github.com/gsk-tech/cz_scriptstore	TRUE	04:00:00	BIOCAT49769	72	TDRD7	TDRD7_72	5.08185
9651	AG00006750	DOCK11_Q5JSL3_1190_DTLYSCAAMPNSASR	GOOD	0.00046275	-1.02133	1	DOCK11_Q5JSL3_1190_DTLYSCAAMPNSASR	sp|Q5JSL3	9606	DTB-IAA:1190	sp|Q5JSL3	DTB-IAA:1190	DOCK11	37	DTLYSCAAMPNSASR	1185	3.56656e+07	FALSE	Q5JSL3	10	50	X052349	960f503734938a750568fa4205d8e4bba726464c	https://github.com/gsk-tech/cz_scriptstore	TRUE	04:00:00	BIOCAT49769	1190	DOCK11	DOCK11_1190	3.33465
9651	AG00006750	NEIL3_Q8TAT5_259_RPNCGQCHCR	GOOD	0.000484174	-1.02021	1	NEIL3_Q8TAT5_259_RPNCGQCHCR	sp|Q8TAT5	9606	DTB-IAA:259	sp|Q8TAT5	DTB-IAA:259	NEIL3	37	RPNCGQCHCR	251	2.40483e+07	FALSE	Q8TAT5	10	50	X052349	960f503734938a750568fa4205d8e4bba726464c	https://github.com/gsk-tech/cz_scriptstore	TRUE	04:00:00	BIOCAT49769	259	NEIL3	NEIL3_259	3.315
9651	AG00006750	C3_P01024_662_AELQCPQPAAR	GOOD	0.00132461	-1.02001	0	C3_P01024_662_AELQCPQPAAR	sp|P01024	9606	DTB-IAA:662	sp|P01024	DTB-IAA:662	C3	37	AELQCPQPAAR	658	2.13089e+07	FALSE	P01024	10	50	X052349	960f503734938a750568fa4205d8e4bba726464c	https://github.com/gsk-tech/cz_scriptstore	TRUE	04:00:00	BIOCAT49769	662	C3	C3_662	2.87791
9651	AG00006750	NUP153_P49790_753_CVACETPKPGTCVK	GOOD	0.00236787	-1.01915	0	NUP153_P49790_753_CVACETPKPGTCVK	sp|P49790	9606	DTB-IAA:711	sp|P49790<|>sp|P49790-2<|>sp|P49790-3	DTB-IAA:711<|>DTB-IAA:753<|>DTB-IAA:784	NUP153	37	CVACETPKPGTCVK	742<|>700<|>773	5.13341e+07	FALSE	P49790	10	50	X052349	960f503734938a750568fa4205d8e4bba726464c	https://github.com/gsk-tech/cz_scriptstore	TRUE	04:00:00	BIOCAT49769	753	NUP153	NUP153_753	2.62564
9651	AG00006750	MCM5_P33992_355_KAIACLLFGGSR	GOOD	0.00332656	-1.01888	1	MCM5_P33992_355_KAIACLLFGGSR	sp|P33992	9606	DTB-IAA:355	sp|P33992	DTB-IAA:355	MCM5	37	KAIACLLFGGSR	351	1.26656e+08	FALSE	P33992	10	50	X052349	960f503734938a750568fa4205d8e4bba726464c	https://github.com/gsk-tech/cz_scriptstore	TRUE	04:00:00	BIOCAT49769	355	MCM5	MCM5_355	2.478
9651	AG00006750	PDCD11_Q14690_361_LSCQNLGAVLDDVPVQGFFK	GOOD	4.27536e-05	-1.01667	1	PDCD11_Q14690_361_LSCQNLGAVLDDVPVQGFFK	sp|Q14690	9606	DTB-IAA:361	sp|Q14690	DTB-IAA:361	PDCD11	37	LSCQNLGAVLDDVPVQGFFK	359	5.72809e+07	FALSE	Q14690	10	50	X052349	960f503734938a750568fa4205d8e4bba726464c	https://github.com/gsk-tech/cz_scriptstore	TRUE	04:00:00	BIOCAT49769	361	PDCD11	PDCD11_361	4.36903
9651	AG00006750	TRMT1L_Q7Z2T5_320_VTINDLNENSVTLIQENCHLNK	GOOD	0.00405151	-1.01636	0	TRMT1L_Q7Z2T5_320_VTINDLNENSVTLIQENCHLNK	sp|Q7Z2T5	9606	DTB-IAA:164	sp|Q7Z2T5<|>sp|Q7Z2T5-2	DTB-IAA:164<|>DTB-IAA:320	TRMT1L	37	VTINDLNENSVTLIQENCHLNK	303<|>147	4.14551e+07	FALSE	Q7Z2T5	10	50	X052349	960f503734938a750568fa4205d8e4bba726464c	https://github.com/gsk-tech/cz_scriptstore	TRUE	04:00:00	BIOCAT49769	320	TRMT1L	TRMT1L_320	2.39238
9651	AG00006750	PRDX6_P30041_91_DINAYNCEEPTEKLPFPIIDDR	GOOD	0.0126134	-1.01617	0	PRDX6_P30041_91_DINAYNCEEPTEKLPFPIIDDR	sp|P30041	9606	DTB-IAA:91	sp|P30041	DTB-IAA:91	PRDX6	37	DINAYNCEEPTEKLPFPIIDDR	85	3.77931e+07	FALSE	P30041	10	50	X052349	960f503734938a750568fa4205d8e4bba726464c	https://github.com/gsk-tech/cz_scriptstore	TRUE	04:00:00	BIOCAT49769	91	PRDX6	PRDX6_91	1.89917
9651	AG00006750	CASKIN2_Q8WXE0_185_VAQLLLNSHLCVALLEGEAKDPCDPNYTTPLHLAAK	GOOD	0.00311182	-1.01527	1	CASKIN2_Q8WXE0_185_VAQLLLNSHLCVALLEGEAKDPCDPNYTTPLHLAAK	sp|Q8WXE0	9606	DTB-IAA:103	sp|Q8WXE0<|>sp|Q8WXE0-2	DTB-IAA:103<|>DTB-IAA:185	CASKIN2	37	VAQLLLNSHLCVALLEGEAKDPCDPNYTTPLHLAAK	163<|>81	1.30847e+07	FALSE	Q8WXE0	10	50	X052349	960f503734938a750568fa4205d8e4bba726464c	https://github.com/gsk-tech/cz_scriptstore	TRUE	04:00:00	BIOCAT49769	185	CASKIN2	CASKIN2_185	2.50699
9651	AG00006750	NUP50_Q9UKX7_151_ACVGNAYHK	GOOD	0.00041521	-1.01489	1	NUP50_Q9UKX7_151_ACVGNAYHK	sp|Q9UKX7	9606	DTB-IAA:123	sp|Q9UKX7<|>sp|Q9UKX7-2	DTB-IAA:123<|>DTB-IAA:151	NUP50	37	ACVGNAYHK	150<|>122	3.75068e+08	FALSE	Q9UKX7	10	50	X052349	960f503734938a750568fa4205d8e4bba726464c	https://github.com/gsk-tech/cz_scriptstore	TRUE	04:00:00	BIOCAT49769	151	NUP50	NUP50_151	3.38173
9651	AG00006750	IMPDH2_P12268_173_DIDFLKEEEHDCFLEEIMTKR	GOOD	0.0101734	-1.01456	0	IMPDH2_P12268_173_DIDFLKEEEHDCFLEEIMTKR	sp|P12268	9606	DTB-IAA:173	sp|P12268	DTB-IAA:173	IMPDH2	37	DIDFLKEEEHDCFLEEIMTKR	162	3.38514e+08	FALSE	P12268	10	50	X052349	960f503734938a750568fa4205d8e4bba726464c	https://github.com/gsk-tech/cz_scriptstore	TRUE	04:00:00	BIOCAT49769	173	IMPDH2	IMPDH2_173	1.99254
9651	AG00006750	GEMIN7_Q9H840_44_RAPLRPEVPEIQECPIAQESLESQEQR	GOOD	0.0354883	-1.0129	0	GEMIN7_Q9H840_44_RAPLRPEVPEIQECPIAQESLESQEQR	sp|Q9H840	9606	DTB-IAA:44	sp|Q9H840	DTB-IAA:44	GEMIN7	37	RAPLRPEVPEIQECPIAQESLESQEQR	31	5.91414e+06	FALSE	Q9H840	10	50	X052349	960f503734938a750568fa4205d8e4bba726464c	https://github.com/gsk-tech/cz_scriptstore	TRUE	04:00:00	BIOCAT49769	44	GEMIN7	GEMIN7_44	1.44991
9651	AG00006750	ADK_P55263_160_SLIANLAAANCYKK	GOOD	0.0744458	-1.01109	0	ADK_P55263_160_SLIANLAAANCYKK	sp|P55263	9606	DTB-IAA:125	sp|P55263<|>sp|P55263-2<|>sp|P55263-3<|>sp|P55263-4	DTB-IAA:125<|>DTB-IAA:143<|>DTB-IAA:160<|>DTB-IAA:160	ADK	37	SLIANLAAANCYKK	150<|>133<|>150<|>115	3.76342e+07	FALSE	P55263	10	50	X052349	960f503734938a750568fa4205d8e4bba726464c	https://github.com/gsk-tech/cz_scriptstore	TRUE	04:00:00	BIOCAT49769	160	ADK	ADK_160	1.12816
9651	AG00006750	MRC2_Q9UBG0_213_EDGHLWCATTQDYGKDER	GOOD	0.00799469	-1.00913	0	MRC2_Q9UBG0_213_EDGHLWCATTQDYGKDER	sp|Q9UBG0	9606	DTB-IAA:213	sp|Q9UBG0	DTB-IAA:213	MRC2	37	EDGHLWCATTQDYGKDER	207	1.01526e+08	FALSE	Q9UBG0	10	50	X052349	960f503734938a750568fa4205d8e4bba726464c	https://github.com/gsk-tech/cz_scriptstore	TRUE	04:00:00	BIOCAT49769	213	MRC2	MRC2_213	2.0972
9651	AG00006750	HCCS_P53701_46_GCPVNTEPSGPTCEK	GOOD	0.000707248	-1.00891	1	HCCS_P53701_46_GCPVNTEPSGPTCEK	sp|P53701	9606	DTB-IAA:46	sp|P53701	DTB-IAA:46	HCCS	37	GCPVNTEPSGPTCEK	34	4.5795e+07	FALSE	P53701	10	50	X052349	960f503734938a750568fa4205d8e4bba726464c	https://github.com/gsk-tech/cz_scriptstore	TRUE	04:00:00	BIOCAT49769	46	HCCS	HCCS_46	3.15043
9651	AG00006750	DDX11L8_A8MPP1_317_QAACPFYNHEQMGLLRDEALAEVK<|>DDX12P_Q92771_334_QAACPFYNHEQMGLLRDEALAEVK<|>DDX11_Q96FC9_315_QAACPFYNHEQMGLLRDEALAEVK	GOOD	2.99354e-06	-1.00879	1	DDX11L8_A8MPP1_317_QAACPFYNHEQMGLLRDEALAEVK<|>DDX12P_Q92771_334_QAACPFYNHEQMGLLRDEALAEVK<|>DDX11_Q96FC9_315_QAACPFYNHEQMGLLRDEALAEVK	sp|A8MPP1<|>sp|Q92771<|>sp|Q96FC9	9606	DTB-IAA:289<|>DTB-IAA:315<|>DTB-IAA:315	sp|A8MPP1<|>sp|Q92771<|>sp|Q96FC9<|>sp|Q96FC9-2<|>sp|Q96FC9-3<|>sp|Q96FC9-4	DTB-IAA:289<|>DTB-IAA:315<|>DTB-IAA:315<|>DTB-IAA:315<|>DTB-IAA:317<|>DTB-IAA:334	DDX11L8<|>DDX12P<|>DDX11<|>DDX11<|>DDX11<|>DDX11	37	QAACPFYNHEQMGLLRDEALAEVK	314<|>331<|>312<|>312<|>286<|>312	5.55798e+07	FALSE	A8MPP1<|>Q92771<|>Q96FC9	10	50	X052349	960f503734938a750568fa4205d8e4bba726464c	https://github.com/gsk-tech/cz_scriptstore	TRUE	04:00:00	BIOCAT49769	317	DDX11L8	DDX11L8_317	5.52382
9651	AG00006750	IPO5_O00410_1057_IFSIIAEGEMHEAIKHEDPCAKR	GOOD	0.0127621	-1.0066	0	IPO5_O00410_1057_IFSIIAEGEMHEAIKHEDPCAKR	sp|O00410	9606	DTB-IAA:1057	sp|O00410<|>sp|O00410-2<|>sp|O00410-3	DTB-IAA:1057<|>DTB-IAA:1075<|>DTB-IAA:997	IPO5	37	IFSIIAEGEMHEAIKHEDPCAKR	1038<|>978<|>1056	4.75548e+07	FALSE	O00410	10	50	X052349	960f503734938a750568fa4205d8e4bba726464c	https://github.com/gsk-tech/cz_scriptstore	TRUE	04:00:00	BIOCAT49769	1057	IPO5	IPO5_1057	1.89408
9651	AG00006750	BAZ1A_Q9NRL2_764_QEQINCVTREPLTADEEEALKQEHQR	GOOD	0.00814957	-1.00544	1	BAZ1A_Q9NRL2_764_QEQINCVTREPLTADEEEALKQEHQR	sp|Q9NRL2	9606	DTB-IAA:732	sp|Q9NRL2<|>sp|Q9NRL2-2	DTB-IAA:732<|>DTB-IAA:764	BAZ1A	37	QEQINCVTREPLTADEEEALKQEHQR	759<|>727	4.92719e+07	FALSE	Q9NRL2	10	50	X052349	960f503734938a750568fa4205d8e4bba726464c	https://github.com/gsk-tech/cz_scriptstore	TRUE	04:00:00	BIOCAT49769	764	BAZ1A	BAZ1A_764	2.08887
9651	AG00006750	RAP1A_P62834_118_VKDTEDVPMILVGNKCDLEDER	GOOD	0.0178998	-1.00361	0	RAP1A_P62834_118_VKDTEDVPMILVGNKCDLEDER	sp|P62834	9606	DTB-IAA:118	sp|P62834	DTB-IAA:118	RAP1A	37	VKDTEDVPMILVGNKCDLEDER	103	6.91578e+07	FALSE	P62834	10	50	X052349	960f503734938a750568fa4205d8e4bba726464c	https://github.com/gsk-tech/cz_scriptstore	TRUE	04:00:00	BIOCAT49769	118	RAP1A	RAP1A_118	1.74715
9651	AG00006750	MTHFD1_P11586_326_SCKPKPIGK	GOOD	0.0203801	-1.00177	0	MTHFD1_P11586_326_SCKPKPIGK	sp|P11586	9606	DTB-IAA:326	sp|P11586	DTB-IAA:326	MTHFD1	37	SCKPKPIGK	325	1.50947e+08	FALSE	P11586	10	50	X052349	960f503734938a750568fa4205d8e4bba726464c	https://github.com/gsk-tech/cz_scriptstore	TRUE	04:00:00	BIOCAT49769	326	MTHFD1	MTHFD1_326	1.69079
9651	AG00006750	TLN1_Q9Y490_1363_ECDNALRELETVR	GOOD	0.0795665	-1.0017	0	TLN1_Q9Y490_1363_ECDNALRELETVR	sp|Q9Y490	9606	DTB-IAA:1363	sp|Q9Y490	DTB-IAA:1363	TLN1	37	ECDNALRELETVR	1362	1.46371e+08	FALSE	Q9Y490	10	50	X052349	960f503734938a750568fa4205d8e4bba726464c	https://github.com/gsk-tech/cz_scriptstore	TRUE	04:00:00	BIOCAT49769	1363	TLN1	TLN1_1363	1.09927
9651	AG00006750	AGL_P35573_608+630_YGGEPVGSFVQPCLRPLMPAIAHALFMDITHDNECPIVHR	GOOD	0.00634028	-1.00157	0	AGL_P35573_608+630_YGGEPVGSFVQPCLRPLMPAIAHALFMDITHDNECPIVHR	sp|P35573	9606	DTB-IAA:591;DTB-IAA:613	sp|P35573<|>sp|P35573-2<|>sp|P35573-3	DTB-IAA:591;DTB-IAA:613<|>DTB-IAA:592;DTB-IAA:614<|>DTB-IAA:608;DTB-IAA:630	AGL	37	YGGEPVGSFVQPCLRPLMPAIAHALFMDITHDNECPIVHR	596<|>579<|>580	1.84045e+07	FALSE	P35573	10	50	X052349	960f503734938a750568fa4205d8e4bba726464c	https://github.com/gsk-tech/cz_scriptstore	TRUE	04:00:00	BIOCAT49769		AGL	AGL_608+630	2.19789
9651	AG00006750	STT3B_Q8TCJ2_40_HGHHGPGAQCAHK	GOOD	0.000244713	-1.00007	1	STT3B_Q8TCJ2_40_HGHHGPGAQCAHK	sp|Q8TCJ2	9606	DTB-IAA:40	sp|Q8TCJ2	DTB-IAA:40	STT3B	37	HGHHGPGAQCAHK	31	5.8582e+08	FALSE	Q8TCJ2	10	50	X052349	960f503734938a750568fa4205d8e4bba726464c	https://github.com/gsk-tech/cz_scriptstore	TRUE	04:00:00	BIOCAT49769	40	STT3B	STT3B_40	3.61134
9651	AG00006750	KEAP1_Q14145_288_CEILQSDSR	GOOD	0.00355708	-0.998654	0	KEAP1_Q14145_288_CEILQSDSR	sp|Q14145	9606	DTB-IAA:288	sp|Q14145	DTB-IAA:288	KEAP1	37	CEILQSDSR	288	77722206	FALSE	Q14145	10	50	X052349	960f503734938a750568fa4205d8e4bba726464c	https://github.com/gsk-tech/cz_scriptstore	TRUE	04:00:00	BIOCAT49769	288	KEAP1	KEAP1_288	2.44891
9651	AG00006750	TXNL1_O43396_135+137+149_AGCECLNESDEHGFDNCLR	GOOD	0.00105203	-0.998133	1	TXNL1_O43396_135+137+149_AGCECLNESDEHGFDNCLR	sp|O43396	9606	DTB-IAA:135;DTB-IAA:137;DTB-IAA:149	sp|O43396	DTB-IAA:135;DTB-IAA:137;DTB-IAA:149	TXNL1	37	AGCECLNESDEHGFDNCLR	133	1.96587e+07	FALSE	O43396	10	50	X052349	960f503734938a750568fa4205d8e4bba726464c	https://github.com/gsk-tech/cz_scriptstore	TRUE	04:00:00	BIOCAT49769		TXNL1	TXNL1_135+137+149	2.97797
9651	AG00006750	CIAPIN1_Q6FI81_251_NCTCGLAEELEK	GOOD	6.9064e-06	-0.997925	1	CIAPIN1_Q6FI81_251_NCTCGLAEELEK	sp|Q6FI81	9606	DTB-IAA:238	sp|Q6FI81<|>sp|Q6FI81-2<|>sp|Q6FI81-3	DTB-IAA:238<|>DTB-IAA:251<|>DTB-IAA:47	CIAPIN1	37	NCTCGLAEELEK	248<|>44<|>235	1.12475e+08	FALSE	Q6FI81	10	50	X052349	960f503734938a750568fa4205d8e4bba726464c	https://github.com/gsk-tech/cz_scriptstore	TRUE	04:00:00	BIOCAT49769	251	CIAPIN1	CIAPIN1_251	5.16075
9651	AG00006750	RPL8_P62917_115_KAQLNIGNVLPVGTMPEGTIVCCLEEKPGDR	GOOD	0.00151224	-0.997439	1	RPL8_P62917_115_KAQLNIGNVLPVGTMPEGTIVCCLEEKPGDR	sp|P62917	9606	DTB-IAA:115	sp|P62917	DTB-IAA:115	RPL8	37	KAQLNIGNVLPVGTMPEGTIVCCLEEKPGDR	93	2.18308e+08	FALSE	P62917	10	50	X052349	960f503734938a750568fa4205d8e4bba726464c	https://github.com/gsk-tech/cz_scriptstore	TRUE	04:00:00	BIOCAT49769	115	RPL8	RPL8_115	2.82038
9651	AG00006750	VAT1L_Q9HCJ6_253+255_ISAEGVDIVLDCLCGDNTGK	GOOD	0.00179863	-0.997362	1	VAT1L_Q9HCJ6_253+255_ISAEGVDIVLDCLCGDNTGK	sp|Q9HCJ6	9606	DTB-IAA:253;DTB-IAA:255	sp|Q9HCJ6	DTB-IAA:253;DTB-IAA:255	VAT1L	37	ISAEGVDIVLDCLCGDNTGK	242	1.37966e+07	FALSE	Q9HCJ6	10	50	X052349	960f503734938a750568fa4205d8e4bba726464c	https://github.com/gsk-tech/cz_scriptstore	TRUE	04:00:00	BIOCAT49769		VAT1L	VAT1L_253+255	2.74506
9651	AG00006750	PRKCQ_Q04759_281_VANLCGINQK	GOOD	5.92494e-05	-0.997099	1	PRKCQ_Q04759_281_VANLCGINQK	sp|Q04759<|>sp|Q05655	9606	DTB-IAA:156<|>DTB-IAA:281	sp|Q04759<|>sp|Q04759-2<|>sp|Q04759-3<|>sp|Q05655<|>sp|Q05655-2	DTB-IAA:156<|>DTB-IAA:280<|>DTB-IAA:280<|>DTB-IAA:281<|>DTB-IAA:281	PRKCQ<|>PRKCQ<|>PRKCQ<|>PRKCD<|>PRKCD	37	VANLCGINQK	277<|>277<|>152<|>276<|>276	2.86518e+08	FALSE	Q04759<|>Q05655	10	50	X052349	960f503734938a750568fa4205d8e4bba726464c	https://github.com/gsk-tech/cz_scriptstore	TRUE	04:00:00	BIOCAT49769	281	PRKCQ	PRKCQ_281	4.22732
9651	AG00006750	ARHGAP30_Q7Z6I6_954_MPSAMCSK	GOOD	0.000976721	-0.996782	1	ARHGAP30_Q7Z6I6_954_MPSAMCSK	sp|Q7Z6I6	9606	DTB-IAA:743	sp|Q7Z6I6<|>sp|Q7Z6I6-2<|>sp|Q7Z6I6-3	DTB-IAA:743<|>DTB-IAA:806<|>DTB-IAA:954	ARHGAP30	37	MPSAMCSK	949<|>738<|>801	133877173	FALSE	Q7Z6I6	10	50	X052349	960f503734938a750568fa4205d8e4bba726464c	https://github.com/gsk-tech/cz_scriptstore	TRUE	04:00:00	BIOCAT49769	954	ARHGAP30	ARHGAP30_954	3.01023
9651	AG00006750	ALOX5_P09917_419_EQLICECGLFDK	GOOD	0.000318318	-0.99651	0	ALOX5_P09917_419_EQLICECGLFDK	sp|P09917	9606	DTB-IAA:419	sp|P09917<|>sp|P09917-2<|>sp|P09917-3<|>sp|P09917-4<|>sp|P09917-5	DTB-IAA:419<|>DTB-IAA:419<|>DTB-IAA:419<|>DTB-IAA:419<|>DTB-IAA:419	ALOX5	37	EQLICECGLFDK	413<|>413<|>413<|>413<|>413	5.76625e+07	FALSE	P09917	10	50	X052349	960f503734938a750568fa4205d8e4bba726464c	https://github.com/gsk-tech/cz_scriptstore	TRUE	04:00:00	BIOCAT49769	419	ALOX5	ALOX5_419	3.49714
9651	AG00006750	CORO7_P57737_790_TECDVREVELMR	GOOD	0.0244381	-0.99523	0	CORO7_P57737_790_TECDVREVELMR	sp|P57737	9606	DTB-IAA:705	sp|P57737<|>sp|P57737-2<|>sp|P57737-3<|>sp|P57737-4	DTB-IAA:705<|>DTB-IAA:772<|>DTB-IAA:790<|>DTB-IAA:790	CORO7	37	TECDVREVELMR	788<|>703<|>788<|>770	1.07577e+08	FALSE	P57737	10	50	X052349	960f503734938a750568fa4205d8e4bba726464c	https://github.com/gsk-tech/cz_scriptstore	TRUE	04:00:00	BIOCAT49769	790	CORO7	CORO7_790	1.61193
9651	AG00006750	HNRNPUL1_Q9BUJ2_532_KAIVICPTDEDLK	GOOD	0.000788124	-0.994957	1	HNRNPUL1_Q9BUJ2_532_KAIVICPTDEDLK	sp|Q9BUJ2	9606	DTB-IAA:418	sp|Q9BUJ2<|>sp|Q9BUJ2-2<|>sp|Q9BUJ2-3<|>sp|Q9BUJ2-4	DTB-IAA:418<|>DTB-IAA:432<|>DTB-IAA:532<|>DTB-IAA:532	HNRNPUL1	37	KAIVICPTDEDLK	527<|>527<|>413<|>427	4.05523e+07	FALSE	Q9BUJ2	10	50	X052349	960f503734938a750568fa4205d8e4bba726464c	https://github.com/gsk-tech/cz_scriptstore	TRUE	04:00:00	BIOCAT49769	532	HNRNPUL1	HNRNPUL1_532	3.10341
9651	AG00006750	CAST_P20810-2_228_YRELLAKPIGPDDAIDALSSDFTCGSPTAAGK	GOOD	0.00956257	-0.994583	0	CAST_P20810-2_228_YRELLAKPIGPDDAIDALSSDFTCGSPTAAGK	sp|P20810-2	9606	DTB-IAA:123	sp|P20810-2<|>sp|P20810-3<|>sp|P20810-5	DTB-IAA:123<|>DTB-IAA:228<|>DTB-IAA:289	CAST	37	YRELLAKPIGPDDAIDALSSDFTCGSPTAAGK	205<|>100<|>266	2.48248e+07	TRUE	P20810	10	50	X052349	960f503734938a750568fa4205d8e4bba726464c	https://github.com/gsk-tech/cz_scriptstore	TRUE	04:00:00	BIOCAT49769	228	CAST	CAST_228	2.01943
9651	AG00006750	RGS14_O43566_496_QTCDIEGLVELLNR	GOOD	0.000268056	-0.994041	1	RGS14_O43566_496_QTCDIEGLVELLNR	sp|O43566	9606	DTB-IAA:277	sp|O43566<|>sp|O43566-5<|>sp|O43566-6	DTB-IAA:277<|>DTB-IAA:344<|>DTB-IAA:496	RGS14	37	QTCDIEGLVELLNR	494<|>342<|>275	1.73108e+07	FALSE	O43566	10	50	X052349	960f503734938a750568fa4205d8e4bba726464c	https://github.com/gsk-tech/cz_scriptstore	TRUE	04:00:00	BIOCAT49769	496	RGS14	RGS14_496	3.57177
9651	AG00006750	HIRIP3_Q9BW71_86_RPPTPCSDPER	GOOD	1.28707e-05	-0.992697	1	HIRIP3_Q9BW71_86_RPPTPCSDPER	sp|Q9BW71	9606	DTB-IAA:86	sp|Q9BW71<|>sp|Q9BW71-2<|>sp|Q9BW71-3	DTB-IAA:86<|>DTB-IAA:86<|>DTB-IAA:86	HIRIP3	37	RPPTPCSDPER	81<|>81<|>81	4.20413e+07	FALSE	Q9BW71	10	50	X052349	960f503734938a750568fa4205d8e4bba726464c	https://github.com/gsk-tech/cz_scriptstore	TRUE	04:00:00	BIOCAT49769	86	HIRIP3	HIRIP3_86	4.8904
9651	AG00006750	POLRMT_O00411_178_QMAGCLEDCTR	GOOD	0.00105708	-0.992476	1	POLRMT_O00411_178_QMAGCLEDCTR	sp|O00411	9606	DTB-IAA:178	sp|O00411	DTB-IAA:178	POLRMT	37	QMAGCLEDCTR	170	4.36476e+07	FALSE	O00411	10	50	X052349	960f503734938a750568fa4205d8e4bba726464c	https://github.com/gsk-tech/cz_scriptstore	TRUE	04:00:00	BIOCAT49769	178	POLRMT	POLRMT_178	2.97589
9651	AG00006750	SCRIB_Q14160_496_RSEACPCQPDSGSPLPAEEEK	GOOD	1.75029e-05	-0.992361	1	SCRIB_Q14160_496_RSEACPCQPDSGSPLPAEEEK	sp|Q14160	9606	DTB-IAA:415	sp|Q14160<|>sp|Q14160-2<|>sp|Q14160-3	DTB-IAA:415<|>DTB-IAA:496<|>DTB-IAA:496	SCRIB	37	RSEACPCQPDSGSPLPAEEEK	492<|>411<|>492	9.66775e+07	FALSE	Q14160	10	50	X052349	960f503734938a750568fa4205d8e4bba726464c	https://github.com/gsk-tech/cz_scriptstore	TRUE	04:00:00	BIOCAT49769	496	SCRIB	SCRIB_496	4.75689
9651	AG00006750	BCAR3_O75815_408_GSDSQLCPKPPPKPCK	GOOD	0.000570471	-0.992	0	BCAR3_O75815_408_GSDSQLCPKPPPKPCK	sp|O75815	9606	DTB-IAA:317	sp|O75815<|>sp|O75815-2<|>sp|O75815-3	DTB-IAA:317<|>DTB-IAA:408<|>DTB-IAA:84	BCAR3	37	GSDSQLCPKPPPKPCK	394<|>70<|>303	4.19738e+07	FALSE	O75815	10	50	X052349	960f503734938a750568fa4205d8e4bba726464c	https://github.com/gsk-tech/cz_scriptstore	TRUE	04:00:00	BIOCAT49769	408	BCAR3	BCAR3_408	3.24377
9651	AG00006750	POLG_P54098_647_LPTGTTLESAGVVCPYR	GOOD	0.000327889	-0.991886	1	POLG_P54098_647_LPTGTTLESAGVVCPYR	sp|P54098	9606	DTB-IAA:647	sp|P54098	DTB-IAA:647	POLG	37	LPTGTTLESAGVVCPYR	634	5.432e+07	FALSE	P54098	10	50	X052349	960f503734938a750568fa4205d8e4bba726464c	https://github.com/gsk-tech/cz_scriptstore	TRUE	04:00:00	BIOCAT49769	647	POLG	POLG_647	3.48427
9651	AG00006750	BRAT1_Q6PJG6_308_LEHCPQALR	GOOD	6.0341e-06	-0.990837	1	BRAT1_Q6PJG6_308_LEHCPQALR	sp|Q6PJG6	9606	DTB-IAA:308	sp|Q6PJG6	DTB-IAA:308	BRAT1	37	LEHCPQALR	305	3.76917e+07	FALSE	Q6PJG6	10	50	X052349	960f503734938a750568fa4205d8e4bba726464c	https://github.com/gsk-tech/cz_scriptstore	TRUE	04:00:00	BIOCAT49769	308	BRAT1	BRAT1_308	5.21939
9651	AG00006750	UBE2T_Q9NPD8_24_ELHMLATEPPPGITCWQDKDQMDDLR	GOOD	0.0187121	-0.990806	1	UBE2T_Q9NPD8_24_ELHMLATEPPPGITCWQDKDQMDDLR	sp|Q9NPD8	9606	DTB-IAA:24	sp|Q9NPD8	DTB-IAA:24	UBE2T	37	ELHMLATEPPPGITCWQDKDQMDDLR	10	2.38307e+07	FALSE	Q9NPD8	10	50	X052349	960f503734938a750568fa4205d8e4bba726464c	https://github.com/gsk-tech/cz_scriptstore	TRUE	04:00:00	BIOCAT49769	24	UBE2T	UBE2T_24	1.72788
9651	AG00006750	SNX5_Q9Y5X3_346+347_LAEAHQQECCQK	GOOD	3.13609e-05	-0.989779	1	SNX5_Q9Y5X3_346+347_LAEAHQQECCQK	sp|Q9Y5X3	9606	DTB-IAA:346;DTB-IAA:347	sp|Q9Y5X3	DTB-IAA:346;DTB-IAA:347	SNX5	37	LAEAHQQECCQK	338	9.61503e+07	FALSE	Q9Y5X3	10	50	X052349	960f503734938a750568fa4205d8e4bba726464c	https://github.com/gsk-tech/cz_scriptstore	TRUE	04:00:00	BIOCAT49769		SNX5	SNX5_346+347	4.50361
9651	AG00006750	SUZ12_Q15022_325_LQLLDGEYEVAMQEMEECPISK	GOOD	0.000161504	-0.989511	1	SUZ12_Q15022_325_LQLLDGEYEVAMQEMEECPISK	sp|Q15022	9606	DTB-IAA:325	sp|Q15022	DTB-IAA:325	SUZ12	37	LQLLDGEYEVAMQEMEECPISK	308	4.92489e+07	FALSE	Q15022	10	50	X052349	960f503734938a750568fa4205d8e4bba726464c	https://github.com/gsk-tech/cz_scriptstore	TRUE	04:00:00	BIOCAT49769	325	SUZ12	SUZ12_325	3.79182
9651	AG00006750	UBR5_O95071_2094_NCLEVLPTK	GOOD	0.00836451	-0.989141	0	UBR5_O95071_2094_NCLEVLPTK	sp|O95071	9606	DTB-IAA:2094	sp|O95071<|>sp|O95071-2	DTB-IAA:2094<|>DTB-IAA:2094	UBR5	37	NCLEVLPTK	2093<|>2093	2.35122e+07	FALSE	O95071	10	50	X052349	960f503734938a750568fa4205d8e4bba726464c	https://github.com/gsk-tech/cz_scriptstore	TRUE	04:00:00	BIOCAT49769	2094	UBR5	UBR5_2094	2.07756
9651	AG00006750	TRAP1_Q12931_573_SPAAECLSEKETEELMAWMR	GOOD	0.00160987	-0.988623	1	TRAP1_Q12931_573_SPAAECLSEKETEELMAWMR	sp|Q12931	9606	DTB-IAA:520	sp|Q12931<|>sp|Q12931-2	DTB-IAA:520<|>DTB-IAA:573	TRAP1	37	SPAAECLSEKETEELMAWMR	568<|>515	1.72003e+07	FALSE	Q12931	10	50	X052349	960f503734938a750568fa4205d8e4bba726464c	https://github.com/gsk-tech/cz_scriptstore	TRUE	04:00:00	BIOCAT49769	573	TRAP1	TRAP1_573	2.79321
9651	AG00006750	GAPVD1_Q14C86_70+71_LIITSAEASPAECCQHAK	GOOD	0.000229927	-0.988156	1	GAPVD1_Q14C86_70+71_LIITSAEASPAECCQHAK	sp|Q14C86	9606	DTB-IAA:70;DTB-IAA:71	sp|Q14C86<|>sp|Q14C86-2<|>sp|Q14C86-3<|>sp|Q14C86-4<|>sp|Q14C86-5<|>sp|Q14C86-6	DTB-IAA:70;DTB-IAA:71<|>DTB-IAA:70;DTB-IAA:71<|>DTB-IAA:70;DTB-IAA:71<|>DTB-IAA:70;DTB-IAA:71<|>DTB-IAA:70;DTB-IAA:71<|>DTB-IAA:70;DTB-IAA:71	GAPVD1	37	LIITSAEASPAECCQHAK	58<|>58<|>58<|>58<|>58<|>58	8.87091e+07	FALSE	Q14C86	10	50	X052349	960f503734938a750568fa4205d8e4bba726464c	https://github.com/gsk-tech/cz_scriptstore	TRUE	04:00:00	BIOCAT49769		GAPVD1	GAPVD1_70+71	3.63841
9651	AG00006750	PLXND1_Q9Y4D7_445_KLNIQLQPEQLDCGAAHLQHPLSILQPLK	GOOD	0.116653	-0.987031	0	PLXND1_Q9Y4D7_445_KLNIQLQPEQLDCGAAHLQHPLSILQPLK	sp|Q9Y4D7	9606	DTB-IAA:445	sp|Q9Y4D7<|>sp|Q9Y4D7-2	DTB-IAA:445<|>DTB-IAA:445	PLXND1	37	KLNIQLQPEQLDCGAAHLQHPLSILQPLK	433<|>433	1.19447e+07	FALSE	Q9Y4D7	10	50	X052349	960f503734938a750568fa4205d8e4bba726464c	https://github.com/gsk-tech/cz_scriptstore	TRUE	04:00:00	BIOCAT49769	445	PLXND1	PLXND1_445	0.933103
9651	AG00006750	PGD_P52209_170+171_VGTGEPCCDWVGDEGAGHFVK	GOOD	0.00260478	-0.984608	0	PGD_P52209_170+171_VGTGEPCCDWVGDEGAGHFVK	sp|P52209	9606	DTB-IAA:157;DTB-IAA:158	sp|P52209<|>sp|P52209-2	DTB-IAA:157;DTB-IAA:158<|>DTB-IAA:170;DTB-IAA:171	PGD	37	VGTGEPCCDWVGDEGAGHFVK	164<|>151	1.03739e+08	FALSE	P52209	10	50	X052349	960f503734938a750568fa4205d8e4bba726464c	https://github.com/gsk-tech/cz_scriptstore	TRUE	04:00:00	BIOCAT49769		PGD	PGD_170+171	2.58423
9651	AG00006750	USP3_Q9Y6I4_385_SFTDLEELDETELYMCHK	GOOD	0.00669388	-0.983535	0	USP3_Q9Y6I4_385_SFTDLEELDETELYMCHK	sp|Q9Y6I4	9606	DTB-IAA:341	sp|Q9Y6I4<|>sp|Q9Y6I4-2	DTB-IAA:341<|>DTB-IAA:385	USP3	37	SFTDLEELDETELYMCHK	370<|>326	8.24857e+06	FALSE	Q9Y6I4	10	50	X052349	960f503734938a750568fa4205d8e4bba726464c	https://github.com/gsk-tech/cz_scriptstore	TRUE	04:00:00	BIOCAT49769	385	USP3	USP3_385	2.17432
9651	AG00006750	ATG3_Q9NT62_50_FKETGVITPEEFVAAGDHLVHHCPTWQWATGEELK	GOOD	0.0240245	-0.983285	0	ATG3_Q9NT62_50_FKETGVITPEEFVAAGDHLVHHCPTWQWATGEELK	sp|Q9NT62	9606	DTB-IAA:50	sp|Q9NT62<|>sp|Q9NT62-2	DTB-IAA:50<|>DTB-IAA:50	ATG3	37	FKETGVITPEEFVAAGDHLVHHCPTWQWATGEELK	28<|>28	5.89227e+07	FALSE	Q9NT62	10	50	X052349	960f503734938a750568fa4205d8e4bba726464c	https://github.com/gsk-tech/cz_scriptstore	TRUE	04:00:00	BIOCAT49769	50	ATG3	ATG3_50	1.61934
9651	AG00006750	SNX8_Q9Y5X2_200_ESAQCVGDEFLNCK	GOOD	0.00140363	-0.98301	1	SNX8_Q9Y5X2_200_ESAQCVGDEFLNCK	sp|Q9Y5X2	9606	DTB-IAA:200	sp|Q9Y5X2	DTB-IAA:200	SNX8	37	ESAQCVGDEFLNCK	188	1.79033e+07	FALSE	Q9Y5X2	10	50	X052349	960f503734938a750568fa4205d8e4bba726464c	https://github.com/gsk-tech/cz_scriptstore	TRUE	04:00:00	BIOCAT49769	200	SNX8	SNX8_200	2.85275
9651	AG00006750	ZNF691_Q5VV52_230_THLEPAPYICCECGK	GOOD	0.000565766	-0.98284	0	ZNF691_Q5VV52_230_THLEPAPYICCECGK	sp|Q5VV52	9606	DTB-IAA:199	sp|Q5VV52<|>sp|Q5VV52-3	DTB-IAA:199<|>DTB-IAA:230	ZNF691	37	THLEPAPYICCECGK	220<|>189	6.9466e+07	FALSE	Q5VV52	10	50	X052349	960f503734938a750568fa4205d8e4bba726464c	https://github.com/gsk-tech/cz_scriptstore	TRUE	04:00:00	BIOCAT49769	230	ZNF691	ZNF691_230	3.24736
9651	AG00006750	SMARCAD1_Q9H4L7_772_NTEMCNVMMQLR	GOOD	0.000135307	-0.982781	1	SMARCAD1_Q9H4L7_772_NTEMCNVMMQLR	sp|Q9H4L7	9606	DTB-IAA:342	sp|Q9H4L7<|>sp|Q9H4L7-2<|>sp|Q9H4L7-3	DTB-IAA:342<|>DTB-IAA:772<|>DTB-IAA:774	SMARCAD1	37	NTEMCNVMMQLR	768<|>770<|>338	3.49042e+07	FALSE	Q9H4L7	10	50	X052349	960f503734938a750568fa4205d8e4bba726464c	https://github.com/gsk-tech/cz_scriptstore	TRUE	04:00:00	BIOCAT49769	772	SMARCAD1	SMARCAD1_772	3.86868
9651	AG00006750	MTO1_Q9Y2Z2_707_TDQYLCDADR	GOOD	0.00119991	-0.981804	1	MTO1_Q9Y2Z2_707_TDQYLCDADR	sp|Q9Y2Z2	9606	DTB-IAA:585	sp|Q9Y2Z2<|>sp|Q9Y2Z2-2<|>sp|Q9Y2Z2-4<|>sp|Q9Y2Z2-5<|>sp|Q9Y2Z2-6	DTB-IAA:585<|>DTB-IAA:633<|>DTB-IAA:682<|>DTB-IAA:707<|>DTB-IAA:722	MTO1	37	TDQYLCDADR	702<|>580<|>677<|>628<|>717	3.53585e+07	FALSE	Q9Y2Z2	10	50	X052349	960f503734938a750568fa4205d8e4bba726464c	https://github.com/gsk-tech/cz_scriptstore	TRUE	04:00:00	BIOCAT49769	707	MTO1	MTO1_707	2.92085
9651	AG00006750	MCMBP_Q9BTE3_3_PCGEDWLSHPLGIVQGFFAQNGVNPDWEK	GOOD	0.0385039	-0.981743	0	MCMBP_Q9BTE3_3_PCGEDWLSHPLGIVQGFFAQNGVNPDWEK	sp|Q9BTE3	9606	DTB-IAA:3	sp|Q9BTE3<|>sp|Q9BTE3-2	DTB-IAA:3<|>DTB-IAA:3	MCMBP	37	PCGEDWLSHPLGIVQGFFAQNGVNPDWEK	2<|>2	1.02656e+07	FALSE	Q9BTE3	10	50	X052349	960f503734938a750568fa4205d8e4bba726464c	https://github.com/gsk-tech/cz_scriptstore	TRUE	04:00:00	BIOCAT49769	3	MCMBP	MCMBP_3	1.41449
9651	AG00006750	PRKCSH_P14314_56_GVSLTNHHFYDESKPFTCLDGSATIPFDQVNDDYCDCK	GOOD	0.0151785	-0.980783	0	PRKCSH_P14314_56_GVSLTNHHFYDESKPFTCLDGSATIPFDQVNDDYCDCK	sp|P14314	9606	DTB-IAA:56	sp|P14314<|>sp|P14314-2	DTB-IAA:56<|>DTB-IAA:56	PRKCSH	37	GVSLTNHHFYDESKPFTCLDGSATIPFDQVNDDYCDCK	22<|>22	1.53109e+07	FALSE	P14314	10	50	X052349	960f503734938a750568fa4205d8e4bba726464c	https://github.com/gsk-tech/cz_scriptstore	TRUE	04:00:00	BIOCAT49769	56	PRKCSH	PRKCSH_56	1.81877
9651	AG00006750	HADH_Q16836_211_ALGKHPVSCK	GOOD	0.00528377	-0.979627	1	HADH_Q16836_211_ALGKHPVSCK	sp|Q16836	9606	DTB-IAA:211	sp|Q16836<|>sp|Q16836-2<|>sp|Q16836-3	DTB-IAA:211<|>DTB-IAA:211<|>DTB-IAA:270	HADH	37	ALGKHPVSCK	203<|>262<|>203	2.01701e+08	FALSE	Q16836	10	50	X052349	960f503734938a750568fa4205d8e4bba726464c	https://github.com/gsk-tech/cz_scriptstore	TRUE	04:00:00	BIOCAT49769	211	HADH	HADH_211	2.27706
9651	AG00006750	TRIM36_Q9NQ86_160_AATAIMCDLCKPPPQESTK	GOOD	0.00138802	-0.979441	1	TRIM36_Q9NQ86_160_AATAIMCDLCKPPPQESTK	sp|Q9NQ86	9606	DTB-IAA:148	sp|Q9NQ86<|>sp|Q9NQ86-4	DTB-IAA:148<|>DTB-IAA:160	TRIM36	37	AATAIMCDLCKPPPQESTK	151<|>139	1.93295e+07	FALSE	Q9NQ86	10	50	X052349	960f503734938a750568fa4205d8e4bba726464c	https://github.com/gsk-tech/cz_scriptstore	TRUE	04:00:00	BIOCAT49769	160	TRIM36	TRIM36_160	2.8576
9651	AG00006750	UBR7_Q8N806_319_LCTCQDCMK	GOOD	2.16388e-05	-0.977097	1	UBR7_Q8N806_319_LCTCQDCMK	sp|Q8N806	9606	DTB-IAA:319	sp|Q8N806	DTB-IAA:319	UBR7	37	LCTCQDCMK	313	1.9111e+08	FALSE	Q8N806	10	50	X052349	960f503734938a750568fa4205d8e4bba726464c	https://github.com/gsk-tech/cz_scriptstore	TRUE	04:00:00	BIOCAT49769	319	UBR7	UBR7_319	4.66477
9651	AG00006750	ARHGEF10_O15013_808+809_AADCCR	GOOD	0.0121813	-0.975857	0	ARHGEF10_O15013_808+809_AADCCR	sp|O15013	9606	DTB-IAA:745;DTB-IAA:746	sp|O15013<|>sp|O15013-4<|>sp|O15013-5<|>sp|O15013-6<|>sp|O15013-7	DTB-IAA:745;DTB-IAA:746<|>DTB-IAA:783;DTB-IAA:784<|>DTB-IAA:807;DTB-IAA:808<|>DTB-IAA:808;DTB-IAA:809<|>DTB-IAA:808;DTB-IAA:809	ARHGEF10	37	AADCCR	805<|>805<|>780<|>804<|>742	6.80198e+07	FALSE	O15013	10	50	X052349	960f503734938a750568fa4205d8e4bba726464c	https://github.com/gsk-tech/cz_scriptstore	TRUE	04:00:00	BIOCAT49769		ARHGEF10	ARHGEF10_808+809	1.91431
9651	AG00006750	VDAC3_Q9Y277_2_CNTPTYCDLGK	GOOD	0.00147941	-0.975344	0	VDAC3_Q9Y277_2_CNTPTYCDLGK	sp|Q9Y277	9606	DTB-IAA:2	sp|Q9Y277<|>sp|Q9Y277-2	DTB-IAA:2<|>DTB-IAA:2	VDAC3	37	CNTPTYCDLGK	2<|>2	4.54411e+07	FALSE	Q9Y277	10	50	X052349	960f503734938a750568fa4205d8e4bba726464c	https://github.com/gsk-tech/cz_scriptstore	TRUE	04:00:00	BIOCAT49769	2	VDAC3	VDAC3_2	2.82991
9651	AG00006750	AMBP_P02760_277+281_ECLQTCR	GOOD	0.000188768	-0.975198	1	AMBP_P02760_277+281_ECLQTCR	sp|P02760	9606	DTB-IAA:277;DTB-IAA:281	sp|P02760	DTB-IAA:277;DTB-IAA:281	AMBP	37	ECLQTCR	276	1.16465e+08	FALSE	P02760	10	50	X052349	960f503734938a750568fa4205d8e4bba726464c	https://github.com/gsk-tech/cz_scriptstore	TRUE	04:00:00	BIOCAT49769		AMBP	AMBP_277+281	3.72407
9651	AG00006750	RARS_P54136_32_NCGCLGASPNLEQLQEENLK	GOOD	0.0134629	-0.975071	0	RARS_P54136_32_NCGCLGASPNLEQLQEENLK	sp|P54136	9606	DTB-IAA:32	sp|P54136	DTB-IAA:32	RARS	37	NCGCLGASPNLEQLQEENLK	31	2.07432e+07	FALSE	P54136	10	50	X052349	960f503734938a750568fa4205d8e4bba726464c	https://github.com/gsk-tech/cz_scriptstore	TRUE	04:00:00	BIOCAT49769	32	RARS	RARS_32	1.87086
9651	AG00006750	EP300_Q09472_1176+1177_KLEFSPQTLCCYGK	GOOD	5.61556e-05	-0.974427	1	EP300_Q09472_1176+1177_KLEFSPQTLCCYGK	sp|Q09472	9606	DTB-IAA:1176;DTB-IAA:1177	sp|Q09472	DTB-IAA:1176;DTB-IAA:1177	EP300	37	KLEFSPQTLCCYGK	1167	6.0305e+07	FALSE	Q09472	10	50	X052349	960f503734938a750568fa4205d8e4bba726464c	https://github.com/gsk-tech/cz_scriptstore	TRUE	04:00:00	BIOCAT49769		EP300	EP300_1176+1177	4.25061
9651	AG00006750	PTPN1_P18031_344_EETQEDKDCPIK	GOOD	0.000689167	-0.972654	1	PTPN1_P18031_344_EETQEDKDCPIK	sp|P18031	9606	DTB-IAA:344	sp|P18031	DTB-IAA:344	PTPN1	37	EETQEDKDCPIK	336	1.09547e+08	FALSE	P18031	10	50	X052349	960f503734938a750568fa4205d8e4bba726464c	https://github.com/gsk-tech/cz_scriptstore	TRUE	04:00:00	BIOCAT49769	344	PTPN1	PTPN1_344	3.16168
9651	AG00006750	MAP1S_Q66K74_841_HDPLPDPLKVPPPLPDPSSICMVDPEMLPPK	GOOD	0.0483772	-0.971163	0	MAP1S_Q66K74_841_HDPLPDPLKVPPPLPDPSSICMVDPEMLPPK	sp|Q66K74	9606	DTB-IAA:815	sp|Q66K74<|>sp|Q66K74-2	DTB-IAA:815<|>DTB-IAA:841	MAP1S	37	HDPLPDPLKVPPPLPDPSSICMVDPEMLPPK	821<|>795	1.41501e+07	FALSE	Q66K74	10	50	X052349	960f503734938a750568fa4205d8e4bba726464c	https://github.com/gsk-tech/cz_scriptstore	TRUE	04:00:00	BIOCAT49769	841	MAP1S	MAP1S_841	1.31536
9651	AG00006750	SNRPC_P09234_25_KTHCSGR	GOOD	0.0203769	-0.97038	0	SNRPC_P09234_25_KTHCSGR	sp|P09234	9606	DTB-IAA:25	sp|P09234	DTB-IAA:25	SNRPC	37	KTHCSGR	22	1.41093e+08	FALSE	P09234	10	50	X052349	960f503734938a750568fa4205d8e4bba726464c	https://github.com/gsk-tech/cz_scriptstore	TRUE	04:00:00	BIOCAT49769	25	SNRPC	SNRPC_25	1.69086
9651	AG00006750	TCEAL3_Q969E4_44_TECEGKREDEGEPGDEGQLEDEGSQEK	GOOD	0.000796573	-0.970234	1	TCEAL3_Q969E4_44_TECEGKREDEGEPGDEGQLEDEGSQEK	sp|Q969E4	9606	DTB-IAA:44	sp|Q969E4	DTB-IAA:44	TCEAL3	37	TECEGKREDEGEPGDEGQLEDEGSQEK	42	6.89769e+07	FALSE	Q969E4	10	50	X052349	960f503734938a750568fa4205d8e4bba726464c	https://github.com/gsk-tech/cz_scriptstore	TRUE	04:00:00	BIOCAT49769	44	TCEAL3	TCEAL3_44	3.09877
9651	AG00006750	PPCDC_Q96CD2_7_ASCPAAAPLMER	GOOD	0.00223735	-0.967776	1	PPCDC_Q96CD2_7_ASCPAAAPLMER	sp|Q96CD2	9606	DTB-IAA:7	sp|Q96CD2	DTB-IAA:7	PPCDC	37	ASCPAAAPLMER	5	1.96717e+07	FALSE	Q96CD2	10	50	X052349	960f503734938a750568fa4205d8e4bba726464c	https://github.com/gsk-tech/cz_scriptstore	TRUE	04:00:00	BIOCAT49769	7	PPCDC	PPCDC_7	2.65027
9651	AG00006750	MYH9_P35579_896_LQLQEQLQAETELCAEAEELRAR	GOOD	0.00776615	-0.964422	0	MYH9_P35579_896_LQLQEQLQAETELCAEAEELRAR	sp|P35579	9606	DTB-IAA:760	sp|P35579<|>sp|P35579-2	DTB-IAA:760<|>DTB-IAA:896	MYH9	37	LQLQEQLQAETELCAEAEELRAR	883<|>747	4.52609e+07	FALSE	P35579	10	50	X052349	960f503734938a750568fa4205d8e4bba726464c	https://github.com/gsk-tech/cz_scriptstore	TRUE	04:00:00	BIOCAT49769	896	MYH9	MYH9_896	2.10979
9651	AG00006750	TXNIP_Q9H3M7_63_VLWMQGSQQCK	GOOD	0.0024558	-0.964112	1	TXNIP_Q9H3M7_63_VLWMQGSQQCK	sp|Q9H3M7	9606	DTB-IAA:63	sp|Q9H3M7	DTB-IAA:63	TXNIP	37	VLWMQGSQQCK	54	1.33082e+08	FALSE	Q9H3M7	10	50	X052349	960f503734938a750568fa4205d8e4bba726464c	https://github.com/gsk-tech/cz_scriptstore	TRUE	04:00:00	BIOCAT49769	63	TXNIP	TXNIP_63	2.60981
9651	AG00006750	FRMD8_Q9BZ67_206_EKLDSFLPAHLCK	GOOD	9.93238e-05	-0.963665	1	FRMD8_Q9BZ67_206_EKLDSFLPAHLCK	sp|Q9BZ67<|>sp|Q9BZ68	9606	DTB-IAA:150<|>DTB-IAA:206	sp|Q9BZ67<|>sp|Q9BZ67-2<|>sp|Q9BZ67-3<|>sp|Q9BZ68	DTB-IAA:150<|>DTB-IAA:172<|>DTB-IAA:206<|>DTB-IAA:206	FRMD8<|>FRMD8<|>FRMD8<|>FRMD8P1	37	EKLDSFLPAHLCK	195<|>139<|>161<|>195	1.29349e+08	FALSE	Q9BZ67<|>Q9BZ68	10	50	X052349	960f503734938a750568fa4205d8e4bba726464c	https://github.com/gsk-tech/cz_scriptstore	TRUE	04:00:00	BIOCAT49769	206	FRMD8	FRMD8_206	4.00295
9651	AG00006750	PRKCQ_Q04759_193_QCNAAIHKK	GOOD	5.72299e-05	-0.963562	1	PRKCQ_Q04759_193_QCNAAIHKK	sp|Q04759<|>sp|Q05655	9606	DTB-IAA:192<|>DTB-IAA:193	sp|Q04759<|>sp|Q04759-2<|>sp|Q04759-3<|>sp|Q05655<|>sp|Q05655-2	DTB-IAA:192<|>DTB-IAA:192<|>DTB-IAA:193<|>DTB-IAA:193<|>DTB-IAA:68	PRKCQ<|>PRKCQ<|>PRKCQ<|>PRKCD<|>PRKCD	37	QCNAAIHKK	192<|>192<|>67<|>191<|>191	4.6615e+08	FALSE	Q04759<|>Q05655	10	50	X052349	960f503734938a750568fa4205d8e4bba726464c	https://github.com/gsk-tech/cz_scriptstore	TRUE	04:00:00	BIOCAT49769	193	PRKCQ	PRKCQ_193	4.24238
9651	AG00006750	RRP1_P56182_62_GLFYCMWMQDKPLLQEELGR	GOOD	0.0013699	-0.963397	1	RRP1_P56182_62_GLFYCMWMQDKPLLQEELGR	sp|P56182	9606	DTB-IAA:62	sp|P56182	DTB-IAA:62	RRP1	37	GLFYCMWMQDKPLLQEELGR	58	1.66372e+07	FALSE	P56182	10	50	X052349	960f503734938a750568fa4205d8e4bba726464c	https://github.com/gsk-tech/cz_scriptstore	TRUE	04:00:00	BIOCAT49769	62	RRP1	RRP1_62	2.86331
9651	AG00006750	ZNF670_Q9BS34_114_VFICHSALHR	GOOD	5.22367e-05	-0.962182	1	ZNF670_Q9BS34_114_VFICHSALHR	sp|Q9BS34	9606	DTB-IAA:114	sp|Q9BS34	DTB-IAA:114	ZNF670	37	VFICHSALHR	111	3.83194e+07	FALSE	Q9BS34	10	50	X052349	960f503734938a750568fa4205d8e4bba726464c	https://github.com/gsk-tech/cz_scriptstore	TRUE	04:00:00	BIOCAT49769	114	ZNF670	ZNF670_114	4.28202
9651	AG00006750	AHCYL1_O43865_292+293_QKFDNLYCCR	GOOD	0.0067806	-0.960268	0	AHCYL1_O43865_292+293_QKFDNLYCCR	sp|O43865<|>sp|Q96HN2	9606	DTB-IAA:245;DTB-IAA:246<|>DTB-IAA:270;DTB-IAA:271	sp|O43865<|>sp|O43865-2<|>sp|Q96HN2<|>sp|Q96HN2-2<|>sp|Q96HN2-3<|>sp|Q96HN2-4	DTB-IAA:245;DTB-IAA:246<|>DTB-IAA:270;DTB-IAA:271<|>DTB-IAA:270;DTB-IAA:271<|>DTB-IAA:292;DTB-IAA:293<|>DTB-IAA:372;DTB-IAA:373<|>DTB-IAA:373;DTB-IAA:374	AHCYL1<|>AHCYL1<|>AHCYL2<|>AHCYL2<|>AHCYL2<|>AHCYL2	37	QKFDNLYCCR	285<|>238<|>366<|>365<|>263<|>263	1.59055e+08	FALSE	O43865<|>Q96HN2	10	50	X052349	960f503734938a750568fa4205d8e4bba726464c	https://github.com/gsk-tech/cz_scriptstore	TRUE	04:00:00	BIOCAT49769		AHCYL1	AHCYL1_292+293	2.16873
9651	AG00006750	COQ8B_Q96D53_499_LAGAFLACAHLR	GOOD	0.0162212	-0.960056	0	COQ8B_Q96D53_499_LAGAFLACAHLR	sp|Q96D53	9606	DTB-IAA:458	sp|Q96D53<|>sp|Q96D53-2	DTB-IAA:458<|>DTB-IAA:499	COQ8B	37	LAGAFLACAHLR	492<|>451	4.04053e+07	FALSE	Q96D53	10	50	X052349	960f503734938a750568fa4205d8e4bba726464c	https://github.com/gsk-tech/cz_scriptstore	TRUE	04:00:00	BIOCAT49769	499	COQ8B	COQ8B_499	1.78992
9651	AG00006750	CORO1A_P31146_332_RGLEVNKCEIAR	GOOD	0.0148921	-0.959967	0	CORO1A_P31146_332_RGLEVNKCEIAR	sp|P31146	9606	DTB-IAA:332	sp|P31146	DTB-IAA:332	CORO1A	37	RGLEVNKCEIAR	325	1.35552e+08	FALSE	P31146	10	50	X052349	960f503734938a750568fa4205d8e4bba726464c	https://github.com/gsk-tech/cz_scriptstore	TRUE	04:00:00	BIOCAT49769	332	CORO1A	CORO1A_332	1.82704
9651	AG00006750	HEATR5B_Q9P2D3_1137_TDIHCR	GOOD	0.000122963	-0.95975	1	HEATR5B_Q9P2D3_1137_TDIHCR	sp|Q9P2D3	9606	DTB-IAA:1137	sp|Q9P2D3<|>sp|Q9P2D3-3	DTB-IAA:1137<|>DTB-IAA:1137	HEATR5B	37	TDIHCR	1133<|>1133	9.10373e+07	FALSE	Q9P2D3	10	50	X052349	960f503734938a750568fa4205d8e4bba726464c	https://github.com/gsk-tech/cz_scriptstore	TRUE	04:00:00	BIOCAT49769	1137	HEATR5B	HEATR5B_1137	3.91022
9651	AG00006750	MILR1_Q7Z6M3_297_EESVPEVGSRPCVSTAQDEAK	GOOD	0.00017968	-0.958127	1	MILR1_Q7Z6M3_297_EESVPEVGSRPCVSTAQDEAK	sp|Q7Z6M3	9606	DTB-IAA:202	sp|Q7Z6M3<|>sp|Q7Z6M3-2<|>sp|Q7Z6M3-3	DTB-IAA:202<|>DTB-IAA:207<|>DTB-IAA:297	MILR1	37	EESVPEVGSRPCVSTAQDEAK	286<|>191<|>196	4.93828e+07	FALSE	Q7Z6M3	10	50	X052349	960f503734938a750568fa4205d8e4bba726464c	https://github.com/gsk-tech/cz_scriptstore	TRUE	04:00:00	BIOCAT49769	297	MILR1	MILR1_297	3.7455
9651	AG00006750	APOH_P02749_345_TDASDVKPC	GOOD	0.00273137	-0.956536	1	APOH_P02749_345_TDASDVKPC	sp|P02749	9606	DTB-IAA:345	sp|P02749	DTB-IAA:345	APOH	37	TDASDVKPC	337	1.36822e+08	FALSE	P02749	10	50	X052349	960f503734938a750568fa4205d8e4bba726464c	https://github.com/gsk-tech/cz_scriptstore	TRUE	04:00:00	BIOCAT49769	345	APOH	APOH_345	2.56362
9651	AG00006750	ANKRD27_Q96NW4_720_CAPAQK	GOOD	0.00282728	-0.955976	0	ANKRD27_Q96NW4_720_CAPAQK	sp|Q96NW4	9606	DTB-IAA:720	sp|Q96NW4	DTB-IAA:720	ANKRD27	37	CAPAQK	720	1.00731e+08	FALSE	Q96NW4	10	50	X052349	960f503734938a750568fa4205d8e4bba726464c	https://github.com/gsk-tech/cz_scriptstore	TRUE	04:00:00	BIOCAT49769	720	ANKRD27	ANKRD27_720	2.54863
9651	AG00006750	TRMT61A_Q96FX7_209_FCSFSPCIEQVQR	GOOD	0.000505744	-0.95514	0	TRMT61A_Q96FX7_209_FCSFSPCIEQVQR	sp|Q96FX7	9606	DTB-IAA:209	sp|Q96FX7	DTB-IAA:209	TRMT61A	37	FCSFSPCIEQVQR	203	3.88546e+07	FALSE	Q96FX7	10	50	X052349	960f503734938a750568fa4205d8e4bba726464c	https://github.com/gsk-tech/cz_scriptstore	TRUE	04:00:00	BIOCAT49769	209	TRMT61A	TRMT61A_209	3.29607
9651	AG00006750	CNN2_Q99439_215_CASQVGMTAPGTRR	GOOD	0.0203886	-0.955124	0	CNN2_Q99439_215_CASQVGMTAPGTRR	sp|Q99439	9606	DTB-IAA:176	sp|Q99439<|>sp|Q99439-2	DTB-IAA:176<|>DTB-IAA:215	CNN2	37	CASQVGMTAPGTRR	215<|>176	7.61108e+07	FALSE	Q99439	10	50	X052349	960f503734938a750568fa4205d8e4bba726464c	https://github.com/gsk-tech/cz_scriptstore	TRUE	04:00:00	BIOCAT49769	215	CNN2	CNN2_215	1.69061
9651	AG00006750	IGFBP7_Q16270_71_GEGEPCGGGGAGR	GOOD	0.00228341	-0.953844	0	IGFBP7_Q16270_71_GEGEPCGGGGAGR	sp|Q16270	9606	DTB-IAA:71	sp|Q16270<|>sp|Q16270-2	DTB-IAA:71<|>DTB-IAA:71	IGFBP7	37	GEGEPCGGGGAGR	66<|>66	42553615	FALSE	Q16270	10	50	X052349	960f503734938a750568fa4205d8e4bba726464c	https://github.com/gsk-tech/cz_scriptstore	TRUE	04:00:00	BIOCAT49769	71	IGFBP7	IGFBP7_71	2.64142
9651	AG00006750	CORO1A_P31146_24_HVFGQPAKADQCYEDVR	GOOD	0.0207697	-0.953288	0	CORO1A_P31146_24_HVFGQPAKADQCYEDVR	sp|P31146	9606	DTB-IAA:24	sp|P31146	DTB-IAA:24	CORO1A	37	HVFGQPAKADQCYEDVR	13	7.40705e+07	FALSE	P31146	10	50	X052349	960f503734938a750568fa4205d8e4bba726464c	https://github.com/gsk-tech/cz_scriptstore	TRUE	04:00:00	BIOCAT49769	24	CORO1A	CORO1A_24	1.68257
9651	AG00006750	ORC3_Q9UBD5_158_LISQLMDCCVDIK	GOOD	0.0208011	-0.953223	0	ORC3_Q9UBD5_158_LISQLMDCCVDIK	sp|Q9UBD5	9606	DTB-IAA:15	sp|Q9UBD5<|>sp|Q9UBD5-2<|>sp|Q9UBD5-3	DTB-IAA:15<|>DTB-IAA:158<|>DTB-IAA:158	ORC3	37	LISQLMDCCVDIK	151<|>151<|>8	2.50909e+07	FALSE	Q9UBD5	10	50	X052349	960f503734938a750568fa4205d8e4bba726464c	https://github.com/gsk-tech/cz_scriptstore	TRUE	04:00:00	BIOCAT49769	158	ORC3	ORC3_158	1.68191
9651	AG00006750	IKBKB_O14920_464_NNSCLSK	GOOD	6.23186e-05	-0.953156	1	IKBKB_O14920_464_NNSCLSK	sp|O14920	9606	DTB-IAA:405	sp|O14920<|>sp|O14920-2<|>sp|O14920-4	DTB-IAA:405<|>DTB-IAA:462<|>DTB-IAA:464	IKBKB	37	NNSCLSK	461<|>459<|>402	2.0846e+08	FALSE	O14920	10	50	X052349	960f503734938a750568fa4205d8e4bba726464c	https://github.com/gsk-tech/cz_scriptstore	TRUE	04:00:00	BIOCAT49769	464	IKBKB	IKBKB_464	4.20538
9651	AG00006750	KNL1_Q8NG31_253_CSAFPDVPDK	GOOD	2.17338e-05	-0.951834	1	KNL1_Q8NG31_253_CSAFPDVPDK	sp|Q8NG31	9606	DTB-IAA:227	sp|Q8NG31<|>sp|Q8NG31-2<|>sp|Q8NG31-3<|>sp|Q8NG31-4	DTB-IAA:227<|>DTB-IAA:227<|>DTB-IAA:227<|>DTB-IAA:253	KNL1	37	CSAFPDVPDK	253<|>227<|>227<|>227	3.49892e+07	FALSE	Q8NG31	10	50	X052349	960f503734938a750568fa4205d8e4bba726464c	https://github.com/gsk-tech/cz_scriptstore	TRUE	04:00:00	BIOCAT49769	253	KNL1	KNL1_253	4.66286
9651	AG00006750	HNRNPDL_O14979_177_FGEVVDCTIKTDPVTGR	GOOD	0.00475189	-0.951594	0	HNRNPDL_O14979_177_FGEVVDCTIKTDPVTGR	sp|O14979	9606	DTB-IAA:177	sp|O14979<|>sp|O14979-2<|>sp|O14979-3	DTB-IAA:177<|>DTB-IAA:58<|>DTB-IAA:58	HNRNPDL	37	FGEVVDCTIKTDPVTGR	171<|>52<|>52	6.04727e+07	FALSE	O14979	10	50	X052349	960f503734938a750568fa4205d8e4bba726464c	https://github.com/gsk-tech/cz_scriptstore	TRUE	04:00:00	BIOCAT49769	177	HNRNPDL	HNRNPDL_177	2.32313
9651	AG00006750	MPP1_Q00013_242_VASMAQSAPSEAPSCSPFGKK	GOOD	0.0021033	-0.95132	0	MPP1_Q00013_242_VASMAQSAPSEAPSCSPFGKK	sp|Q00013	9606	DTB-IAA:212	sp|Q00013<|>sp|Q00013-2<|>sp|Q00013-3	DTB-IAA:212<|>DTB-IAA:222<|>DTB-IAA:242	MPP1	37	VASMAQSAPSEAPSCSPFGKK	228<|>198<|>208	7.37357e+07	FALSE	Q00013	10	50	X052349	960f503734938a750568fa4205d8e4bba726464c	https://github.com/gsk-tech/cz_scriptstore	TRUE	04:00:00	BIOCAT49769	242	MPP1	MPP1_242	2.6771
9651	AG00006750	RSF1_Q96T23_562_TALSSTESCTMKGEEK	GOOD	0.00438509	-0.951315	0	RSF1_Q96T23_562_TALSSTESCTMKGEEK	sp|Q96T23	9606	DTB-IAA:310	sp|Q96T23<|>sp|Q96T23-2<|>sp|Q96T23-3	DTB-IAA:310<|>DTB-IAA:531<|>DTB-IAA:562	RSF1	37	TALSSTESCTMKGEEK	554<|>523<|>302	1.59279e+08	FALSE	Q96T23	10	50	X052349	960f503734938a750568fa4205d8e4bba726464c	https://github.com/gsk-tech/cz_scriptstore	TRUE	04:00:00	BIOCAT49769	562	RSF1	RSF1_562	2.35802
9651	AG00006750	CIP2A_Q8TCG1_358_WLSQPLDGSENCSVLALELFK	GOOD	0.000288903	-0.950725	0	CIP2A_Q8TCG1_358_WLSQPLDGSENCSVLALELFK	sp|Q8TCG1	9606	DTB-IAA:199	sp|Q8TCG1<|>sp|Q8TCG1-2	DTB-IAA:199<|>DTB-IAA:358	CIP2A	37	WLSQPLDGSENCSVLALELFK	347<|>188	2.3263e+07	FALSE	Q8TCG1	10	50	X052349	960f503734938a750568fa4205d8e4bba726464c	https://github.com/gsk-tech/cz_scriptstore	TRUE	04:00:00	BIOCAT49769	358	CIP2A	CIP2A_358	3.53925
9651	AG00006750	NIT1_Q86X76_203_IGLAVCYDMR	GOOD	0.000136572	-0.950358	1	NIT1_Q86X76_203_IGLAVCYDMR	sp|Q86X76	9606	DTB-IAA:167	sp|Q86X76<|>sp|Q86X76-2<|>sp|Q86X76-3<|>sp|Q86X76-4<|>sp|Q86X76-5	DTB-IAA:167<|>DTB-IAA:188<|>DTB-IAA:203<|>DTB-IAA:203<|>DTB-IAA:220	NIT1	37	IGLAVCYDMR	198<|>162<|>215<|>183<|>198	7.42632e+07	FALSE	Q86X76	10	50	X052349	960f503734938a750568fa4205d8e4bba726464c	https://github.com/gsk-tech/cz_scriptstore	TRUE	04:00:00	BIOCAT49769	203	NIT1	NIT1_203	3.86464
9651	AG00006750	NUDT6_P53370_44_NPPVGACDLQGELDR	GOOD	0.0434719	-0.949047	0	NUDT6_P53370_44_NPPVGACDLQGELDR	sp|P53370	9606	DTB-IAA:44	sp|P53370	DTB-IAA:44	NUDT6	37	NPPVGACDLQGELDR	38	1.98819e+07	FALSE	P53370	10	50	X052349	960f503734938a750568fa4205d8e4bba726464c	https://github.com/gsk-tech/cz_scriptstore	TRUE	04:00:00	BIOCAT49769	44	NUDT6	NUDT6_44	1.36179
9651	AG00006750	ZNF330_Q9Y3S2_67+70_LPICAQCGK	GOOD	0.000155532	-0.948655	1	ZNF330_Q9Y3S2_67+70_LPICAQCGK	sp|Q9Y3S2	9606	DTB-IAA:67;DTB-IAA:70	sp|Q9Y3S2	DTB-IAA:67;DTB-IAA:70	ZNF330	37	LPICAQCGK	64	89710261	FALSE	Q9Y3S2	10	50	X052349	960f503734938a750568fa4205d8e4bba726464c	https://github.com/gsk-tech/cz_scriptstore	TRUE	04:00:00	BIOCAT49769		ZNF330	ZNF330_67+70	3.80818
9651	AG00006750	ITPRID2_P28290_887_TLSTHSVPNISGATCSAFASPFGCPYSHR	GOOD	0.00111508	-0.948034	1	ITPRID2_P28290_887_TLSTHSVPNISGATCSAFASPFGCPYSHR	sp|P28290	9606	DTB-IAA:734	sp|P28290<|>sp|P28290-2<|>sp|P28290-3	DTB-IAA:734<|>DTB-IAA:887<|>DTB-IAA:887	ITPRID2	37	TLSTHSVPNISGATCSAFASPFGCPYSHR	864<|>711<|>864	1.11811e+07	FALSE	P28290	10	50	X052349	960f503734938a750568fa4205d8e4bba726464c	https://github.com/gsk-tech/cz_scriptstore	TRUE	04:00:00	BIOCAT49769	887	ITPRID2	ITPRID2_887	2.95269
9651	AG00006750	TEP1_Q99973_171_GLDLSTCPIALK	GOOD	0.00128786	-0.947935	0	TEP1_Q99973_171_GLDLSTCPIALK	sp|Q99973	9606	DTB-IAA:171	sp|Q99973<|>sp|Q99973-2	DTB-IAA:171<|>DTB-IAA:171	TEP1	37	GLDLSTCPIALK	165<|>165	2.54986e+07	FALSE	Q99973	10	50	X052349	960f503734938a750568fa4205d8e4bba726464c	https://github.com/gsk-tech/cz_scriptstore	TRUE	04:00:00	BIOCAT49769	171	TEP1	TEP1_171	2.89013
9651	AG00006750	CAP1_Q01518_375_GKINSITVDNCKK	GOOD	0.037602	-0.947001	0	CAP1_Q01518_375_GKINSITVDNCKK	sp|Q01518	9606	DTB-IAA:374	sp|Q01518<|>sp|Q01518-2	DTB-IAA:374<|>DTB-IAA:375	CAP1	37	GKINSITVDNCKK	365<|>364	2.18049e+08	FALSE	Q01518	10	50	X052349	960f503734938a750568fa4205d8e4bba726464c	https://github.com/gsk-tech/cz_scriptstore	TRUE	04:00:00	BIOCAT49769	375	CAP1	CAP1_375	1.42479
9651	AG00006750	CPSF3_Q9UKF6_498_RNFNYHILSPCDLSNYTDLAMSTVK	GOOD	0.00173032	-0.946857	0	CPSF3_Q9UKF6_498_RNFNYHILSPCDLSNYTDLAMSTVK	sp|Q9UKF6	9606	DTB-IAA:498	sp|Q9UKF6	DTB-IAA:498	CPSF3	37	RNFNYHILSPCDLSNYTDLAMSTVK	488	5.33657e+07	FALSE	Q9UKF6	10	50	X052349	960f503734938a750568fa4205d8e4bba726464c	https://github.com/gsk-tech/cz_scriptstore	TRUE	04:00:00	BIOCAT49769	498	CPSF3	CPSF3_498	2.76187
9651	AG00006750	PTER_Q96BW5_38+43_TLTHEHLAMTFDCCYCPPPPCQEAISK	GOOD	0.0221897	-0.94387	0	PTER_Q96BW5_38+43_TLTHEHLAMTFDCCYCPPPPCQEAISK	sp|Q96BW5	9606	DTB-IAA:38;DTB-IAA:43	sp|Q96BW5<|>sp|Q96BW5-2	DTB-IAA:38;DTB-IAA:43<|>DTB-IAA:38;DTB-IAA:43	PTER	37	TLTHEHLAMTFDCCYCPPPPCQEAISK	23<|>23	3.00517e+07	FALSE	Q96BW5	10	50	X052349	960f503734938a750568fa4205d8e4bba726464c	https://github.com/gsk-tech/cz_scriptstore	TRUE	04:00:00	BIOCAT49769		PTER	PTER_38+43	1.65385
9651	AG00006750	DDX60L_Q5H9U9_502_CHVDEQSR	GOOD	1.89782e-05	-0.942567	1	DDX60L_Q5H9U9_502_CHVDEQSR	sp|Q5H9U9	9606	DTB-IAA:502	sp|Q5H9U9<|>sp|Q5H9U9-2	DTB-IAA:502<|>DTB-IAA:502	DDX60L	37	CHVDEQSR	502<|>502	1.0029e+08	FALSE	Q5H9U9	10	50	X052349	960f503734938a750568fa4205d8e4bba726464c	https://github.com/gsk-tech/cz_scriptstore	TRUE	04:00:00	BIOCAT49769	502	DDX60L	DDX60L_502	4.72175
9651	AG00006750	PLPBP_O94903_15_AGSMSAELGVGCALR	GOOD	7.13217e-05	-0.941816	1	PLPBP_O94903_15_AGSMSAELGVGCALR	sp|O94903	9606	DTB-IAA:15	sp|O94903	DTB-IAA:15	PLPBP	37	AGSMSAELGVGCALR	4	5.16053e+07	FALSE	O94903	10	50	X052349	960f503734938a750568fa4205d8e4bba726464c	https://github.com/gsk-tech/cz_scriptstore	TRUE	04:00:00	BIOCAT49769	15	PLPBP	PLPBP_15	4.14678
9651	AG00006750	DGKQ_P52824_638_LLNPHQVFDLTNGGPLPGLHLFSQVPCFR	GOOD	0.0247461	-0.940862	0	DGKQ_P52824_638_LLNPHQVFDLTNGGPLPGLHLFSQVPCFR	sp|P52824	9606	DTB-IAA:638	sp|P52824	DTB-IAA:638	DGKQ	37	LLNPHQVFDLTNGGPLPGLHLFSQVPCFR	612	4.29909e+06	FALSE	P52824	10	50	X052349	960f503734938a750568fa4205d8e4bba726464c	https://github.com/gsk-tech/cz_scriptstore	TRUE	04:00:00	BIOCAT49769	638	DGKQ	DGKQ_638	1.60649
9651	AG00006750	EXD2_Q9NVH0_202_NNLLCNGLSLK	GOOD	0.00156753	-0.940535	0	EXD2_Q9NVH0_202_NNLLCNGLSLK	sp|Q9NVH0	9606	DTB-IAA:202	sp|Q9NVH0<|>sp|Q9NVH0-2	DTB-IAA:202<|>DTB-IAA:77	EXD2	37	NNLLCNGLSLK	198<|>73	3.95038e+07	FALSE	Q9NVH0	10	50	X052349	960f503734938a750568fa4205d8e4bba726464c	https://github.com/gsk-tech/cz_scriptstore	TRUE	04:00:00	BIOCAT49769	202	EXD2	EXD2_202	2.80478
9651	AG00006750	SEC24D_O94855_1021+1022_GLYGGSSYVDFLCCVHK	GOOD	0.0039574	-0.938998	0	SEC24D_O94855_1021+1022_GLYGGSSYVDFLCCVHK	sp|O94855	9606	DTB-IAA:1021;DTB-IAA:1022	sp|O94855<|>sp|O94855-2	DTB-IAA:1021;DTB-IAA:1022<|>DTB-IAA:1022;DTB-IAA:1023	SEC24D	37	GLYGGSSYVDFLCCVHK	1009<|>1010	7.57433e+07	FALSE	O94855	10	50	X052349	960f503734938a750568fa4205d8e4bba726464c	https://github.com/gsk-tech/cz_scriptstore	TRUE	04:00:00	BIOCAT49769		SEC24D	SEC24D_1021+1022	2.40259
9651	AG00006750	SND1_Q7KZF4_826+837_DIQNTQCLLNVEHLSAGCPHVTLQFADSKGDVGLGLVK	GOOD	0.0063836	-0.937305	0	SND1_Q7KZF4_826+837_DIQNTQCLLNVEHLSAGCPHVTLQFADSKGDVGLGLVK	sp|Q7KZF4	9606	DTB-IAA:826;DTB-IAA:837	sp|Q7KZF4	DTB-IAA:826;DTB-IAA:837	SND1	37	DIQNTQCLLNVEHLSAGCPHVTLQFADSKGDVGLGLVK	820	3.44173e+07	FALSE	Q7KZF4	10	50	X052349	960f503734938a750568fa4205d8e4bba726464c	https://github.com/gsk-tech/cz_scriptstore	TRUE	04:00:00	BIOCAT49769		SND1	SND1_826+837	2.19493
9651	AG00006750	GFM2_Q969S9_248_LLWNCNSNDGK	GOOD	0.00145626	-0.937276	0	GFM2_Q969S9_248_LLWNCNSNDGK	sp|Q969S9	9606	DTB-IAA:248	sp|Q969S9<|>sp|Q969S9-2<|>sp|Q969S9-3<|>sp|Q969S9-4<|>sp|Q969S9-5	DTB-IAA:248<|>DTB-IAA:248<|>DTB-IAA:248<|>DTB-IAA:248<|>DTB-IAA:248	GFM2	37	LLWNCNSNDGK	244<|>244<|>244<|>244<|>244	5.21851e+07	FALSE	Q969S9	10	50	X052349	960f503734938a750568fa4205d8e4bba726464c	https://github.com/gsk-tech/cz_scriptstore	TRUE	04:00:00	BIOCAT49769	248	GFM2	GFM2_248	2.83676
9651	AG00006750	HNRNPA3_P51991_64_WGTLTDCVVMRDPQTKR	GOOD	0.00812588	-0.937147	0	HNRNPA3_P51991_64_WGTLTDCVVMRDPQTKR	sp|P51991	9606	DTB-IAA:42	sp|P51991<|>sp|P51991-2	DTB-IAA:42<|>DTB-IAA:64	HNRNPA3	37	WGTLTDCVVMRDPQTKR	58<|>36	8.9915e+07	FALSE	P51991	10	50	X052349	960f503734938a750568fa4205d8e4bba726464c	https://github.com/gsk-tech/cz_scriptstore	TRUE	04:00:00	BIOCAT49769	64	HNRNPA3	HNRNPA3_64	2.09013
9651	AG00006750	C15orf39_Q6ZRI6_831_CPFPHVVR	GOOD	9.18572e-05	-0.936879	1	C15orf39_Q6ZRI6_831_CPFPHVVR	sp|Q6ZRI6	9606	DTB-IAA:831	sp|Q6ZRI6<|>sp|Q6ZRI6-2	DTB-IAA:831<|>DTB-IAA:831	C15orf39	37	CPFPHVVR	831<|>831	3.5956e+07	FALSE	Q6ZRI6	10	50	X052349	960f503734938a750568fa4205d8e4bba726464c	https://github.com/gsk-tech/cz_scriptstore	TRUE	04:00:00	BIOCAT49769	831	C15orf39	C15orf39_831	4.03689
9651	AG00006750	SMG9_Q9H0W8_380_EDFCPR	GOOD	0.000372816	-0.935654	1	SMG9_Q9H0W8_380_EDFCPR	sp|Q9H0W8	9606	DTB-IAA:380	sp|Q9H0W8<|>sp|Q9H0W8-2	DTB-IAA:380<|>DTB-IAA:380	SMG9	37	EDFCPR	377<|>377	6.55985e+07	FALSE	Q9H0W8	10	50	X052349	960f503734938a750568fa4205d8e4bba726464c	https://github.com/gsk-tech/cz_scriptstore	TRUE	04:00:00	BIOCAT49769	380	SMG9	SMG9_380	3.42851
9651	AG00006750	CCS_O14618_113_CLIEGTIDGLEPGLHGLHVHQYGDLTNNCNSCGNHFNPDGASHGGPQDSDR	GOOD	0.00307851	-0.935172	0	CCS_O14618_113_CLIEGTIDGLEPGLHGLHVHQYGDLTNNCNSCGNHFNPDGASHGGPQDSDR	sp|O14618	9606	DTB-IAA:113	sp|O14618	DTB-IAA:113	CCS	37	CLIEGTIDGLEPGLHGLHVHQYGDLTNNCNSCGNHFNPDGASHGGPQDSDR	113	1.65004e+07	FALSE	O14618	10	50	X052349	960f503734938a750568fa4205d8e4bba726464c	https://github.com/gsk-tech/cz_scriptstore	TRUE	04:00:00	BIOCAT49769	113	CCS	CCS_113	2.51166
9651	AG00006750	PRKDC_P78527_3683_ECSPWMSDFKVEFLR	GOOD	0.00715869	-0.935131	0	PRKDC_P78527_3683_ECSPWMSDFKVEFLR	sp|P78527	9606	DTB-IAA:3683	sp|P78527<|>sp|P78527-2	DTB-IAA:3683<|>DTB-IAA:3683	PRKDC	37	ECSPWMSDFKVEFLR	3682<|>3682	1.34927e+08	FALSE	P78527	10	50	X052349	960f503734938a750568fa4205d8e4bba726464c	https://github.com/gsk-tech/cz_scriptstore	TRUE	04:00:00	BIOCAT49769	3683	PRKDC	PRKDC_3683	2.14517
9651	AG00006750	WDR1_O75083_438_KCFSIDNPGYEPEVVAVHPGGDTVAIGGVDGNVR	GOOD	0.00205054	-0.935059	1	WDR1_O75083_438_KCFSIDNPGYEPEVVAVHPGGDTVAIGGVDGNVR	sp|O75083	9606	DTB-IAA:298	sp|O75083<|>sp|O75083-3	DTB-IAA:298<|>DTB-IAA:438	WDR1	37	KCFSIDNPGYEPEVVAVHPGGDTVAIGGVDGNVR	437<|>297	6.46737e+07	FALSE	O75083	10	50	X052349	960f503734938a750568fa4205d8e4bba726464c	https://github.com/gsk-tech/cz_scriptstore	TRUE	04:00:00	BIOCAT49769	438	WDR1	WDR1_438	2.68813
9651	AG00006750	OGT_O15294_620_VMAEANHFIDLSQIPCNGK	GOOD	0.026256	-0.93393	0	OGT_O15294_620_VMAEANHFIDLSQIPCNGK	sp|O15294	9606	DTB-IAA:239	sp|O15294<|>sp|O15294-2<|>sp|O15294-3<|>sp|O15294-4	DTB-IAA:239<|>DTB-IAA:494<|>DTB-IAA:610<|>DTB-IAA:620	OGT	37	VMAEANHFIDLSQIPCNGK	605<|>479<|>595<|>224	2.7357e+07	FALSE	O15294	10	50	X052349	960f503734938a750568fa4205d8e4bba726464c	https://github.com/gsk-tech/cz_scriptstore	TRUE	04:00:00	BIOCAT49769	620	OGT	OGT_620	1.58077
9651	AG00006750	GCN1_Q92616_1362_LIAALSTPSQQVQESVASCLPPLVPAIKEDAGGMIQR	GOOD	0.00129232	-0.933026	0	GCN1_Q92616_1362_LIAALSTPSQQVQESVASCLPPLVPAIKEDAGGMIQR	sp|Q92616	9606	DTB-IAA:1362	sp|Q92616	DTB-IAA:1362	GCN1	37	LIAALSTPSQQVQESVASCLPPLVPAIKEDAGGMIQR	1344	1.25338e+07	FALSE	Q92616	10	50	X052349	960f503734938a750568fa4205d8e4bba726464c	https://github.com/gsk-tech/cz_scriptstore	TRUE	04:00:00	BIOCAT49769	1362	GCN1	GCN1_1362	2.88863
9651	AG00006750	PAN2_Q504Q3_798_ELGSPEGVLVCPSIEELK	GOOD	0.0475673	-0.932814	0	PAN2_Q504Q3_798_ELGSPEGVLVCPSIEELK	sp|Q504Q3	9606	DTB-IAA:794	sp|Q504Q3<|>sp|Q504Q3-2<|>sp|Q504Q3-3	DTB-IAA:794<|>DTB-IAA:797<|>DTB-IAA:798	PAN2	37	ELGSPEGVLVCPSIEELK	788<|>784<|>787	1.4124e+07	FALSE	Q504Q3	10	50	X052349	960f503734938a750568fa4205d8e4bba726464c	https://github.com/gsk-tech/cz_scriptstore	TRUE	04:00:00	BIOCAT49769	798	PAN2	PAN2_798	1.32269
9651	AG00006750	SMC2_O95347_800_KLDCAK	GOOD	0.00246262	-0.932602	0	SMC2_O95347_800_KLDCAK	sp|O95347	9606	DTB-IAA:800	sp|O95347<|>sp|O95347-2	DTB-IAA:800<|>DTB-IAA:800	SMC2	37	KLDCAK	797<|>797	1.95118e+08	FALSE	O95347	10	50	X052349	960f503734938a750568fa4205d8e4bba726464c	https://github.com/gsk-tech/cz_scriptstore	TRUE	04:00:00	BIOCAT49769	800	SMC2	SMC2_800	2.6086
9651	AG00006750	PDIA4_P13667_91_DTVLLEFYAPWCGHCK	GOOD	3.95865e-05	-0.93232	1	PDIA4_P13667_91_DTVLLEFYAPWCGHCK	sp|P13667	9606	DTB-IAA:91	sp|P13667	DTB-IAA:91	PDIA4	37	DTVLLEFYAPWCGHCK	80	1.26957e+08	FALSE	P13667	10	50	X052349	960f503734938a750568fa4205d8e4bba726464c	https://github.com/gsk-tech/cz_scriptstore	TRUE	04:00:00	BIOCAT49769	91	PDIA4	PDIA4_91	4.40245
9651	AG00006750	GAK_O14976_87_AIIQEVCFMK	GOOD	0.00184355	-0.930835	0	GAK_O14976_87_AIIQEVCFMK	sp|O14976	9606	DTB-IAA:87	sp|O14976	DTB-IAA:87	GAK	37	AIIQEVCFMK	81	1.16165e+08	FALSE	O14976	10	50	X052349	960f503734938a750568fa4205d8e4bba726464c	https://github.com/gsk-tech/cz_scriptstore	TRUE	04:00:00	BIOCAT49769	87	GAK	GAK_87	2.73435
9651	AG00006750	KDM3B_Q7LBC6_295_SASDSGCDPASKK	GOOD	0.000700218	-0.92998	0	KDM3B_Q7LBC6_295_SASDSGCDPASKK	sp|Q7LBC6	9606	DTB-IAA:295	sp|Q7LBC6	DTB-IAA:295	KDM3B	37	SASDSGCDPASKK	289	1.27597e+08	FALSE	Q7LBC6	10	50	X052349	960f503734938a750568fa4205d8e4bba726464c	https://github.com/gsk-tech/cz_scriptstore	TRUE	04:00:00	BIOCAT49769	295	KDM3B	KDM3B_295	3.15477
9651	AG00006750	TOMM34_Q15785_74_DCTSALALVPFSIKPLLR	GOOD	0.0194872	-0.929704	0	TOMM34_Q15785_74_DCTSALALVPFSIKPLLR	sp|Q15785	9606	DTB-IAA:74	sp|Q15785	DTB-IAA:74	TOMM34	37	DCTSALALVPFSIKPLLR	73	1.76572e+07	FALSE	Q15785	10	50	X052349	960f503734938a750568fa4205d8e4bba726464c	https://github.com/gsk-tech/cz_scriptstore	TRUE	04:00:00	BIOCAT49769	74	TOMM34	TOMM34_74	1.71025
9651	AG00006750	PTPN11_Q06124_567_YSLADQTSGDQSPLPPCTPTPPCAEMR	GOOD	0.00428655	-0.929173	0	PTPN11_Q06124_567_YSLADQTSGDQSPLPPCTPTPPCAEMR	sp|Q06124	9606	DTB-IAA:563	sp|Q06124<|>sp|Q06124-2	DTB-IAA:563<|>DTB-IAA:567	PTPN11	37	YSLADQTSGDQSPLPPCTPTPPCAEMR	551<|>547	1.14157e+07	FALSE	Q06124	10	50	X052349	960f503734938a750568fa4205d8e4bba726464c	https://github.com/gsk-tech/cz_scriptstore	TRUE	04:00:00	BIOCAT49769	567	PTPN11	PTPN11_567	2.36789
9651	AG00006750	CDC42_P60953_105_EKWVPEITHHCPK	GOOD	0.0147633	-0.929059	0	CDC42_P60953_105_EKWVPEITHHCPK	sp|P60953	9606	DTB-IAA:105	sp|P60953<|>sp|P60953-1	DTB-IAA:105<|>DTB-IAA:105	CDC42	37	EKWVPEITHHCPK	95<|>95	1.79137e+08	FALSE	P60953	10	50	X052349	960f503734938a750568fa4205d8e4bba726464c	https://github.com/gsk-tech/cz_scriptstore	TRUE	04:00:00	BIOCAT49769	105	CDC42	CDC42_105	1.83082
9651	AG00006750	SLC19A1_P41440_220_CETSASELER	GOOD	0.0249847	-0.92891	0	SLC19A1_P41440_220_CETSASELER	sp|P41440	9606	DTB-IAA:180	sp|P41440<|>sp|P41440-2<|>sp|P41440-3	DTB-IAA:180<|>DTB-IAA:220<|>DTB-IAA:220	SLC19A1	37	CETSASELER	220<|>180<|>220	1.26408e+08	FALSE	P41440	10	50	X052349	960f503734938a750568fa4205d8e4bba726464c	https://github.com/gsk-tech/cz_scriptstore	TRUE	04:00:00	BIOCAT49769	220	SLC19A1	SLC19A1_220	1.60233
9651	AG00006750	NTMT1_Q9BV86_195_IICSAGLSLLAEERQENLPDEIYHVYSFALR	GOOD	0.0891578	-0.928128	0	NTMT1_Q9BV86_195_IICSAGLSLLAEERQENLPDEIYHVYSFALR	sp|Q9BV86	9606	DTB-IAA:195	sp|Q9BV86	DTB-IAA:195	NTMT1	37	IICSAGLSLLAEERQENLPDEIYHVYSFALR	193	5.67958e+06	FALSE	Q9BV86	10	50	X052349	960f503734938a750568fa4205d8e4bba726464c	https://github.com/gsk-tech/cz_scriptstore	TRUE	04:00:00	BIOCAT49769	195	NTMT1	NTMT1_195	1.04984
9651	AG00006750	TDRKH_Q9Y2W6_109_VLLISGFPVQVCK	GOOD	0.012849	-0.927094	0	TDRKH_Q9Y2W6_109_VLLISGFPVQVCK	sp|Q9Y2W6	9606	DTB-IAA:109	sp|Q9Y2W6	DTB-IAA:109	TDRKH	37	VLLISGFPVQVCK	98	2.19082e+07	FALSE	Q9Y2W6	10	50	X052349	960f503734938a750568fa4205d8e4bba726464c	https://github.com/gsk-tech/cz_scriptstore	TRUE	04:00:00	BIOCAT49769	109	TDRKH	TDRKH_109	1.89113
9651	AG00006750	EIF1B_O60739_69_KFACNGTVIEHPEYGEVIQLQGDQRK<|>EIF1_P41567_69_KFACNGTVIEHPEYGEVIQLQGDQRK	GOOD	0.0260609	-0.926872	0	EIF1B_O60739_69_KFACNGTVIEHPEYGEVIQLQGDQRK<|>EIF1_P41567_69_KFACNGTVIEHPEYGEVIQLQGDQRK	sp|O60739<|>sp|P41567	9606	DTB-IAA:69<|>DTB-IAA:69	sp|O60739<|>sp|P41567	DTB-IAA:69<|>DTB-IAA:69	EIF1B<|>EIF1	37	KFACNGTVIEHPEYGEVIQLQGDQRK	66<|>66	1.24906e+08	FALSE	O60739<|>P41567	10	50	X052349	960f503734938a750568fa4205d8e4bba726464c	https://github.com/gsk-tech/cz_scriptstore	TRUE	04:00:00	BIOCAT49769	69	EIF1B	EIF1B_69	1.58401
9651	AG00006750	LARS_Q9P2J5_936_QPLQKPSHCTIYVAK	GOOD	0.0158323	-0.925601	0	LARS_Q9P2J5_936_QPLQKPSHCTIYVAK	sp|Q9P2J5	9606	DTB-IAA:245	sp|Q9P2J5<|>sp|Q9P2J5-2<|>sp|Q9P2J5-3	DTB-IAA:245<|>DTB-IAA:882<|>DTB-IAA:936	LARS	37	QPLQKPSHCTIYVAK	928<|>874<|>237	1.03651e+08	FALSE	Q9P2J5	10	50	X052349	960f503734938a750568fa4205d8e4bba726464c	https://github.com/gsk-tech/cz_scriptstore	TRUE	04:00:00	BIOCAT49769	936	LARS	LARS_936	1.80045
9651	AG00006750	GYS1_P13807_699_ASCTSSTSGSK	GOOD	0.00061149	-0.925086	0	GYS1_P13807_699_ASCTSSTSGSK	sp|P13807	9606	DTB-IAA:635	sp|P13807<|>sp|P13807-2	DTB-IAA:635<|>DTB-IAA:699	GYS1	37	ASCTSSTSGSK	697<|>633	1.38641e+08	FALSE	P13807	10	50	X052349	960f503734938a750568fa4205d8e4bba726464c	https://github.com/gsk-tech/cz_scriptstore	TRUE	04:00:00	BIOCAT49769	699	GYS1	GYS1_699	3.21361
9651	AG00006750	FEM1B_Q9UK73_409_APDIECVLR	GOOD	0.0024217	-0.924997	1	FEM1B_Q9UK73_409_APDIECVLR	sp|Q9UK73	9606	DTB-IAA:409	sp|Q9UK73	DTB-IAA:409	FEM1B	37	APDIECVLR	404	4.69937e+07	FALSE	Q9UK73	10	50	X052349	960f503734938a750568fa4205d8e4bba726464c	https://github.com/gsk-tech/cz_scriptstore	TRUE	04:00:00	BIOCAT49769	409	FEM1B	FEM1B_409	2.61588
9651	AG00006750	DNAJA1_P31689_149+150+153_GAVECCPNCR	GOOD	0.00360005	-0.921542	1	DNAJA1_P31689_149+150+153_GAVECCPNCR	sp|P31689	9606	DTB-IAA:149;DTB-IAA:150;DTB-IAA:153	sp|P31689<|>sp|P31689-2	DTB-IAA:149;DTB-IAA:150;DTB-IAA:153<|>DTB-IAA:149;DTB-IAA:150;DTB-IAA:153	DNAJA1	37	GAVECCPNCR	145<|>145	8.54203e+07	FALSE	P31689	10	50	X052349	960f503734938a750568fa4205d8e4bba726464c	https://github.com/gsk-tech/cz_scriptstore	TRUE	04:00:00	BIOCAT49769		DNAJA1	DNAJA1_149+150+153	2.44369
9651	AG00006750	RASSF2_P50749_90_IRPPPSSSSWHSGCNLGAQGTTLKPLTVPK	GOOD	0.00273822	-0.920288	0	RASSF2_P50749_90_IRPPPSSSSWHSGCNLGAQGTTLKPLTVPK	sp|P50749	9606	DTB-IAA:90	sp|P50749	DTB-IAA:90	RASSF2	37	IRPPPSSSSWHSGCNLGAQGTTLKPLTVPK	77	6.45223e+07	FALSE	P50749	10	50	X052349	960f503734938a750568fa4205d8e4bba726464c	https://github.com/gsk-tech/cz_scriptstore	TRUE	04:00:00	BIOCAT49769	90	RASSF2	RASSF2_90	2.56253
9651	AG00006750	UBL5_Q9BZL1_18_CNTDDTIGDLKK	GOOD	0.000928476	-0.919971	1	UBL5_Q9BZL1_18_CNTDDTIGDLKK	sp|Q9BZL1	9606	DTB-IAA:18	sp|Q9BZL1	DTB-IAA:18	UBL5	37	CNTDDTIGDLKK	18	1.46076e+08	FALSE	Q9BZL1	10	50	X052349	960f503734938a750568fa4205d8e4bba726464c	https://github.com/gsk-tech/cz_scriptstore	TRUE	04:00:00	BIOCAT49769	18	UBL5	UBL5_18	3.03223
9651	AG00006750	LYAR_Q9NX58_6+9_VFFTCNACGESVKK	GOOD	0.00554639	-0.91982	0	LYAR_Q9NX58_6+9_VFFTCNACGESVKK	sp|Q9NX58	9606	DTB-IAA:6;DTB-IAA:9	sp|Q9NX58	DTB-IAA:6;DTB-IAA:9	LYAR	37	VFFTCNACGESVKK	2	1.90563e+08	FALSE	Q9NX58	10	50	X052349	960f503734938a750568fa4205d8e4bba726464c	https://github.com/gsk-tech/cz_scriptstore	TRUE	04:00:00	BIOCAT49769		LYAR	LYAR_6+9	2.25599
9651	AG00006750	ZMYM2_Q9UBW7_755_DFCSEDCCK	GOOD	0.00231022	-0.918684	0	ZMYM2_Q9UBW7_755_DFCSEDCCK	sp|Q9UBW7	9606	DTB-IAA:755	sp|Q9UBW7	DTB-IAA:755	ZMYM2	37	DFCSEDCCK	748	6.74163e+07	FALSE	Q9UBW7	10	50	X052349	960f503734938a750568fa4205d8e4bba726464c	https://github.com/gsk-tech/cz_scriptstore	TRUE	04:00:00	BIOCAT49769	755	ZMYM2	ZMYM2_755	2.63635
9651	AG00006750	DENND3_A2RUS2_499_LTDTAGCR	GOOD	8.21205e-05	-0.917541	1	DENND3_A2RUS2_499_LTDTAGCR	sp|A2RUS2	9606	DTB-IAA:447	sp|A2RUS2<|>sp|A2RUS2-2	DTB-IAA:447<|>DTB-IAA:499	DENND3	37	LTDTAGCR	493<|>441	8.26523e+07	FALSE	A2RUS2	10	50	X052349	960f503734938a750568fa4205d8e4bba726464c	https://github.com/gsk-tech/cz_scriptstore	TRUE	04:00:00	BIOCAT49769	499	DENND3	DENND3_499	4.08555
9651	AG00006750	PTPRF_P10586_107_VQRDEAIYECTATNSLGEINTSAK	GOOD	0.000568879	-0.915583	0	PTPRF_P10586_107_VQRDEAIYECTATNSLGEINTSAK	sp|P10586	9606	DTB-IAA:107	sp|P10586<|>sp|P10586-2	DTB-IAA:107<|>DTB-IAA:107	PTPRF	37	VQRDEAIYECTATNSLGEINTSAK	98<|>98	2.7818e+07	FALSE	P10586	10	50	X052349	960f503734938a750568fa4205d8e4bba726464c	https://github.com/gsk-tech/cz_scriptstore	TRUE	04:00:00	BIOCAT49769	107	PTPRF	PTPRF_107	3.24498
9651	AG00006750	TXNL1_O43396_135+137_AGCECLNESDEHGFDNCLRK	GOOD	0.00123498	-0.915404	0	TXNL1_O43396_135+137_AGCECLNESDEHGFDNCLRK	sp|O43396	9606	DTB-IAA:135;DTB-IAA:137	sp|O43396	DTB-IAA:135;DTB-IAA:137	TXNL1	37	AGCECLNESDEHGFDNCLRK	133	1.36044e+08	FALSE	O43396	10	50	X052349	960f503734938a750568fa4205d8e4bba726464c	https://github.com/gsk-tech/cz_scriptstore	TRUE	04:00:00	BIOCAT49769		TXNL1	TXNL1_135+137	2.90834
9651	AG00006750	NIPBL_Q6KC79_52_IAEEVNCLLACRDDNLVSQLVHSLNQVSTDHIELK	GOOD	0.029942	-0.914895	0	NIPBL_Q6KC79_52_IAEEVNCLLACRDDNLVSQLVHSLNQVSTDHIELK	sp|Q6KC79	9606	DTB-IAA:52	sp|Q6KC79<|>sp|Q6KC79-2<|>sp|Q6KC79-3	DTB-IAA:52<|>DTB-IAA:52<|>DTB-IAA:52	NIPBL	37	IAEEVNCLLACRDDNLVSQLVHSLNQVSTDHIELK	46<|>46<|>46	2.1847e+07	FALSE	Q6KC79	10	50	X052349	960f503734938a750568fa4205d8e4bba726464c	https://github.com/gsk-tech/cz_scriptstore	TRUE	04:00:00	BIOCAT49769	52	NIPBL	NIPBL_52	1.52372
9651	AG00006750	OCRL_Q01968_611_LNDSQYCKPWLR	GOOD	0.0165526	-0.914077	0	OCRL_Q01968_611_LNDSQYCKPWLR	sp|Q01968	9606	DTB-IAA:611	sp|Q01968<|>sp|Q01968-2	DTB-IAA:611<|>DTB-IAA:611	OCRL	37	LNDSQYCKPWLR	605<|>605	4.25952e+07	FALSE	Q01968	10	50	X052349	960f503734938a750568fa4205d8e4bba726464c	https://github.com/gsk-tech/cz_scriptstore	TRUE	04:00:00	BIOCAT49769	611	OCRL	OCRL_611	1.78114
9651	AG00006750	EPRS_P07814_1453_IVQIPFCGEIDCEDWIKK	GOOD	0.000959459	-0.913025	1	EPRS_P07814_1453_IVQIPFCGEIDCEDWIKK	sp|P07814	9606	DTB-IAA:1453	sp|P07814	DTB-IAA:1453	EPRS	37	IVQIPFCGEIDCEDWIKK	1442	2.51624e+07	FALSE	P07814	10	50	X052349	960f503734938a750568fa4205d8e4bba726464c	https://github.com/gsk-tech/cz_scriptstore	TRUE	04:00:00	BIOCAT49769	1453	EPRS	EPRS_1453	3.01797
9651	AG00006750	KLC4_Q9NSK0_489_QGKLEAAETLEECALR	GOOD	0.00145691	-0.911354	1	KLC4_Q9NSK0_489_QGKLEAAETLEECALR	sp|Q9NSK0	9606	DTB-IAA:412	sp|Q9NSK0<|>sp|Q9NSK0-3<|>sp|Q9NSK0-5	DTB-IAA:412<|>DTB-IAA:489<|>DTB-IAA:507	KLC4	37	QGKLEAAETLEECALR	477<|>495<|>400	9.46048e+07	FALSE	Q9NSK0	10	50	X052349	960f503734938a750568fa4205d8e4bba726464c	https://github.com/gsk-tech/cz_scriptstore	TRUE	04:00:00	BIOCAT49769	489	KLC4	KLC4_489	2.83657
9651	AG00006750	EIF2S3_P41091_311_LMCKPIFSK	GOOD	0.0418642	-0.910023	0	EIF2S3_P41091_311_LMCKPIFSK	sp|P41091	9606	DTB-IAA:311	sp|P41091	DTB-IAA:311	EIF2S3	37	LMCKPIFSK	309	1.45829e+08	FALSE	P41091	10	50	X052349	960f503734938a750568fa4205d8e4bba726464c	https://github.com/gsk-tech/cz_scriptstore	TRUE	04:00:00	BIOCAT49769	311	EIF2S3	EIF2S3_311	1.37816
9651	AG00006750	PRKCD_Q05655_247_VHNYMSPTFCDHCGSLLWGLVK	GOOD	0.00489627	-0.908106	0	PRKCD_Q05655_247_VHNYMSPTFCDHCGSLLWGLVK	sp|Q05655	9606	DTB-IAA:247	sp|Q05655<|>sp|Q05655-2	DTB-IAA:247<|>DTB-IAA:247	PRKCD	37	VHNYMSPTFCDHCGSLLWGLVK	235<|>235	102377715	FALSE	Q05655	10	50	X052349	960f503734938a750568fa4205d8e4bba726464c	https://github.com/gsk-tech/cz_scriptstore	TRUE	04:00:00	BIOCAT49769	247	PRKCD	PRKCD_247	2.31013
9651	AG00006750	ATPAF1_Q5TC12_321_CAQNQNKT	GOOD	0.000116633	-0.907086	0	ATPAF1_Q5TC12_321_CAQNQNKT	sp|Q5TC12	9606	DTB-IAA:170	sp|Q5TC12<|>sp|Q5TC12-2<|>sp|Q5TC12-3	DTB-IAA:170<|>DTB-IAA:233<|>DTB-IAA:321	ATPAF1	37	CAQNQNKT	321<|>170<|>233	161646306	FALSE	Q5TC12	10	50	X052349	960f503734938a750568fa4205d8e4bba726464c	https://github.com/gsk-tech/cz_scriptstore	TRUE	04:00:00	BIOCAT49769	321	ATPAF1	ATPAF1_321	3.93318
9651	AG00006750	OTUB1_Q96FW1_91_KTRPDGNCFYR	GOOD	0.00851144	-0.906831	0	OTUB1_Q96FW1_91_KTRPDGNCFYR	sp|Q96FW1	9606	DTB-IAA:91	sp|Q96FW1	DTB-IAA:91	OTUB1	37	KTRPDGNCFYR	84	1.71975e+08	FALSE	Q96FW1	10	50	X052349	960f503734938a750568fa4205d8e4bba726464c	https://github.com/gsk-tech/cz_scriptstore	TRUE	04:00:00	BIOCAT49769	91	OTUB1	OTUB1_91	2.07
9651	AG00006750	NAB2_Q15742_481_LSPCVPAKPPLAEFEEGLLDR	GOOD	0.0424187	-0.904716	0	NAB2_Q15742_481_LSPCVPAKPPLAEFEEGLLDR	sp|Q15742	9606	DTB-IAA:481	sp|Q15742	DTB-IAA:481	NAB2	37	LSPCVPAKPPLAEFEEGLLDR	478	1.61215e+07	FALSE	Q15742	10	50	X052349	960f503734938a750568fa4205d8e4bba726464c	https://github.com/gsk-tech/cz_scriptstore	TRUE	04:00:00	BIOCAT49769	481	NAB2	NAB2_481	1.37244
9651	AG00006750	TYK2_P29597_1140_CPCEVYHLMK	GOOD	1.26445e-05	-0.903132	1	TYK2_P29597_1140_CPCEVYHLMK	sp|P29597	9606	DTB-IAA:1140	sp|P29597	DTB-IAA:1140	TYK2	37	CPCEVYHLMK	1140	6.23172e+07	FALSE	P29597	10	50	X052349	960f503734938a750568fa4205d8e4bba726464c	https://github.com/gsk-tech/cz_scriptstore	TRUE	04:00:00	BIOCAT49769	1140	TYK2	TYK2_1140	4.8981
9651	AG00006750	TAGLN2_P37802_38_QYDADLEQILIQWITTQCRK	GOOD	0.0306395	-0.902545	0	TAGLN2_P37802_38_QYDADLEQILIQWITTQCRK	sp|P37802	9606	DTB-IAA:38	sp|P37802<|>sp|P37802-2	DTB-IAA:38<|>DTB-IAA:59	TAGLN2	37	QYDADLEQILIQWITTQCRK	21<|>42	6.35264e+07	FALSE	P37802	10	50	X052349	960f503734938a750568fa4205d8e4bba726464c	https://github.com/gsk-tech/cz_scriptstore	TRUE	04:00:00	BIOCAT49769	38	TAGLN2	TAGLN2_38	1.51372
9651	AG00006750	HNRNPU_Q00839_607_KAVVVCPKDEDYK	GOOD	7.88926e-05	-0.901429	1	HNRNPU_Q00839_607_KAVVVCPKDEDYK	sp|Q00839	9606	DTB-IAA:588	sp|Q00839<|>sp|Q00839-2	DTB-IAA:588<|>DTB-IAA:607	HNRNPU	37	KAVVVCPKDEDYK	602<|>583	4.24416e+08	FALSE	Q00839	10	50	X052349	960f503734938a750568fa4205d8e4bba726464c	https://github.com/gsk-tech/cz_scriptstore	TRUE	04:00:00	BIOCAT49769	607	HNRNPU	HNRNPU_607	4.10296
9651	AG00006750	CDC42SE1_Q9NRR8_11_LGCCVVEKPQPK	GOOD	0.00219403	-0.899175	1	CDC42SE1_Q9NRR8_11_LGCCVVEKPQPK	sp|Q9NRR8	9606	DTB-IAA:11	sp|Q9NRR8	DTB-IAA:11	CDC42SE1	37	LGCCVVEKPQPK	8	9.13306e+07	FALSE	Q9NRR8	10	50	X052349	960f503734938a750568fa4205d8e4bba726464c	https://github.com/gsk-tech/cz_scriptstore	TRUE	04:00:00	BIOCAT49769	11	CDC42SE1	CDC42SE1_11	2.65876
9651	AG00006750	PLCB2_Q00722_945_GAAQLAELGPPGVGGVGACK	GOOD	0.0164738	-0.897724	0	PLCB2_Q00722_945_GAAQLAELGPPGVGGVGACK	sp|Q00722	9606	DTB-IAA:930	sp|Q00722<|>sp|Q00722-2<|>sp|Q00722-3	DTB-IAA:930<|>DTB-IAA:941<|>DTB-IAA:945	PLCB2	37	GAAQLAELGPPGVGGVGACK	927<|>923<|>912	1.9735e+07	FALSE	Q00722	10	50	X052349	960f503734938a750568fa4205d8e4bba726464c	https://github.com/gsk-tech/cz_scriptstore	TRUE	04:00:00	BIOCAT49769	945	PLCB2	PLCB2_945	1.78321
9651	AG00006750	EIF2B3_Q9NR50_206_FHTGLVDAHLYCLKK	GOOD	0.00926374	-0.89652	1	EIF2B3_Q9NR50_206_FHTGLVDAHLYCLKK	sp|Q9NR50	9606	DTB-IAA:206	sp|Q9NR50<|>sp|Q9NR50-2<|>sp|Q9NR50-3	DTB-IAA:206<|>DTB-IAA:206<|>DTB-IAA:206	EIF2B3	37	FHTGLVDAHLYCLKK	195<|>195<|>195	1.32229e+08	FALSE	Q9NR50	10	50	X052349	960f503734938a750568fa4205d8e4bba726464c	https://github.com/gsk-tech/cz_scriptstore	TRUE	04:00:00	BIOCAT49769	206	EIF2B3	EIF2B3_206	2.03321
9651	AG00006750	HERC1_Q15751_1941_CSSGIPLVGNLR	GOOD	0.00261177	-0.895949	0	HERC1_Q15751_1941_CSSGIPLVGNLR	sp|Q15751	9606	DTB-IAA:1941	sp|Q15751	DTB-IAA:1941	HERC1	37	CSSGIPLVGNLR	1941	5.56539e+07	FALSE	Q15751	10	50	X052349	960f503734938a750568fa4205d8e4bba726464c	https://github.com/gsk-tech/cz_scriptstore	TRUE	04:00:00	BIOCAT49769	1941	HERC1	HERC1_1941	2.58307
9651	AG00006750	FDX1_P10109_152+155_LGCQICLTK	GOOD	0.000950744	-0.895563	1	FDX1_P10109_152+155_LGCQICLTK	sp|P10109	9606	DTB-IAA:152;DTB-IAA:155	sp|P10109	DTB-IAA:152;DTB-IAA:155	FDX1	37	LGCQICLTK	150	3.18808e+07	FALSE	P10109	10	50	X052349	960f503734938a750568fa4205d8e4bba726464c	https://github.com/gsk-tech/cz_scriptstore	TRUE	04:00:00	BIOCAT49769		FDX1	FDX1_152+155	3.02194
9651	AG00006750	RAB14_P61106_26_SCLLHQFTEKK	GOOD	0.00584106	-0.894854	1	RAB14_P61106_26_SCLLHQFTEKK	sp|P61106	9606	DTB-IAA:26	sp|P61106	DTB-IAA:26	RAB14	37	SCLLHQFTEKK	25	1.35138e+08	FALSE	P61106	10	50	X052349	960f503734938a750568fa4205d8e4bba726464c	https://github.com/gsk-tech/cz_scriptstore	TRUE	04:00:00	BIOCAT49769	26	RAB14	RAB14_26	2.23351
9651	AG00006750	PA2G4_Q9UQ80_296_MGVVECAKHELLQPFNVLYEK	GOOD	0.066526	-0.894791	0	PA2G4_Q9UQ80_296_MGVVECAKHELLQPFNVLYEK	sp|Q9UQ80	9606	DTB-IAA:242	sp|Q9UQ80<|>sp|Q9UQ80-2	DTB-IAA:242<|>DTB-IAA:296	PA2G4	37	MGVVECAKHELLQPFNVLYEK	291<|>237	5.12697e+07	FALSE	Q9UQ80	10	50	X052349	960f503734938a750568fa4205d8e4bba726464c	https://github.com/gsk-tech/cz_scriptstore	TRUE	04:00:00	BIOCAT49769	296	PA2G4	PA2G4_296	1.17701
9651	AG00006750	WDR11_Q9BZH6_83_ENYHHNIGSPYCLR	GOOD	0.00193422	-0.893887	0	WDR11_Q9BZH6_83_ENYHHNIGSPYCLR	sp|Q9BZH6	9606	DTB-IAA:83	sp|Q9BZH6	DTB-IAA:83	WDR11	37	ENYHHNIGSPYCLR	72	4.92823e+07	FALSE	Q9BZH6	10	50	X052349	960f503734938a750568fa4205d8e4bba726464c	https://github.com/gsk-tech/cz_scriptstore	TRUE	04:00:00	BIOCAT49769	83	WDR11	WDR11_83	2.71349
9651	AG00006750	EFHD2_Q96C19_172_KAAAGELQEDSGLCVLAR	GOOD	0.00169301	-0.893874	1	EFHD2_Q96C19_172_KAAAGELQEDSGLCVLAR	sp|Q96C19	9606	DTB-IAA:172	sp|Q96C19	DTB-IAA:172	EFHD2	37	KAAAGELQEDSGLCVLAR	159	7.35248e+07	FALSE	Q96C19	10	50	X052349	960f503734938a750568fa4205d8e4bba726464c	https://github.com/gsk-tech/cz_scriptstore	TRUE	04:00:00	BIOCAT49769	172	EFHD2	EFHD2_172	2.77134
9651	AG00006750	TICRR_Q7Z2Z1_160_EAEAALGGLVNAVFLLAPCPHSQR	GOOD	0.00176149	-0.893748	0	TICRR_Q7Z2Z1_160_EAEAALGGLVNAVFLLAPCPHSQR	sp|Q7Z2Z1	9606	DTB-IAA:160	sp|Q7Z2Z1<|>sp|Q7Z2Z1-2	DTB-IAA:160<|>DTB-IAA:160	TICRR	37	EAEAALGGLVNAVFLLAPCPHSQR	142<|>142	7.57675e+06	FALSE	Q7Z2Z1	10	50	X052349	960f503734938a750568fa4205d8e4bba726464c	https://github.com/gsk-tech/cz_scriptstore	TRUE	04:00:00	BIOCAT49769	160	TICRR	TICRR_160	2.75412
9651	AG00006750	PDCD2L_Q9BRP1_49_LGGIPDALPTVAAPRPVCQR	GOOD	0.0278972	-0.893659	0	PDCD2L_Q9BRP1_49_LGGIPDALPTVAAPRPVCQR	sp|Q9BRP1	9606	DTB-IAA:49	sp|Q9BRP1	DTB-IAA:49	PDCD2L	37	LGGIPDALPTVAAPRPVCQR	32	2.16006e+07	FALSE	Q9BRP1	10	50	X052349	960f503734938a750568fa4205d8e4bba726464c	https://github.com/gsk-tech/cz_scriptstore	TRUE	04:00:00	BIOCAT49769	49	PDCD2L	PDCD2L_49	1.55444
9651	AG00006750	TST_Q16762_248_KVDLSQPLIATCR	GOOD	4.04765e-05	-0.891666	1	TST_Q16762_248_KVDLSQPLIATCR	sp|Q16762	9606	DTB-IAA:248	sp|Q16762	DTB-IAA:248	TST	37	KVDLSQPLIATCR	237	1.07138e+08	FALSE	Q16762	10	50	X052349	960f503734938a750568fa4205d8e4bba726464c	https://github.com/gsk-tech/cz_scriptstore	TRUE	04:00:00	BIOCAT49769	248	TST	TST_248	4.3928
9651	AG00006750	ELANE_P08246_254_SEDNPCPHPRDPDPASR	GOOD	0.00380855	-0.891574	1	ELANE_P08246_254_SEDNPCPHPRDPDPASR	sp|P08246	9606	DTB-IAA:254	sp|P08246	DTB-IAA:254	ELANE	37	SEDNPCPHPRDPDPASR	249	3.76909e+07	FALSE	P08246	10	50	X052349	960f503734938a750568fa4205d8e4bba726464c	https://github.com/gsk-tech/cz_scriptstore	TRUE	04:00:00	BIOCAT49769	254	ELANE	ELANE_254	2.41924
9651	AG00006750	RNGTT_O60942_419_NKPFFDICTSR	GOOD	8.12055e-07	-0.890598	1	RNGTT_O60942_419_NKPFFDICTSR	sp|O60942	9606	DTB-IAA:419	sp|O60942<|>sp|O60942-2<|>sp|O60942-3<|>sp|O60942-4	DTB-IAA:419<|>DTB-IAA:419<|>DTB-IAA:419<|>DTB-IAA:419	RNGTT	37	NKPFFDICTSR	412<|>412<|>412<|>412	1.42331e+08	FALSE	O60942	10	50	X052349	960f503734938a750568fa4205d8e4bba726464c	https://github.com/gsk-tech/cz_scriptstore	TRUE	04:00:00	BIOCAT49769	419	RNGTT	RNGTT_419	6.09041
9651	AG00006750	CDCA2_Q69YH5_792_DCHCLGDVLIENTK	GOOD	0.000154935	-0.890518	0	CDCA2_Q69YH5_792_DCHCLGDVLIENTK	sp|Q69YH5	9606	DTB-IAA:792	sp|Q69YH5	DTB-IAA:792	CDCA2	37	DCHCLGDVLIENTK	789	7.01308e+07	FALSE	Q69YH5	10	50	X052349	960f503734938a750568fa4205d8e4bba726464c	https://github.com/gsk-tech/cz_scriptstore	TRUE	04:00:00	BIOCAT49769	792	CDCA2	CDCA2_792	3.80985
9651	AG00006750	OSBPL5_Q9H0X9_253_LGTCKPGR	GOOD	3.87234e-08	-0.888924	1	OSBPL5_Q9H0X9_253_LGTCKPGR	sp|Q9H0X9	9606	DTB-IAA:164	sp|Q9H0X9<|>sp|Q9H0X9-2<|>sp|Q9H0X9-3	DTB-IAA:164<|>DTB-IAA:185<|>DTB-IAA:253	OSBPL5	37	LGTCKPGR	250<|>182<|>161	2.62352e+08	FALSE	Q9H0X9	10	50	X052349	960f503734938a750568fa4205d8e4bba726464c	https://github.com/gsk-tech/cz_scriptstore	TRUE	04:00:00	BIOCAT49769	253	OSBPL5	OSBPL5_253	7.41203
9651	AG00006750	MILR1_Q7Z6M3_110_AQVTSCSK	GOOD	8.65145e-05	-0.887791	1	MILR1_Q7Z6M3_110_AQVTSCSK	sp|Q7Z6M3	9606	DTB-IAA:110	sp|Q7Z6M3<|>sp|Q7Z6M3-2	DTB-IAA:110<|>DTB-IAA:110	MILR1	37	AQVTSCSK	105<|>105	1.62758e+08	FALSE	Q7Z6M3	10	50	X052349	960f503734938a750568fa4205d8e4bba726464c	https://github.com/gsk-tech/cz_scriptstore	TRUE	04:00:00	BIOCAT49769	110	MILR1	MILR1_110	4.06291
9651	AG00006750	EURL_Q9NYK6_112_DLDSDSECSK	GOOD	7.64666e-07	-0.887411	1	EURL_Q9NYK6_112_DLDSDSECSK	sp|Q9NYK6	9606	DTB-IAA:112	sp|Q9NYK6<|>sp|Q9NYK6-2<|>sp|Q9NYK6-3	DTB-IAA:112<|>DTB-IAA:112<|>DTB-IAA:112	EURL	37	DLDSDSECSK	105<|>105<|>105	3.70874e+07	FALSE	Q9NYK6	10	50	X052349	960f503734938a750568fa4205d8e4bba726464c	https://github.com/gsk-tech/cz_scriptstore	TRUE	04:00:00	BIOCAT49769	112	EURL	EURL_112	6.11653
9651	AG00006750	GSDMD_P57764_268_CLHNFLTDGVPAEGAFTEDFQGLRAEVETISK	GOOD	0.000484845	-0.886947	1	GSDMD_P57764_268_CLHNFLTDGVPAEGAFTEDFQGLRAEVETISK	sp|P57764	9606	DTB-IAA:268	sp|P57764	DTB-IAA:268	GSDMD	37	CLHNFLTDGVPAEGAFTEDFQGLRAEVETISK	268	8.01468e+07	FALSE	P57764	10	50	X052349	960f503734938a750568fa4205d8e4bba726464c	https://github.com/gsk-tech/cz_scriptstore	TRUE	04:00:00	BIOCAT49769	268	GSDMD	GSDMD_268	3.3144
9651	AG00006750	FASN_P49327_2369_AKLTPGCEAEAETEAICFFVQQFTDMEHNR	GOOD	0.012313	-0.886817	0	FASN_P49327_2369_AKLTPGCEAEAETEAICFFVQQFTDMEHNR	sp|P49327	9606	DTB-IAA:2369	sp|P49327	DTB-IAA:2369	FASN	37	AKLTPGCEAEAETEAICFFVQQFTDMEHNR	2353	2.06044e+07	FALSE	P49327	10	50	X052349	960f503734938a750568fa4205d8e4bba726464c	https://github.com/gsk-tech/cz_scriptstore	TRUE	04:00:00	BIOCAT49769	2369	FASN	FASN_2369	1.90964
9651	AG00006750	TUBB6_Q9BUF5_124+127_ECEHCDCLQGFQLTHSLGGGTGSGMGTLLISK	GOOD	0.000197647	-0.885922	1	TUBB6_Q9BUF5_124+127_ECEHCDCLQGFQLTHSLGGGTGSGMGTLLISK	sp|Q9BUF5	9606	DTB-IAA:124;DTB-IAA:127	sp|Q9BUF5	DTB-IAA:124;DTB-IAA:127	TUBB6	37	ECEHCDCLQGFQLTHSLGGGTGSGMGTLLISK	123	5.46507e+07	FALSE	Q9BUF5	10	50	X052349	960f503734938a750568fa4205d8e4bba726464c	https://github.com/gsk-tech/cz_scriptstore	TRUE	04:00:00	BIOCAT49769		TUBB6	TUBB6_124+127	3.70411
9651	AG00006750	PHF6_Q8IWS0_20_KCGFCK	GOOD	0.00028616	-0.884361	1	PHF6_Q8IWS0_20_KCGFCK	sp|Q8IWS0	9606	DTB-IAA:20	sp|Q8IWS0<|>sp|Q8IWS0-2<|>sp|Q8IWS0-3<|>sp|Q8IWS0-4<|>sp|Q8IWS0-5	DTB-IAA:20<|>DTB-IAA:20<|>DTB-IAA:20<|>DTB-IAA:20<|>DTB-IAA:20	PHF6	37	KCGFCK	16<|>16<|>16<|>16<|>16	1.86054e+08	FALSE	Q8IWS0	10	50	X052349	960f503734938a750568fa4205d8e4bba726464c	https://github.com/gsk-tech/cz_scriptstore	TRUE	04:00:00	BIOCAT49769	20	PHF6	PHF6_20	3.54339
9651	AG00006750	CIP2A_Q8TCG1_6_MDSTACLK	GOOD	0.000234096	-0.884021	1	CIP2A_Q8TCG1_6_MDSTACLK	sp|Q8TCG1	9606	DTB-IAA:6	sp|Q8TCG1	DTB-IAA:6	CIP2A	37	MDSTACLK	1	4.31773e+07	FALSE	Q8TCG1	10	50	X052349	960f503734938a750568fa4205d8e4bba726464c	https://github.com/gsk-tech/cz_scriptstore	TRUE	04:00:00	BIOCAT49769	6	CIP2A	CIP2A_6	3.63061
9651	AG00006750	MAP3K8_P41279_398_CQSLDSALLER	GOOD	0.0235751	-0.883461	0	MAP3K8_P41279_398_CQSLDSALLER	sp|P41279	9606	DTB-IAA:369	sp|P41279<|>sp|P41279-2	DTB-IAA:369<|>DTB-IAA:398	MAP3K8	37	CQSLDSALLER	398<|>369	2.52598e+07	FALSE	P41279	10	50	X052349	960f503734938a750568fa4205d8e4bba726464c	https://github.com/gsk-tech/cz_scriptstore	TRUE	04:00:00	BIOCAT49769	398	MAP3K8	MAP3K8_398	1.62755
9651	AG00006750	PELP1_Q8IZL8_71_SAPHLPGLMCLLR	GOOD	0.000637381	-0.882539	1	PELP1_Q8IZL8_71_SAPHLPGLMCLLR	sp|Q8IZL8	9606	DTB-IAA:71	sp|Q8IZL8	DTB-IAA:71	PELP1	37	SAPHLPGLMCLLR	62	4.0642e+07	FALSE	Q8IZL8	10	50	X052349	960f503734938a750568fa4205d8e4bba726464c	https://github.com/gsk-tech/cz_scriptstore	TRUE	04:00:00	BIOCAT49769	71	PELP1	PELP1_71	3.1956
9651	AG00006750	HDAC1_Q13547_12_KVCYYYDGDVGNYYYGQGHPMKPHR	GOOD	0.0020636	-0.882439	0	HDAC1_Q13547_12_KVCYYYDGDVGNYYYGQGHPMKPHR	sp|Q13547	9606	DTB-IAA:12	sp|Q13547	DTB-IAA:12	HDAC1	37	KVCYYYDGDVGNYYYGQGHPMKPHR	10	2.60894e+07	FALSE	Q13547	10	50	X052349	960f503734938a750568fa4205d8e4bba726464c	https://github.com/gsk-tech/cz_scriptstore	TRUE	04:00:00	BIOCAT49769	12	HDAC1	HDAC1_12	2.68537
9651	AG00006750	A6NIZ1_A6NIZ1_118_VKDTDDVPMILVGNKCDLEDER<|>RAP1B_P61224_118_VKDTDDVPMILVGNKCDLEDER	GOOD	0.0259886	-0.88241	0	A6NIZ1_A6NIZ1_118_VKDTDDVPMILVGNKCDLEDER<|>RAP1B_P61224_118_VKDTDDVPMILVGNKCDLEDER	sp|A6NIZ1<|>sp|P61224	9606	DTB-IAA:118<|>DTB-IAA:118	sp|A6NIZ1<|>sp|P61224<|>sp|P61224-3<|>sp|P61224-4	DTB-IAA:118<|>DTB-IAA:118<|>DTB-IAA:76<|>DTB-IAA:99	A6NIZ1<|>RAP1B<|>RAP1B<|>RAP1B	37	VKDTDDVPMILVGNKCDLEDER	103<|>103<|>84<|>61	9.25008e+07	FALSE	A6NIZ1<|>P61224	10	50	X052349	960f503734938a750568fa4205d8e4bba726464c	https://github.com/gsk-tech/cz_scriptstore	TRUE	04:00:00	BIOCAT49769	118	A6NIZ1	A6NIZ1_118	1.58522
9651	AG00006750	MYD88_Q99836_203_LCVSDRDVLPGTCVWSIASELIEKR	GOOD	0.0146327	-0.88147	1	MYD88_Q99836_203_LCVSDRDVLPGTCVWSIASELIEKR	sp|Q99836	9606	DTB-IAA:158	sp|Q99836<|>sp|Q99836-2<|>sp|Q99836-5<|>sp|Q99836-6	DTB-IAA:158<|>DTB-IAA:182<|>DTB-IAA:203<|>DTB-IAA:203	MYD88	37	LCVSDRDVLPGTCVWSIASELIEKR	191<|>146<|>170<|>191	5.36332e+07	FALSE	Q99836	10	50	X052349	960f503734938a750568fa4205d8e4bba726464c	https://github.com/gsk-tech/cz_scriptstore	TRUE	04:00:00	BIOCAT49769	203	MYD88	MYD88_203	1.83467
9651	AG00006750	CFL1_P23528_80_MLPDKDCR	GOOD	0.00780435	-0.881429	1	CFL1_P23528_80_MLPDKDCR	sp|P23528	9606	DTB-IAA:80	sp|P23528	DTB-IAA:80	CFL1	37	MLPDKDCR	74	1.107e+08	FALSE	P23528	10	50	X052349	960f503734938a750568fa4205d8e4bba726464c	https://github.com/gsk-tech/cz_scriptstore	TRUE	04:00:00	BIOCAT49769	80	CFL1	CFL1_80	2.10766
9651	AG00006750	PTPRC_P08575_1261_QDANCVNPLGAPEKLPEAK	GOOD	0.00013202	-0.881226	1	PTPRC_P08575_1261_QDANCVNPLGAPEKLPEAK	sp|P08575	9606	DTB-IAA:1100	sp|P08575<|>sp|P08575-10<|>sp|P08575-4<|>sp|P08575-5<|>sp|P08575-6<|>sp|P08575-7<|>sp|P08575-8<|>sp|P08575-9	DTB-IAA:1100<|>DTB-IAA:1147<|>DTB-IAA:1148<|>DTB-IAA:1166<|>DTB-IAA:1195<|>DTB-IAA:1213<|>DTB-IAA:1214<|>DTB-IAA:1261	PTPRC	37	QDANCVNPLGAPEKLPEAK	1257<|>1144<|>1096<|>1209<|>1210<|>1191<|>1162<|>1143	1.31775e+08	FALSE	P08575	10	50	X052349	960f503734938a750568fa4205d8e4bba726464c	https://github.com/gsk-tech/cz_scriptstore	TRUE	04:00:00	BIOCAT49769	1261	PTPRC	PTPRC_1261	3.87936
9651	AG00006750	PRKCB_P05771_132+135_CDTCMMNVHKR	GOOD	0.00456073	-0.880718	1	PRKCB_P05771_132+135_CDTCMMNVHKR	sp|P05771	9606	DTB-IAA:132;DTB-IAA:135	sp|P05771<|>sp|P05771-2	DTB-IAA:132;DTB-IAA:135<|>DTB-IAA:132;DTB-IAA:135	PRKCB	37	CDTCMMNVHKR	132<|>132	9.13168e+07	FALSE	P05771	10	50	X052349	960f503734938a750568fa4205d8e4bba726464c	https://github.com/gsk-tech/cz_scriptstore	TRUE	04:00:00	BIOCAT49769		PRKCB	PRKCB_132+135	2.34097
9651	AG00006750	ALS2_Q96Q42_1454_SFCTGK	GOOD	0.00414807	-0.880361	0	ALS2_Q96Q42_1454_SFCTGK	sp|Q96Q42	9606	DTB-IAA:1454	sp|Q96Q42	DTB-IAA:1454	ALS2	37	SFCTGK	1452	5.62773e+07	FALSE	Q96Q42	10	50	X052349	960f503734938a750568fa4205d8e4bba726464c	https://github.com/gsk-tech/cz_scriptstore	TRUE	04:00:00	BIOCAT49769	1454	ALS2	ALS2_1454	2.38215
9651	AG00006750	RAP1A_P62834_118_DTEDVPMILVGNKCDLEDERVVGK	GOOD	0.0086055	-0.880052	0	RAP1A_P62834_118_DTEDVPMILVGNKCDLEDERVVGK	sp|P62834	9606	DTB-IAA:118	sp|P62834	DTB-IAA:118	RAP1A	37	DTEDVPMILVGNKCDLEDERVVGK	105	2.27325e+07	FALSE	P62834	10	50	X052349	960f503734938a750568fa4205d8e4bba726464c	https://github.com/gsk-tech/cz_scriptstore	TRUE	04:00:00	BIOCAT49769	118	RAP1A	RAP1A_118	2.06522
9651	AG00006750	PIK3CB_P42338_287_ALPHFILVECCK	GOOD	0.000192725	-0.8799	1	PIK3CB_P42338_287_ALPHFILVECCK	sp|P42338	9606	DTB-IAA:287	sp|P42338	DTB-IAA:287	PIK3CB	37	ALPHFILVECCK	277	4.80879e+07	FALSE	P42338	10	50	X052349	960f503734938a750568fa4205d8e4bba726464c	https://github.com/gsk-tech/cz_scriptstore	TRUE	04:00:00	BIOCAT49769	287	PIK3CB	PIK3CB_287	3.71506
9651	AG00006750	MED17_Q9NVC6_363_QCPEDHLYVLEHNLHLLIR	GOOD	5.27199e-05	-0.879782	1	MED17_Q9NVC6_363_QCPEDHLYVLEHNLHLLIR	sp|Q9NVC6	9606	DTB-IAA:363	sp|Q9NVC6	DTB-IAA:363	MED17	37	QCPEDHLYVLEHNLHLLIR	362	6.44485e+07	FALSE	Q9NVC6	10	50	X052349	960f503734938a750568fa4205d8e4bba726464c	https://github.com/gsk-tech/cz_scriptstore	TRUE	04:00:00	BIOCAT49769	363	MED17	MED17_363	4.27803
9651	AG00006750	PCYT2_Q99447_110_YNCDFCVHGNDITLTVDGR	GOOD	0.032332	-0.879441	0	PCYT2_Q99447_110_YNCDFCVHGNDITLTVDGR	sp|Q99447	9606	DTB-IAA:110	sp|Q99447<|>sp|Q99447-2<|>sp|Q99447-3<|>sp|Q99447-4	DTB-IAA:110<|>DTB-IAA:110<|>DTB-IAA:32<|>DTB-IAA:78	PCYT2	37	YNCDFCVHGNDITLTVDGR	105<|>27<|>105<|>73	1.41225e+07	FALSE	Q99447	10	50	X052349	960f503734938a750568fa4205d8e4bba726464c	https://github.com/gsk-tech/cz_scriptstore	TRUE	04:00:00	BIOCAT49769	110	PCYT2	PCYT2_110	1.49037
9651	AG00006750	GAPDH_P04406_152+156_IISNASCTTNCLAPLAK	GOOD	0.000889828	-0.878561	0	GAPDH_P04406_152+156_IISNASCTTNCLAPLAK	sp|P04406	9606	DTB-IAA:110;DTB-IAA:114	sp|P04406<|>sp|P04406-2	DTB-IAA:110;DTB-IAA:114<|>DTB-IAA:152;DTB-IAA:156	GAPDH	37	IISNASCTTNCLAPLAK	146<|>104	1.62296e+08	FALSE	P04406	10	50	X052349	960f503734938a750568fa4205d8e4bba726464c	https://github.com/gsk-tech/cz_scriptstore	TRUE	04:00:00	BIOCAT49769		GAPDH	GAPDH_152+156	3.05069
9651	AG00006750	JOSD2_Q8TAC2_24_LELCAVHALNNVLQQQLFSQEAADEICKR	GOOD	0.000328465	-0.87837	0	JOSD2_Q8TAC2_24_LELCAVHALNNVLQQQLFSQEAADEICKR	sp|Q8TAC2	9606	DTB-IAA:24	sp|Q8TAC2<|>sp|Q8TAC2-2	DTB-IAA:24<|>DTB-IAA:24	JOSD2	37	LELCAVHALNNVLQQQLFSQEAADEICKR	21<|>21	3.61636e+07	FALSE	Q8TAC2	10	50	X052349	960f503734938a750568fa4205d8e4bba726464c	https://github.com/gsk-tech/cz_scriptstore	TRUE	04:00:00	BIOCAT49769	24	JOSD2	JOSD2_24	3.48351
9651	AG00006750	CIC_Q96RK0_1506_VCLQLK	GOOD	4.99572e-05	-0.878004	1	CIC_Q96RK0_1506_VCLQLK	sp|Q96RK0	9606	DTB-IAA:1506	sp|Q96RK0	DTB-IAA:1506	CIC	37	VCLQLK	1505	1.89569e+08	FALSE	Q96RK0	10	50	X052349	960f503734938a750568fa4205d8e4bba726464c	https://github.com/gsk-tech/cz_scriptstore	TRUE	04:00:00	BIOCAT49769	1506	CIC	CIC_1506	4.3014
9651	AG00006750	XPO1_O14980_528_DLLGLCEQK	GOOD	0.00123304	-0.874199	0	XPO1_O14980_528_DLLGLCEQK	sp|O14980	9606	DTB-IAA:528	sp|O14980	DTB-IAA:528	XPO1	37	DLLGLCEQK	523	4.86743e+07	FALSE	O14980	10	50	X052349	960f503734938a750568fa4205d8e4bba726464c	https://github.com/gsk-tech/cz_scriptstore	TRUE	04:00:00	BIOCAT49769	528	XPO1	XPO1_528	2.90902
9651	AG00006750	SATB1_Q01826_529_SQGWLCELLR	GOOD	0.000473474	-0.873711	0	SATB1_Q01826_529_SQGWLCELLR	sp|Q01826<|>sp|Q9UPW6	9606	DTB-IAA:400<|>DTB-IAA:529	sp|Q01826<|>sp|Q01826-2<|>sp|Q9UPW6<|>sp|Q9UPW6-2	DTB-IAA:400<|>DTB-IAA:518<|>DTB-IAA:529<|>DTB-IAA:529	SATB1<|>SATB1<|>SATB2<|>SATB2	37	SQGWLCELLR	524<|>524<|>513<|>395	1.02767e+08	FALSE	Q01826<|>Q9UPW6	10	50	X052349	960f503734938a750568fa4205d8e4bba726464c	https://github.com/gsk-tech/cz_scriptstore	TRUE	04:00:00	BIOCAT49769	529	SATB1	SATB1_529	3.3247
9651	AG00006750	ARHGEF6_Q15052_25_KTICDPEEFLK	GOOD	0.00375874	-0.873465	0	ARHGEF6_Q15052_25_KTICDPEEFLK	sp|Q15052	9606	DTB-IAA:25	sp|Q15052	DTB-IAA:25	ARHGEF6	37	KTICDPEEFLK	22	5.3891e+07	FALSE	Q15052	10	50	X052349	960f503734938a750568fa4205d8e4bba726464c	https://github.com/gsk-tech/cz_scriptstore	TRUE	04:00:00	BIOCAT49769	25	ARHGEF6	ARHGEF6_25	2.42496
9651	AG00006750	TNS3_Q68CZ2_88_MCTICK	GOOD	1.0277e-05	-0.873353	1	TNS3_Q68CZ2_88_MCTICK	sp|Q68CZ2	9606	DTB-IAA:88	sp|Q68CZ2<|>sp|Q68CZ2-2<|>sp|Q68CZ2-3<|>sp|Q68CZ2-4	DTB-IAA:88<|>DTB-IAA:88<|>DTB-IAA:88<|>DTB-IAA:88	TNS3	37	MCTICK	84<|>84<|>84<|>84	1.3604e+08	FALSE	Q68CZ2	10	50	X052349	960f503734938a750568fa4205d8e4bba726464c	https://github.com/gsk-tech/cz_scriptstore	TRUE	04:00:00	BIOCAT49769	88	TNS3	TNS3_88	4.98813
9651	AG00006750	TRERF1_Q96PN7_876_CHPLANYHYAGSDK	GOOD	0.00042526	-0.873061	0	TRERF1_Q96PN7_876_CHPLANYHYAGSDK	sp|Q96PN7	9606	DTB-IAA:632	sp|Q96PN7<|>sp|Q96PN7-2<|>sp|Q96PN7-3<|>sp|Q96PN7-4<|>sp|Q96PN7-5	DTB-IAA:632<|>DTB-IAA:632<|>DTB-IAA:793<|>DTB-IAA:793<|>DTB-IAA:876	TRERF1	37	CHPLANYHYAGSDK	876<|>632<|>632<|>793<|>793	1.68999e+08	FALSE	Q96PN7	10	50	X052349	960f503734938a750568fa4205d8e4bba726464c	https://github.com/gsk-tech/cz_scriptstore	TRUE	04:00:00	BIOCAT49769	876	TRERF1	TRERF1_876	3.37135
9651	AG00006750	GGA2_Q9UJY4_429_NLLDLLSAQPAPCPLNYVSQK	GOOD	0.00160849	-0.870913	1	GGA2_Q9UJY4_429_NLLDLLSAQPAPCPLNYVSQK	sp|Q9UJY4	9606	DTB-IAA:429	sp|Q9UJY4	DTB-IAA:429	GGA2	37	NLLDLLSAQPAPCPLNYVSQK	417	2.00075e+07	FALSE	Q9UJY4	10	50	X052349	960f503734938a750568fa4205d8e4bba726464c	https://github.com/gsk-tech/cz_scriptstore	TRUE	04:00:00	BIOCAT49769	429	GGA2	GGA2_429	2.79358
9651	AG00006750	MECP2_P51608_429_GGSLESDGCPKEPAK	GOOD	0.00476812	-0.870382	0	MECP2_P51608_429_GGSLESDGCPKEPAK	sp|P51608	9606	DTB-IAA:429	sp|P51608<|>sp|P51608-2	DTB-IAA:429<|>DTB-IAA:441	MECP2	37	GGSLESDGCPKEPAK	421<|>433	7.58237e+07	FALSE	P51608	10	50	X052349	960f503734938a750568fa4205d8e4bba726464c	https://github.com/gsk-tech/cz_scriptstore	TRUE	04:00:00	BIOCAT49769	429	MECP2	MECP2_429	2.32165
9651	AG00006750	SMYD5_Q6GMV2_101_LTGKPGQVLPHPELCTVRK	GOOD	0.00331029	-0.870197	0	SMYD5_Q6GMV2_101_LTGKPGQVLPHPELCTVRK	sp|Q6GMV2	9606	DTB-IAA:101	sp|Q6GMV2	DTB-IAA:101	SMYD5	37	LTGKPGQVLPHPELCTVRK	87	6.81586e+07	FALSE	Q6GMV2	10	50	X052349	960f503734938a750568fa4205d8e4bba726464c	https://github.com/gsk-tech/cz_scriptstore	TRUE	04:00:00	BIOCAT49769	101	SMYD5	SMYD5_101	2.48013
9651	AG00006750	TAX1BP1_Q86VP1_350_EDTCFLK	GOOD	2.74814e-05	-0.869827	0	TAX1BP1_Q86VP1_350_EDTCFLK	sp|Q86VP1	9606	DTB-IAA:166	sp|Q86VP1<|>sp|Q86VP1-2<|>sp|Q86VP1-3<|>sp|Q86VP1-4	DTB-IAA:166<|>DTB-IAA:193<|>DTB-IAA:350<|>DTB-IAA:350	TAX1BP1	37	EDTCFLK	347<|>347<|>163<|>190	8.31573e+07	FALSE	Q86VP1	10	50	X052349	960f503734938a750568fa4205d8e4bba726464c	https://github.com/gsk-tech/cz_scriptstore	TRUE	04:00:00	BIOCAT49769	350	TAX1BP1	TAX1BP1_350	4.56096
9651	AG00006750	CDT1_Q9H211_91_LSVDEVSSPSTPEAPDIPACPSPGQK	GOOD	0.0168446	-0.869798	1	CDT1_Q9H211_91_LSVDEVSSPSTPEAPDIPACPSPGQK	sp|Q9H211	9606	DTB-IAA:91	sp|Q9H211	DTB-IAA:91	CDT1	37	LSVDEVSSPSTPEAPDIPACPSPGQK	72	2.6909e+07	FALSE	Q9H211	10	50	X052349	960f503734938a750568fa4205d8e4bba726464c	https://github.com/gsk-tech/cz_scriptstore	TRUE	04:00:00	BIOCAT49769	91	CDT1	CDT1_91	1.77354
9651	AG00006750	KAT2A_Q92830_695_KVYPGLSCFK	GOOD	0.0140502	-0.869776	0	KAT2A_Q92830_695_KVYPGLSCFK	sp|Q92830<|>sp|Q92831	9606	DTB-IAA:285<|>DTB-IAA:695	sp|Q92830<|>sp|Q92830-2<|>sp|Q92831	DTB-IAA:285<|>DTB-IAA:690<|>DTB-IAA:695	KAT2A<|>KAT2A<|>KAT2B	37	KVYPGLSCFK	688<|>278<|>683	5.66472e+07	FALSE	Q92830<|>Q92831	10	50	X052349	960f503734938a750568fa4205d8e4bba726464c	https://github.com/gsk-tech/cz_scriptstore	TRUE	04:00:00	BIOCAT49769	695	KAT2A	KAT2A_695	1.85232
9651	AG00006750	GNL1_P36915_365_YKDGVVTIGCVGFPNVGK	GOOD	0.00469736	-0.868925	0	GNL1_P36915_365_YKDGVVTIGCVGFPNVGK	sp|P36915	9606	DTB-IAA:188	sp|P36915<|>sp|P36915-2	DTB-IAA:188<|>DTB-IAA:365	GNL1	37	YKDGVVTIGCVGFPNVGK	356<|>179	1.18724e+08	FALSE	P36915	10	50	X052349	960f503734938a750568fa4205d8e4bba726464c	https://github.com/gsk-tech/cz_scriptstore	TRUE	04:00:00	BIOCAT49769	365	GNL1	GNL1_365	2.32815
9651	AG00006750	FABP5_Q01469_120+127_LVVECVMNNVTCTR	GOOD	0.000418774	-0.868406	1	FABP5_Q01469_120+127_LVVECVMNNVTCTR	sp|Q01469	9606	DTB-IAA:120;DTB-IAA:127	sp|Q01469	DTB-IAA:120;DTB-IAA:127	FABP5	37	LVVECVMNNVTCTR	116	6.3962e+07	FALSE	Q01469	10	50	X052349	960f503734938a750568fa4205d8e4bba726464c	https://github.com/gsk-tech/cz_scriptstore	TRUE	04:00:00	BIOCAT49769		FABP5	FABP5_120+127	3.37802
9651	AG00006750	FLII_Q13045_560_KACSAIHAVNLR	GOOD	0.0169861	-0.868092	0	FLII_Q13045_560_KACSAIHAVNLR	sp|Q13045	9606	DTB-IAA:505	sp|Q13045<|>sp|Q13045-2<|>sp|Q13045-3	DTB-IAA:505<|>DTB-IAA:549<|>DTB-IAA:560	FLII	37	KACSAIHAVNLR	558<|>503<|>547	5.3922e+07	FALSE	Q13045	10	50	X052349	960f503734938a750568fa4205d8e4bba726464c	https://github.com/gsk-tech/cz_scriptstore	TRUE	04:00:00	BIOCAT49769	560	FLII	FLII_560	1.76991
9651	AG00006750	HLA-C_P04222_345_GGSCSQAASSNSAQGSDESLIACK	GOOD	0.00731459	-0.867525	0	HLA-C_P04222_345_GGSCSQAASSNSAQGSDESLIACK	sp|P04222<|>sp|P30504<|>sp|P30505<|>sp|P30508<|>sp|P30510<|>sp|Q07000<|>sp|Q29865<|>sp|Q29960<|>sp|Q29963<|>sp|Q95604<|>sp|Q9TNN7	9606	DTB-IAA:305<|>DTB-IAA:345<|>DTB-IAA:345<|>DTB-IAA:345<|>DTB-IAA:345<|>DTB-IAA:345<|>DTB-IAA:345<|>DTB-IAA:345<|>DTB-IAA:345<|>DTB-IAA:345<|>DTB-IAA:351	sp|P04222<|>sp|P30504<|>sp|P30505<|>sp|P30508<|>sp|P30510<|>sp|Q07000<|>sp|Q29865<|>sp|Q29960<|>sp|Q29960-2<|>sp|Q29963<|>sp|Q95604<|>sp|Q9TNN7	DTB-IAA:305<|>DTB-IAA:345<|>DTB-IAA:345<|>DTB-IAA:345<|>DTB-IAA:345<|>DTB-IAA:345<|>DTB-IAA:345<|>DTB-IAA:345<|>DTB-IAA:345<|>DTB-IAA:345<|>DTB-IAA:345<|>DTB-IAA:351	HLA-C	37	GGSCSQAASSNSAQGSDESLIACK	342<|>342<|>342<|>342<|>342<|>342<|>342<|>342<|>302<|>342<|>348<|>342	3.43911e+07	FALSE	P04222<|>P30504<|>P30505<|>P30508<|>P30510<|>Q07000<|>Q29865<|>Q29960<|>Q29963<|>Q95604<|>Q9TNN7	10	50	X052349	960f503734938a750568fa4205d8e4bba726464c	https://github.com/gsk-tech/cz_scriptstore	TRUE	04:00:00	BIOCAT49769	345	HLA-C	HLA-C_345	2.13581
9651	AG00006750	CCT3_P49368_366_IGDEYFTFITDCKDPK	GOOD	0.00320412	-0.866304	0	CCT3_P49368_366_IGDEYFTFITDCKDPK	sp|P49368	9606	DTB-IAA:328	sp|P49368<|>sp|P49368-2	DTB-IAA:328<|>DTB-IAA:366	CCT3	37	IGDEYFTFITDCKDPK	355<|>317	4.53935e+07	FALSE	P49368	10	50	X052349	960f503734938a750568fa4205d8e4bba726464c	https://github.com/gsk-tech/cz_scriptstore	TRUE	04:00:00	BIOCAT49769	366	CCT3	CCT3_366	2.49429
9651	AG00006750	PTPN23_Q9H3S7_1466_HGVPPPCKPLASASISQK	GOOD	0.0188025	-0.865528	0	PTPN23_Q9H3S7_1466_HGVPPPCKPLASASISQK	sp|Q9H3S7	9606	DTB-IAA:1466	sp|Q9H3S7	DTB-IAA:1466	PTPN23	37	HGVPPPCKPLASASISQK	1460	4.53131e+07	FALSE	Q9H3S7	10	50	X052349	960f503734938a750568fa4205d8e4bba726464c	https://github.com/gsk-tech/cz_scriptstore	TRUE	04:00:00	BIOCAT49769	1466	PTPN23	PTPN23_1466	1.72578
9651	AG00006750	STK38_Q15208_9_AMTGSTPCSSMSNHTK	GOOD	0.0121319	-0.865123	0	STK38_Q15208_9_AMTGSTPCSSMSNHTK	sp|Q15208	9606	DTB-IAA:9	sp|Q15208	DTB-IAA:9	STK38	37	AMTGSTPCSSMSNHTK	2	4.80045e+07	FALSE	Q15208	10	50	X052349	960f503734938a750568fa4205d8e4bba726464c	https://github.com/gsk-tech/cz_scriptstore	TRUE	04:00:00	BIOCAT49769	9	STK38	STK38_9	1.91607
9651	AG00006750	IMPDH2_P12268_246_QLLCGAAIGTHEDDKYR	GOOD	0.000817902	-0.864856	1	IMPDH2_P12268_246_QLLCGAAIGTHEDDKYR	sp|P12268	9606	DTB-IAA:246	sp|P12268	DTB-IAA:246	IMPDH2	37	QLLCGAAIGTHEDDKYR	243	4.64294e+07	FALSE	P12268	10	50	X052349	960f503734938a750568fa4205d8e4bba726464c	https://github.com/gsk-tech/cz_scriptstore	TRUE	04:00:00	BIOCAT49769	246	IMPDH2	IMPDH2_246	3.0873
9651	AG00006750	SEMA4A_Q9H3S1_547_GNPEWACASGPMSR	GOOD	0.000128516	-0.864656	1	SEMA4A_Q9H3S1_547_GNPEWACASGPMSR	sp|Q9H3S1	9606	DTB-IAA:415	sp|Q9H3S1<|>sp|Q9H3S1-2	DTB-IAA:415<|>DTB-IAA:547	SEMA4A	37	GNPEWACASGPMSR	541<|>409	6.00745e+07	FALSE	Q9H3S1	10	50	X052349	960f503734938a750568fa4205d8e4bba726464c	https://github.com/gsk-tech/cz_scriptstore	TRUE	04:00:00	BIOCAT49769	547	SEMA4A	SEMA4A_547	3.89104
9651	AG00006750	EXOC6_Q8TAG9_66_MCNFHHQGFVDAITELLK	GOOD	0.000276582	-0.864329	1	EXOC6_Q8TAG9_66_MCNFHHQGFVDAITELLK	sp|Q8TAG9	9606	DTB-IAA:61	sp|Q8TAG9<|>sp|Q8TAG9-2	DTB-IAA:61<|>DTB-IAA:66	EXOC6	37	MCNFHHQGFVDAITELLK	65<|>60	2.31261e+08	FALSE	Q8TAG9	10	50	X052349	960f503734938a750568fa4205d8e4bba726464c	https://github.com/gsk-tech/cz_scriptstore	TRUE	04:00:00	BIOCAT49769	66	EXOC6	EXOC6_66	3.55818
9651	AG00006750	MSL1_Q68DK7_221_KSPLGGGGGSGASSQAACLK	GOOD	0.0258858	-0.863768	0	MSL1_Q68DK7_221_KSPLGGGGGSGASSQAACLK	sp|Q68DK7	9606	DTB-IAA:20	sp|Q68DK7<|>sp|Q68DK7-2	DTB-IAA:20<|>DTB-IAA:221	MSL1	37	KSPLGGGGGSGASSQAACLK	204<|>3	3.38184e+07	FALSE	Q68DK7	10	50	X052349	960f503734938a750568fa4205d8e4bba726464c	https://github.com/gsk-tech/cz_scriptstore	TRUE	04:00:00	BIOCAT49769	221	MSL1	MSL1_221	1.58694
9651	AG00006750	RIPK3_Q9Y572_365_KCPSLTK	GOOD	0.00264578	-0.863613	0	RIPK3_Q9Y572_365_KCPSLTK	sp|Q9Y572	9606	DTB-IAA:365	sp|Q9Y572	DTB-IAA:365	RIPK3	37	KCPSLTK	364	8.21993e+07	FALSE	Q9Y572	10	50	X052349	960f503734938a750568fa4205d8e4bba726464c	https://github.com/gsk-tech/cz_scriptstore	TRUE	04:00:00	BIOCAT49769	365	RIPK3	RIPK3_365	2.57745
9651	AG00006750	PRKCB_P05771_115+118_IHTYSSPTFCDHCGSLLYGLIHQGMK	GOOD	0.0049101	-0.863252	0	PRKCB_P05771_115+118_IHTYSSPTFCDHCGSLLYGLIHQGMK	sp|P05771	9606	DTB-IAA:115;DTB-IAA:118	sp|P05771<|>sp|P05771-2	DTB-IAA:115;DTB-IAA:118<|>DTB-IAA:115;DTB-IAA:118	PRKCB	37	IHTYSSPTFCDHCGSLLYGLIHQGMK	106<|>106	5.4832e+07	FALSE	P05771	10	50	X052349	960f503734938a750568fa4205d8e4bba726464c	https://github.com/gsk-tech/cz_scriptstore	TRUE	04:00:00	BIOCAT49769		PRKCB	PRKCB_115+118	2.30891
9651	AG00006750	PECR_Q9BY49_191_SLALEWACSGIR	GOOD	0.000649027	-0.863246	1	PECR_Q9BY49_191_SLALEWACSGIR	sp|Q9BY49	9606	DTB-IAA:191	sp|Q9BY49<|>sp|Q9BY49-2	DTB-IAA:191<|>DTB-IAA:45	PECR	37	SLALEWACSGIR	184<|>38	4.29828e+07	FALSE	Q9BY49	10	50	X052349	960f503734938a750568fa4205d8e4bba726464c	https://github.com/gsk-tech/cz_scriptstore	TRUE	04:00:00	BIOCAT49769	191	PECR	PECR_191	3.18774
9651	AG00006750	TXNIP_Q9H3M7_36_VIVEVCEVTR	GOOD	0.000236913	-0.861247	0	TXNIP_Q9H3M7_36_VIVEVCEVTR	sp|Q9H3M7	9606	DTB-IAA:36	sp|Q9H3M7	DTB-IAA:36	TXNIP	37	VIVEVCEVTR	31	1.09173e+08	FALSE	Q9H3M7	10	50	X052349	960f503734938a750568fa4205d8e4bba726464c	https://github.com/gsk-tech/cz_scriptstore	TRUE	04:00:00	BIOCAT49769	36	TXNIP	TXNIP_36	3.62541
9651	AG00006750	RECQL4_O94761_749_TTAEAYHAGMCSR	GOOD	5.08184e-07	-0.86048	1	RECQL4_O94761_749_TTAEAYHAGMCSR	sp|O94761	9606	DTB-IAA:749	sp|O94761	DTB-IAA:749	RECQL4	37	TTAEAYHAGMCSR	739	5.32131e+07	FALSE	O94761	10	50	X052349	960f503734938a750568fa4205d8e4bba726464c	https://github.com/gsk-tech/cz_scriptstore	TRUE	04:00:00	BIOCAT49769	749	RECQL4	RECQL4_749	6.29398
9651	AG00006750	PTPRF_P10586_54_VPEDQTGLSGGVASFVCQATGEPKPR	GOOD	0.003263	-0.860333	0	PTPRF_P10586_54_VPEDQTGLSGGVASFVCQATGEPKPR	sp|P10586	9606	DTB-IAA:54	sp|P10586<|>sp|P10586-2	DTB-IAA:54<|>DTB-IAA:54	PTPRF	37	VPEDQTGLSGGVASFVCQATGEPKPR	38<|>38	6.01179e+07	FALSE	P10586	10	50	X052349	960f503734938a750568fa4205d8e4bba726464c	https://github.com/gsk-tech/cz_scriptstore	TRUE	04:00:00	BIOCAT49769	54	PTPRF	PTPRF_54	2.48638
9651	AG00006750	ZC3HC1_Q86WB0_406_LCSSSSSDTSSR	GOOD	1.54513e-05	-0.860261	1	ZC3HC1_Q86WB0_406_LCSSSSSDTSSR	sp|Q86WB0	9606	DTB-IAA:385	sp|Q86WB0<|>sp|Q86WB0-2	DTB-IAA:385<|>DTB-IAA:406	ZC3HC1	37	LCSSSSSDTSSR	405<|>384	4.7378e+07	FALSE	Q86WB0	10	50	X052349	960f503734938a750568fa4205d8e4bba726464c	https://github.com/gsk-tech/cz_scriptstore	TRUE	04:00:00	BIOCAT49769	406	ZC3HC1	ZC3HC1_406	4.81103
9651	AG00006750	SLC30A1_Q9Y6M5_447_QCCGTLPQAPSGK	GOOD	0.00489501	-0.859986	0	SLC30A1_Q9Y6M5_447_QCCGTLPQAPSGK	sp|Q9Y6M5	9606	DTB-IAA:447	sp|Q9Y6M5	DTB-IAA:447	SLC30A1	37	QCCGTLPQAPSGK	445	4.84846e+07	FALSE	Q9Y6M5	10	50	X052349	960f503734938a750568fa4205d8e4bba726464c	https://github.com/gsk-tech/cz_scriptstore	TRUE	04:00:00	BIOCAT49769	447	SLC30A1	SLC30A1_447	2.31025
9651	AG00006750	HIRIP3_Q9BW71_449+450_LLGSCCSHK	GOOD	0.0058485	-0.859204	0	HIRIP3_Q9BW71_449+450_LLGSCCSHK	sp|Q9BW71	9606	DTB-IAA:136;DTB-IAA:137	sp|Q9BW71<|>sp|Q9BW71-2	DTB-IAA:136;DTB-IAA:137<|>DTB-IAA:449;DTB-IAA:450	HIRIP3	37	LLGSCCSHK	445<|>132	7.54811e+07	FALSE	Q9BW71	10	50	X052349	960f503734938a750568fa4205d8e4bba726464c	https://github.com/gsk-tech/cz_scriptstore	TRUE	04:00:00	BIOCAT49769		HIRIP3	HIRIP3_449+450	2.23296
9651	AG00006750	USP16_Q9Y5T5_726_HIKFPEILDLAPFCTLK	GOOD	0.00523667	-0.858915	0	USP16_Q9Y5T5_726_HIKFPEILDLAPFCTLK	sp|Q9Y5T5	9606	DTB-IAA:416	sp|Q9Y5T5<|>sp|Q9Y5T5-2<|>sp|Q9Y5T5-3<|>sp|Q9Y5T5-4	DTB-IAA:416<|>DTB-IAA:711<|>DTB-IAA:725<|>DTB-IAA:726	USP16	37	HIKFPEILDLAPFCTLK	713<|>712<|>698<|>403	4.08996e+07	FALSE	Q9Y5T5	10	50	X052349	960f503734938a750568fa4205d8e4bba726464c	https://github.com/gsk-tech/cz_scriptstore	TRUE	04:00:00	BIOCAT49769	726	USP16	USP16_726	2.28094
9651	AG00006750	DIDO1_Q9BTC0_261+273_AAQDIKDEEPGDLGRPKPECEGYDPNALYCICR	GOOD	0.00107401	-0.858709	1	DIDO1_Q9BTC0_261+273_AAQDIKDEEPGDLGRPKPECEGYDPNALYCICR	sp|Q9BTC0	9606	DTB-IAA:261;DTB-IAA:273	sp|Q9BTC0<|>sp|Q9BTC0-1<|>sp|Q9BTC0-2<|>sp|Q9BTC0-3	DTB-IAA:261;DTB-IAA:273<|>DTB-IAA:261;DTB-IAA:273<|>DTB-IAA:261;DTB-IAA:273<|>DTB-IAA:261;DTB-IAA:273	DIDO1	37	AAQDIKDEEPGDLGRPKPECEGYDPNALYCICR	242<|>242<|>242<|>242	3.03424e+07	FALSE	Q9BTC0	10	50	X052349	960f503734938a750568fa4205d8e4bba726464c	https://github.com/gsk-tech/cz_scriptstore	TRUE	04:00:00	BIOCAT49769		DIDO1	DIDO1_261+273	2.96899
9651	AG00006750	PARP10_Q53GL7_768_GDCTILR	GOOD	8.3365e-06	-0.858619	1	PARP10_Q53GL7_768_GDCTILR	sp|Q53GL7	9606	DTB-IAA:768	sp|Q53GL7	DTB-IAA:768	PARP10	37	GDCTILR	766	108942292	FALSE	Q53GL7	10	50	X052349	960f503734938a750568fa4205d8e4bba726464c	https://github.com/gsk-tech/cz_scriptstore	TRUE	04:00:00	BIOCAT49769	768	PARP10	PARP10_768	5.07902
9651	AG00006750	RPP40_O75818_219+235_DLQCPVLQSSELEGTPEVSCR	GOOD	0.0141014	-0.857261	1	RPP40_O75818_219+235_DLQCPVLQSSELEGTPEVSCR	sp|O75818	9606	DTB-IAA:196;DTB-IAA:212	sp|O75818<|>sp|O75818-2	DTB-IAA:196;DTB-IAA:212<|>DTB-IAA:219;DTB-IAA:235	RPP40	37	DLQCPVLQSSELEGTPEVSCR	216<|>193	6.53092e+06	FALSE	O75818	10	50	X052349	960f503734938a750568fa4205d8e4bba726464c	https://github.com/gsk-tech/cz_scriptstore	TRUE	04:00:00	BIOCAT49769		RPP40	RPP40_219+235	1.85074
9651	AG00006750	ZMPSTE24_O75844_324_QGCKNEEVLAVLGHELGHWK	GOOD	0.0119984	-0.856815	0	ZMPSTE24_O75844_324_QGCKNEEVLAVLGHELGHWK	sp|O75844	9606	DTB-IAA:324	sp|O75844	DTB-IAA:324	ZMPSTE24	37	QGCKNEEVLAVLGHELGHWK	322	1.07833e+08	FALSE	O75844	10	50	X052349	960f503734938a750568fa4205d8e4bba726464c	https://github.com/gsk-tech/cz_scriptstore	TRUE	04:00:00	BIOCAT49769	324	ZMPSTE24	ZMPSTE24_324	1.92088
9651	AG00006750	STRIP1_Q5VSL9_769_HRLNDDWAYGNDLDARPWDFQAEECALR	GOOD	0.00149093	-0.856747	0	STRIP1_Q5VSL9_769_HRLNDDWAYGNDLDARPWDFQAEECALR	sp|Q5VSL9	9606	DTB-IAA:674	sp|Q5VSL9<|>sp|Q5VSL9-2	DTB-IAA:674<|>DTB-IAA:769	STRIP1	37	HRLNDDWAYGNDLDARPWDFQAEECALR	745<|>650	3.69912e+07	FALSE	Q5VSL9	10	50	X052349	960f503734938a750568fa4205d8e4bba726464c	https://github.com/gsk-tech/cz_scriptstore	TRUE	04:00:00	BIOCAT49769	769	STRIP1	STRIP1_769	2.82654
9651	AG00006750	PHGDH_O43175_18_KVLISDSLDPCCR	GOOD	0.00271034	-0.856698	0	PHGDH_O43175_18_KVLISDSLDPCCR	sp|O43175	9606	DTB-IAA:18	sp|O43175	DTB-IAA:18	PHGDH	37	KVLISDSLDPCCR	8	7.5057e+07	FALSE	O43175	10	50	X052349	960f503734938a750568fa4205d8e4bba726464c	https://github.com/gsk-tech/cz_scriptstore	TRUE	04:00:00	BIOCAT49769	18	PHGDH	PHGDH_18	2.56698
9651	AG00006750	BRAT1_Q6PJG6_289_ALSCLGPTHMGPLALGILK	GOOD	0.00124828	-0.856292	0	BRAT1_Q6PJG6_289_ALSCLGPTHMGPLALGILK	sp|Q6PJG6	9606	DTB-IAA:289	sp|Q6PJG6	DTB-IAA:289	BRAT1	37	ALSCLGPTHMGPLALGILK	286	4.02347e+07	FALSE	Q6PJG6	10	50	X052349	960f503734938a750568fa4205d8e4bba726464c	https://github.com/gsk-tech/cz_scriptstore	TRUE	04:00:00	BIOCAT49769	289	BRAT1	BRAT1_289	2.90369
9651	AG00006750	LCP1_P13796_336_EKDDIQRAECMLQQAER	GOOD	0.0230616	-0.856193	0	LCP1_P13796_336_EKDDIQRAECMLQQAER	sp|P13796	9606	DTB-IAA:336	sp|P13796	DTB-IAA:336	LCP1	37	EKDDIQRAECMLQQAER	327	8.69827e+07	FALSE	P13796	10	50	X052349	960f503734938a750568fa4205d8e4bba726464c	https://github.com/gsk-tech/cz_scriptstore	TRUE	04:00:00	BIOCAT49769	336	LCP1	LCP1_336	1.63711
9651	AG00006750	FCGR1A_P12314_353_CQEQKEEQLQEGVHRK<|>FCGR1B_Q92637_259_CQEQKEEQLQEGVHRK	GOOD	0.000782702	-0.855706	0	FCGR1A_P12314_353_CQEQKEEQLQEGVHRK<|>FCGR1B_Q92637_259_CQEQKEEQLQEGVHRK	sp|P12314<|>sp|Q92637	9606	DTB-IAA:167<|>DTB-IAA:259	sp|P12314<|>sp|Q92637<|>sp|Q92637-3	DTB-IAA:167<|>DTB-IAA:259<|>DTB-IAA:353	FCGR1A<|>FCGR1B<|>FCGR1B	37	CQEQKEEQLQEGVHRK	353<|>259<|>167	2.17484e+08	FALSE	P12314<|>Q92637	10	50	X052349	960f503734938a750568fa4205d8e4bba726464c	https://github.com/gsk-tech/cz_scriptstore	TRUE	04:00:00	BIOCAT49769	353	FCGR1A	FCGR1A_353	3.1064
9651	AG00006750	PTER_Q96BW5_36_TLTHEHLAMTFDCCYCPPPPCQEAISK	GOOD	0.0111534	-0.855301	0	PTER_Q96BW5_36_TLTHEHLAMTFDCCYCPPPPCQEAISK	sp|Q96BW5	9606	DTB-IAA:36	sp|Q96BW5<|>sp|Q96BW5-2	DTB-IAA:36<|>DTB-IAA:36	PTER	37	TLTHEHLAMTFDCCYCPPPPCQEAISK	23<|>23	1.56129e+07	FALSE	Q96BW5	10	50	X052349	960f503734938a750568fa4205d8e4bba726464c	https://github.com/gsk-tech/cz_scriptstore	TRUE	04:00:00	BIOCAT49769	36	PTER	PTER_36	1.95259
9651	AG00006750	PRDX5_P30044_100_KGVLFGVPGAFTPGCSK	GOOD	0.00767577	-0.854956	0	PRDX5_P30044_100_KGVLFGVPGAFTPGCSK	sp|P30044	9606	DTB-IAA:100	sp|P30044<|>sp|P30044-2<|>sp|P30044-3	DTB-IAA:100<|>DTB-IAA:100<|>DTB-IAA:48	PRDX5	37	KGVLFGVPGAFTPGCSK	86<|>34<|>86	4.87107e+07	FALSE	P30044	10	50	X052349	960f503734938a750568fa4205d8e4bba726464c	https://github.com/gsk-tech/cz_scriptstore	TRUE	04:00:00	BIOCAT49769	100	PRDX5	PRDX5_100	2.11488
9651	AG00006750	H2AFY_O75367_276_FVIHCNSPVWGADKCEELLEK	GOOD	0.0013736	-0.854205	0	H2AFY_O75367_276_FVIHCNSPVWGADKCEELLEK	sp|O75367	9606	DTB-IAA:273	sp|O75367<|>sp|O75367-2<|>sp|O75367-3	DTB-IAA:273<|>DTB-IAA:275<|>DTB-IAA:276	H2AFY	37	FVIHCNSPVWGADKCEELLEK	272<|>269<|>271	9.47038e+07	FALSE	O75367	10	50	X052349	960f503734938a750568fa4205d8e4bba726464c	https://github.com/gsk-tech/cz_scriptstore	TRUE	04:00:00	BIOCAT49769	276	H2AFY	H2AFY_276	2.86214
9651	AG00006750	CLUH_O75153_333_IATPFQVYSWTAPQAEHAMDCVR	GOOD	0.000703394	-0.854152	0	CLUH_O75153_333_IATPFQVYSWTAPQAEHAMDCVR	sp|O75153	9606	DTB-IAA:333	sp|O75153	DTB-IAA:333	CLUH	37	IATPFQVYSWTAPQAEHAMDCVR	313	3.01901e+07	FALSE	O75153	10	50	X052349	960f503734938a750568fa4205d8e4bba726464c	https://github.com/gsk-tech/cz_scriptstore	TRUE	04:00:00	BIOCAT49769	333	CLUH	CLUH_333	3.1528
9651	AG00006750	PDE3B_Q13370_475_RPHQEFGISSQGCYLNGPFNSNLLTIPK	GOOD	0.00583211	-0.853511	0	PDE3B_Q13370_475_RPHQEFGISSQGCYLNGPFNSNLLTIPK	sp|Q13370	9606	DTB-IAA:424	sp|Q13370<|>sp|Q13370-2	DTB-IAA:424<|>DTB-IAA:475	PDE3B	37	RPHQEFGISSQGCYLNGPFNSNLLTIPK	463<|>412	1.93085e+07	FALSE	Q13370	10	50	X052349	960f503734938a750568fa4205d8e4bba726464c	https://github.com/gsk-tech/cz_scriptstore	TRUE	04:00:00	BIOCAT49769	475	PDE3B	PDE3B_475	2.23417
9651	AG00006750	SHKBP1_Q8TBC3_550_SVDGSPTTAFTVLECEGSR	GOOD	0.189784	-0.853441	0	SHKBP1_Q8TBC3_550_SVDGSPTTAFTVLECEGSR	sp|Q8TBC3	9606	DTB-IAA:550	sp|Q8TBC3	DTB-IAA:550	SHKBP1	37	SVDGSPTTAFTVLECEGSR	536	5.87417e+06	FALSE	Q8TBC3	10	50	X052349	960f503734938a750568fa4205d8e4bba726464c	https://github.com/gsk-tech/cz_scriptstore	TRUE	04:00:00	BIOCAT49769	550	SHKBP1	SHKBP1_550	0.721739
9651	AG00006750	EEF1A1_P68104_370_GNVAGDSKNDPPMEAAGFTAQVIILNHPGQISAGYAPVLDCHTAHIACK	GOOD	0.00750389	-0.853438	0	EEF1A1_P68104_370_GNVAGDSKNDPPMEAAGFTAQVIILNHPGQISAGYAPVLDCHTAHIACK	sp|P68104	9606	DTB-IAA:349	sp|P68104<|>sp|P68104-2	DTB-IAA:349<|>DTB-IAA:370	EEF1A1	37	GNVAGDSKNDPPMEAAGFTAQVIILNHPGQISAGYAPVLDCHTAHIACK	323<|>302	1.43427e+08	FALSE	P68104	10	50	X052349	960f503734938a750568fa4205d8e4bba726464c	https://github.com/gsk-tech/cz_scriptstore	TRUE	04:00:00	BIOCAT49769	370	EEF1A1	EEF1A1_370	2.12471
9651	AG00006750	NONO_Q15233_145_FACHSASLTVR	GOOD	0.000139631	-0.853075	1	NONO_Q15233_145_FACHSASLTVR	sp|Q15233	9606	DTB-IAA:145	sp|Q15233<|>sp|Q15233-2	DTB-IAA:145<|>DTB-IAA:56	NONO	37	FACHSASLTVR	143<|>54	319965461	FALSE	Q15233	10	50	X052349	960f503734938a750568fa4205d8e4bba726464c	https://github.com/gsk-tech/cz_scriptstore	TRUE	04:00:00	BIOCAT49769	145	NONO	NONO_145	3.85502
9651	AG00006750	AARS2_Q5JTZ9_749_VVSVGVPVAHALDPASQAALQTSVELCCGTHLLR	GOOD	0.0181044	-0.852821	0	AARS2_Q5JTZ9_749_VVSVGVPVAHALDPASQAALQTSVELCCGTHLLR	sp|Q5JTZ9	9606	DTB-IAA:749	sp|Q5JTZ9	DTB-IAA:749	AARS2	37	VVSVGVPVAHALDPASQAALQTSVELCCGTHLLR	723	7.54478e+06	FALSE	Q5JTZ9	10	50	X052349	960f503734938a750568fa4205d8e4bba726464c	https://github.com/gsk-tech/cz_scriptstore	TRUE	04:00:00	BIOCAT49769	749	AARS2	AARS2_749	1.74222
9651	AG00006750	PRDX1_Q06830_71+83_KLNCQVIGASVDSHFCHLAWVNTPKK	GOOD	0.0276774	-0.852808	0	PRDX1_Q06830_71+83_KLNCQVIGASVDSHFCHLAWVNTPKK	sp|Q06830	9606	DTB-IAA:71;DTB-IAA:83	sp|Q06830	DTB-IAA:71;DTB-IAA:83	PRDX1	37	KLNCQVIGASVDSHFCHLAWVNTPKK	68	3.8793e+07	FALSE	Q06830	10	50	X052349	960f503734938a750568fa4205d8e4bba726464c	https://github.com/gsk-tech/cz_scriptstore	TRUE	04:00:00	BIOCAT49769		PRDX1	PRDX1_71+83	1.55787
9651	AG00006750	ZNF691_Q5VV52_232_THLEPAPYICCECGK	GOOD	0.0102125	-0.851208	0	ZNF691_Q5VV52_232_THLEPAPYICCECGK	sp|Q5VV52	9606	DTB-IAA:201	sp|Q5VV52<|>sp|Q5VV52-3	DTB-IAA:201<|>DTB-IAA:232	ZNF691	37	THLEPAPYICCECGK	220<|>189	4.1832e+07	FALSE	Q5VV52	10	50	X052349	960f503734938a750568fa4205d8e4bba726464c	https://github.com/gsk-tech/cz_scriptstore	TRUE	04:00:00	BIOCAT49769	232	ZNF691	ZNF691_232	1.99087
9651	AG00006750	NUBP1_P53384_25_GASCQGCPNQR	GOOD	0.00147643	-0.851054	0	NUBP1_P53384_25_GASCQGCPNQR	sp|P53384	9606	DTB-IAA:25	sp|P53384<|>sp|P53384-2	DTB-IAA:25<|>DTB-IAA:25	NUBP1	37	GASCQGCPNQR	19<|>19	1.78043e+08	FALSE	P53384	10	50	X052349	960f503734938a750568fa4205d8e4bba726464c	https://github.com/gsk-tech/cz_scriptstore	TRUE	04:00:00	BIOCAT49769	25	NUBP1	NUBP1_25	2.83079
9651	AG00006750	TARBP1_Q13395_592_VNESYFKPSPTCSSIGLHK	GOOD	0.000530849	-0.85061	0	TARBP1_Q13395_592_VNESYFKPSPTCSSIGLHK	sp|Q13395	9606	DTB-IAA:592	sp|Q13395	DTB-IAA:592	TARBP1	37	VNESYFKPSPTCSSIGLHK	581	2.44595e+08	FALSE	Q13395	10	50	X052349	960f503734938a750568fa4205d8e4bba726464c	https://github.com/gsk-tech/cz_scriptstore	TRUE	04:00:00	BIOCAT49769	592	TARBP1	TARBP1_592	3.27503
9651	AG00006750	KPNA6_O60684_427_YLVSLGCIKPLCDLLTVMDSK	GOOD	0.000589417	-0.850148	1	KPNA6_O60684_427_YLVSLGCIKPLCDLLTVMDSK	sp|O60684	9606	DTB-IAA:427	sp|O60684	DTB-IAA:427	KPNA6	37	YLVSLGCIKPLCDLLTVMDSK	416	5.41209e+07	FALSE	O60684	10	50	X052349	960f503734938a750568fa4205d8e4bba726464c	https://github.com/gsk-tech/cz_scriptstore	TRUE	04:00:00	BIOCAT49769	427	KPNA6	KPNA6_427	3.22958
9651	AG00006750	APLP2_Q06481_310_AVCSQEAMTGPCR	GOOD	0.00302636	-0.850147	0	APLP2_Q06481_310_AVCSQEAMTGPCR	sp|Q06481	9606	DTB-IAA:310	sp|Q06481<|>sp|Q06481-3<|>sp|Q06481-6	DTB-IAA:310<|>DTB-IAA:310<|>DTB-IAA:320	APLP2	37	AVCSQEAMTGPCR	308<|>308<|>318	3.26241e+07	FALSE	Q06481	10	50	X052349	960f503734938a750568fa4205d8e4bba726464c	https://github.com/gsk-tech/cz_scriptstore	TRUE	04:00:00	BIOCAT49769	310	APLP2	APLP2_310	2.51908
9651	AG00006750	GTF2IRD1_Q9UHL9_277_QEAPSCPLAPSDLGLSR	GOOD	0.0351374	-0.849394	0	GTF2IRD1_Q9UHL9_277_QEAPSCPLAPSDLGLSR	sp|Q9UHL9	9606	DTB-IAA:277	sp|Q9UHL9<|>sp|Q9UHL9-2<|>sp|Q9UHL9-3	DTB-IAA:277<|>DTB-IAA:277<|>DTB-IAA:309	GTF2IRD1	37	QEAPSCPLAPSDLGLSR	272<|>272<|>304	8.83799e+06	FALSE	Q9UHL9	10	50	X052349	960f503734938a750568fa4205d8e4bba726464c	https://github.com/gsk-tech/cz_scriptstore	TRUE	04:00:00	BIOCAT49769	277	GTF2IRD1	GTF2IRD1_277	1.45423
9651	AG00006750	CYB5R3_P00387_284_APEAWDYGQGFVNEEMIRDHLPPPEEEPLVLMCGPPPMIQYACLPNLDHVGHPTER	GOOD	0.0741167	-0.849059	0	CYB5R3_P00387_284_APEAWDYGQGFVNEEMIRDHLPPPEEEPLVLMCGPPPMIQYACLPNLDHVGHPTER	sp|P00387	9606	DTB-IAA:261	sp|P00387<|>sp|P00387-2<|>sp|P00387-3	DTB-IAA:261<|>DTB-IAA:284<|>DTB-IAA:317	CYB5R3	37	APEAWDYGQGFVNEEMIRDHLPPPEEEPLVLMCGPPPMIQYACLPNLDHVGHPTER	242<|>219<|>275	6.73414e+06	FALSE	P00387	10	50	X052349	960f503734938a750568fa4205d8e4bba726464c	https://github.com/gsk-tech/cz_scriptstore	TRUE	04:00:00	BIOCAT49769	284	CYB5R3	CYB5R3_284	1.13008
9651	AG00006750	HSF1_Q00613_373+378_CLSVACLDK	GOOD	9.40626e-05	-0.849017	1	HSF1_Q00613_373+378_CLSVACLDK	sp|Q00613	9606	DTB-IAA:373;DTB-IAA:378	sp|Q00613<|>sp|Q00613-2	DTB-IAA:373;DTB-IAA:378<|>DTB-IAA:373;DTB-IAA:378	HSF1	37	CLSVACLDK	373<|>373	5.42811e+07	FALSE	Q00613	10	50	X052349	960f503734938a750568fa4205d8e4bba726464c	https://github.com/gsk-tech/cz_scriptstore	TRUE	04:00:00	BIOCAT49769		HSF1	HSF1_373+378	4.02658
9651	AG00006750	CCDC97_Q96F63_218_TPTHQPPKPGSPGRPACPLSNLLLQSYEER	GOOD	0.00059897	-0.848546	1	CCDC97_Q96F63_218_TPTHQPPKPGSPGRPACPLSNLLLQSYEER	sp|Q96F63	9606	DTB-IAA:218	sp|Q96F63	DTB-IAA:218	CCDC97	37	TPTHQPPKPGSPGRPACPLSNLLLQSYEER	202	4.75897e+07	FALSE	Q96F63	10	50	X052349	960f503734938a750568fa4205d8e4bba726464c	https://github.com/gsk-tech/cz_scriptstore	TRUE	04:00:00	BIOCAT49769	218	CCDC97	CCDC97_218	3.2226
9651	AG00006750	SSX2IP_Q9Y2D8_529_KPHSVSNGSPVCMSK	GOOD	0.000110781	-0.848507	1	SSX2IP_Q9Y2D8_529_KPHSVSNGSPVCMSK	sp|Q9Y2D8	9606	DTB-IAA:502	sp|Q9Y2D8<|>sp|Q9Y2D8-2<|>sp|Q9Y2D8-3	DTB-IAA:502<|>DTB-IAA:529<|>DTB-IAA:529	SSX2IP	37	KPHSVSNGSPVCMSK	518<|>518<|>491	5.89819e+07	FALSE	Q9Y2D8	10	50	X052349	960f503734938a750568fa4205d8e4bba726464c	https://github.com/gsk-tech/cz_scriptstore	TRUE	04:00:00	BIOCAT49769	529	SSX2IP	SSX2IP_529	3.95553
9651	AG00006750	VDAC2_P45880_227_VCEDLDTSVNLAWTSGTNCTR	GOOD	0.0667085	-0.848269	0	VDAC2_P45880_227_VCEDLDTSVNLAWTSGTNCTR	sp|P45880	9606	DTB-IAA:216	sp|P45880<|>sp|P45880-1<|>sp|P45880-2	DTB-IAA:216<|>DTB-IAA:227<|>DTB-IAA:242	VDAC2	37	VCEDLDTSVNLAWTSGTNCTR	209<|>224<|>198	5.69818e+06	FALSE	P45880	10	50	X052349	960f503734938a750568fa4205d8e4bba726464c	https://github.com/gsk-tech/cz_scriptstore	TRUE	04:00:00	BIOCAT49769	227	VDAC2	VDAC2_227	1.17582
9651	AG00006750	WRN_Q14191_197_CSNWSK	GOOD	0.00480052	-0.847512	0	WRN_Q14191_197_CSNWSK	sp|Q14191	9606	DTB-IAA:197	sp|Q14191	DTB-IAA:197	WRN	37	CSNWSK	197	3.99455e+07	FALSE	Q14191	10	50	X052349	960f503734938a750568fa4205d8e4bba726464c	https://github.com/gsk-tech/cz_scriptstore	TRUE	04:00:00	BIOCAT49769	197	WRN	WRN_197	2.31871
9651	AG00006750	ADAR_P55265_909_GDSLSLKGETVNDCHAEIISR	GOOD	0.0102011	-0.845926	0	ADAR_P55265_909_GDSLSLKGETVNDCHAEIISR	sp|P55265	9606	DTB-IAA:614	sp|P55265<|>sp|P55265-2<|>sp|P55265-3<|>sp|P55265-4<|>sp|P55265-5	DTB-IAA:614<|>DTB-IAA:864<|>DTB-IAA:883<|>DTB-IAA:909<|>DTB-IAA:952	ADAR	37	GDSLSLKGETVNDCHAEIISR	896<|>870<|>851<|>939<|>601	1.63808e+08	FALSE	P55265	10	50	X052349	960f503734938a750568fa4205d8e4bba726464c	https://github.com/gsk-tech/cz_scriptstore	TRUE	04:00:00	BIOCAT49769	909	ADAR	ADAR_909	1.99135
9651	AG00006750	KRI1_Q8N9T8_667_LLGPTVMLGGCEFSR	GOOD	0.00902401	-0.84535	0	KRI1_Q8N9T8_667_LLGPTVMLGGCEFSR	sp|Q8N9T8	9606	DTB-IAA:667	sp|Q8N9T8	DTB-IAA:667	KRI1	37	LLGPTVMLGGCEFSR	657	7.98202e+07	FALSE	Q8N9T8	10	50	X052349	960f503734938a750568fa4205d8e4bba726464c	https://github.com/gsk-tech/cz_scriptstore	TRUE	04:00:00	BIOCAT49769	667	KRI1	KRI1_667	2.0446
9651	AG00006750	YWHAQ_P27348_25_LAEQAERYDDMATCMK	GOOD	0.00311846	-0.844924	1	YWHAQ_P27348_25_LAEQAERYDDMATCMK	sp|P27348	9606	DTB-IAA:25	sp|P27348	DTB-IAA:25	YWHAQ	37	LAEQAERYDDMATCMK	12	1.48764e+08	FALSE	P27348	10	50	X052349	960f503734938a750568fa4205d8e4bba726464c	https://github.com/gsk-tech/cz_scriptstore	TRUE	04:00:00	BIOCAT49769	25	YWHAQ	YWHAQ_25	2.50606
9651	AG00006750	TDRD7_Q8NHU6_1029_CNQWSEEASMVFR	GOOD	0.0041162	-0.844734	0	TDRD7_Q8NHU6_1029_CNQWSEEASMVFR	sp|Q8NHU6	9606	DTB-IAA:1029	sp|Q8NHU6<|>sp|Q8NHU6-2<|>sp|Q8NHU6-3	DTB-IAA:1029<|>DTB-IAA:349<|>DTB-IAA:955	TDRD7	37	CNQWSEEASMVFR	1029<|>955<|>349	3.74624e+07	FALSE	Q8NHU6	10	50	X052349	960f503734938a750568fa4205d8e4bba726464c	https://github.com/gsk-tech/cz_scriptstore	TRUE	04:00:00	BIOCAT49769	1029	TDRD7	TDRD7_1029	2.3855
9651	AG00006750	CXorf38_Q8TB03_12_LNCAEYK	GOOD	0.00151418	-0.843828	0	CXorf38_Q8TB03_12_LNCAEYK	sp|Q8TB03	9606	DTB-IAA:12	sp|Q8TB03<|>sp|Q8TB03-3	DTB-IAA:12<|>DTB-IAA:12	CXorf38	37	LNCAEYK	10<|>10	6.88656e+07	FALSE	Q8TB03	10	50	X052349	960f503734938a750568fa4205d8e4bba726464c	https://github.com/gsk-tech/cz_scriptstore	TRUE	04:00:00	BIOCAT49769	12	CXorf38	CXorf38_12	2.81982
9651	AG00006750	RASSF5_Q8WWW0_225_NCLGMK	GOOD	1.37784e-05	-0.843756	1	RASSF5_Q8WWW0_225_NCLGMK	sp|Q8WWW0	9606	DTB-IAA:225	sp|Q8WWW0<|>sp|Q8WWW0-2<|>sp|Q8WWW0-3	DTB-IAA:225<|>DTB-IAA:225<|>DTB-IAA:72	RASSF5	37	NCLGMK	224<|>71<|>224	1.45427e+08	FALSE	Q8WWW0	10	50	X052349	960f503734938a750568fa4205d8e4bba726464c	https://github.com/gsk-tech/cz_scriptstore	TRUE	04:00:00	BIOCAT49769	225	RASSF5	RASSF5_225	4.8608
9651	AG00006750	RLF_Q13129_948_CSSMAVCFDGTK	GOOD	0.0104845	-0.843219	0	RLF_Q13129_948_CSSMAVCFDGTK	sp|Q13129	9606	DTB-IAA:948	sp|Q13129	DTB-IAA:948	RLF	37	CSSMAVCFDGTK	942	6.40754e+07	FALSE	Q13129	10	50	X052349	960f503734938a750568fa4205d8e4bba726464c	https://github.com/gsk-tech/cz_scriptstore	TRUE	04:00:00	BIOCAT49769	948	RLF	RLF_948	1.97945
9651	AG00006750	GCLM_P48507_35+46_CPSTHSEELHDCIQK	GOOD	0.000135644	-0.842691	0	GCLM_P48507_35+46_CPSTHSEELHDCIQK	sp|P48507	9606	DTB-IAA:35;DTB-IAA:46	sp|P48507	DTB-IAA:35;DTB-IAA:46	GCLM	37	CPSTHSEELHDCIQK	35	166924399	FALSE	P48507	10	50	X052349	960f503734938a750568fa4205d8e4bba726464c	https://github.com/gsk-tech/cz_scriptstore	TRUE	04:00:00	BIOCAT49769		GCLM	GCLM_35+46	3.8676
9651	AG00006750	CBSL_P0DN79_15_PSETPQAEVGPTGCPHR<|>CBS_P35520_15_PSETPQAEVGPTGCPHR	GOOD	0.0133609	-0.842121	1	CBSL_P0DN79_15_PSETPQAEVGPTGCPHR<|>CBS_P35520_15_PSETPQAEVGPTGCPHR	sp|P0DN79<|>sp|P35520	9606	DTB-IAA:15<|>DTB-IAA:15	sp|P0DN79<|>sp|P35520<|>sp|P35520-2	DTB-IAA:15<|>DTB-IAA:15<|>DTB-IAA:15	CBSL<|>CBS<|>CBS	37	PSETPQAEVGPTGCPHR	2<|>2<|>2	8.35533e+07	FALSE	P0DN79<|>P35520	10	50	X052349	960f503734938a750568fa4205d8e4bba726464c	https://github.com/gsk-tech/cz_scriptstore	TRUE	04:00:00	BIOCAT49769	15	CBSL	CBSL_15	1.87416
9651	AG00006750	KIAA0930_Q6ICG6_269_VSTGDTSPCGTEEDSSPASPMHER	GOOD	0.00724575	-0.842015	0	KIAA0930_Q6ICG6_269_VSTGDTSPCGTEEDSSPASPMHER	sp|Q6ICG6	9606	DTB-IAA:235	sp|Q6ICG6<|>sp|Q6ICG6-2<|>sp|Q6ICG6-3	DTB-IAA:235<|>DTB-IAA:269<|>DTB-IAA:274	KIAA0930	37	VSTGDTSPCGTEEDSSPASPMHER	261<|>266<|>227	2.28053e+07	FALSE	Q6ICG6	10	50	X052349	960f503734938a750568fa4205d8e4bba726464c	https://github.com/gsk-tech/cz_scriptstore	TRUE	04:00:00	BIOCAT49769	269	KIAA0930	KIAA0930_269	2.13992
9651	AG00006750	PRKCSH_P14314_70+77_DGSDEPGTAACPNGSFHCTNTGYKPLYIPSNR	GOOD	0.0133983	-0.841748	0	PRKCSH_P14314_70+77_DGSDEPGTAACPNGSFHCTNTGYKPLYIPSNR	sp|P14314	9606	DTB-IAA:70;DTB-IAA:77	sp|P14314<|>sp|P14314-2	DTB-IAA:70;DTB-IAA:77<|>DTB-IAA:70;DTB-IAA:77	PRKCSH	37	DGSDEPGTAACPNGSFHCTNTGYKPLYIPSNR	60<|>60	4.03282e+07	FALSE	P14314	10	50	X052349	960f503734938a750568fa4205d8e4bba726464c	https://github.com/gsk-tech/cz_scriptstore	TRUE	04:00:00	BIOCAT49769		PRKCSH	PRKCSH_70+77	1.87295
9651	AG00006750	ACAT1_P24752_413_QGEYGLASICNGGGGASAMLIQKL	GOOD	0.0147222	-0.841602	0	ACAT1_P24752_413_QGEYGLASICNGGGGASAMLIQKL	sp|P24752	9606	DTB-IAA:413	sp|P24752	DTB-IAA:413	ACAT1	37	QGEYGLASICNGGGGASAMLIQKL	404	9.79966e+06	FALSE	P24752	10	50	X052349	960f503734938a750568fa4205d8e4bba726464c	https://github.com/gsk-tech/cz_scriptstore	TRUE	04:00:00	BIOCAT49769	413	ACAT1	ACAT1_413	1.83203
9651	AG00006750	PEBP1_P30086_133_YVWLVYEQDRPLKCDEPILSNR	GOOD	0.0106637	-0.83971	0	PEBP1_P30086_133_YVWLVYEQDRPLKCDEPILSNR	sp|P30086	9606	DTB-IAA:133	sp|P30086	DTB-IAA:133	PEBP1	37	YVWLVYEQDRPLKCDEPILSNR	120	109743112	FALSE	P30086	10	50	X052349	960f503734938a750568fa4205d8e4bba726464c	https://github.com/gsk-tech/cz_scriptstore	TRUE	04:00:00	BIOCAT49769	133	PEBP1	PEBP1_133	1.97209
9651	AG00006750	PHGDH_O43175_369_NAGNCLSPAVIVGLLK	GOOD	6.07881e-06	-0.839607	1	PHGDH_O43175_369_NAGNCLSPAVIVGLLK	sp|O43175	9606	DTB-IAA:369	sp|O43175	DTB-IAA:369	PHGDH	37	NAGNCLSPAVIVGLLK	365	304858856	FALSE	O43175	10	50	X052349	960f503734938a750568fa4205d8e4bba726464c	https://github.com/gsk-tech/cz_scriptstore	TRUE	04:00:00	BIOCAT49769	369	PHGDH	PHGDH_369	5.21618
9651	AG00006750	PRMT1_Q99873_360+364_GQLCELSCSTDYR	GOOD	0.00378361	-0.839588	0	PRMT1_Q99873_360+364_GQLCELSCSTDYR	sp|Q99873	9606	DTB-IAA:274;DTB-IAA:278	sp|Q99873<|>sp|Q99873-2<|>sp|Q99873-3<|>sp|Q99873-5	DTB-IAA:274;DTB-IAA:278<|>DTB-IAA:336;DTB-IAA:340<|>DTB-IAA:342;DTB-IAA:346<|>DTB-IAA:360;DTB-IAA:364	PRMT1	37	GQLCELSCSTDYR	357<|>333<|>339<|>271	1.63752e+08	FALSE	Q99873	10	50	X052349	960f503734938a750568fa4205d8e4bba726464c	https://github.com/gsk-tech/cz_scriptstore	TRUE	04:00:00	BIOCAT49769		PRMT1	PRMT1_360+364	2.42209
9651	AG00006750	KDM2A_Q9Y2K7_463_CLVDKLESLPLHKK	GOOD	0.0374844	-0.839511	0	KDM2A_Q9Y2K7_463_CLVDKLESLPLHKK	sp|Q9Y2K7	9606	DTB-IAA:157	sp|Q9Y2K7<|>sp|Q9Y2K7-2<|>sp|Q9Y2K7-3	DTB-IAA:157<|>DTB-IAA:463<|>DTB-IAA:463	KDM2A	37	CLVDKLESLPLHKK	463<|>157<|>463	7.30908e+07	FALSE	Q9Y2K7	10	50	X052349	960f503734938a750568fa4205d8e4bba726464c	https://github.com/gsk-tech/cz_scriptstore	TRUE	04:00:00	BIOCAT49769	463	KDM2A	KDM2A_463	1.42615
9651	AG00006750	MCM3_P25205_123_TLTSCFLSCVVCVEGIVTK	GOOD	0.0594002	-0.838748	0	MCM3_P25205_123_TLTSCFLSCVVCVEGIVTK	sp|P25205	9606	DTB-IAA:123	sp|P25205<|>sp|P25205-2	DTB-IAA:123<|>DTB-IAA:168	MCM3	37	TLTSCFLSCVVCVEGIVTK	115<|>160	2.05798e+07	FALSE	P25205	10	50	X052349	960f503734938a750568fa4205d8e4bba726464c	https://github.com/gsk-tech/cz_scriptstore	TRUE	04:00:00	BIOCAT49769	123	MCM3	MCM3_123	1.22621
9651	AG00006750	ZMYND8_Q9ULU4_196_MKQPGTDAFQKPVPLEQHPDYAEYIFHPMDLCTLEK	GOOD	0.000274898	-0.838018	0	ZMYND8_Q9ULU4_196_MKQPGTDAFQKPVPLEQHPDYAEYIFHPMDLCTLEK	sp|Q9ULU4	9606	DTB-IAA:171	sp|Q9ULU4<|>sp|Q9ULU4-10<|>sp|Q9ULU4-11<|>sp|Q9ULU4-12<|>sp|Q9ULU4-13<|>sp|Q9ULU4-14<|>sp|Q9ULU4-15<|>sp|Q9ULU4-16<|>sp|Q9ULU4-17<|>sp|Q9ULU4-18<|>sp|Q9ULU4-19<|>sp|Q9ULU4-20<|>sp|Q9ULU4-21<|>sp|Q9ULU4-22<|>sp|Q9ULU4-3<|>sp|Q9ULU4-5<|>sp|Q9ULU4-6<|>sp|Q9ULU4-7<|>sp|Q9ULU4-8<|>sp|Q9ULU4-9	DTB-IAA:171<|>DTB-IAA:191<|>DTB-IAA:191<|>DTB-IAA:191<|>DTB-IAA:191<|>DTB-IAA:191<|>DTB-IAA:191<|>DTB-IAA:196<|>DTB-IAA:196<|>DTB-IAA:196<|>DTB-IAA:196<|>DTB-IAA:216<|>DTB-IAA:216<|>DTB-IAA:216<|>DTB-IAA:216<|>DTB-IAA:216<|>DTB-IAA:216<|>DTB-IAA:223<|>DTB-IAA:51<|>DTB-IAA:51	ZMYND8	37	MKQPGTDAFQKPVPLEQHPDYAEYIFHPMDLCTLEK	165<|>185<|>165<|>185<|>185<|>160<|>160<|>160<|>160<|>160<|>192<|>165<|>140<|>185<|>20<|>160<|>20<|>185<|>185<|>165	1.54542e+07	FALSE	Q9ULU4	10	50	X052349	960f503734938a750568fa4205d8e4bba726464c	https://github.com/gsk-tech/cz_scriptstore	TRUE	04:00:00	BIOCAT49769	196	ZMYND8	ZMYND8_196	3.56083
9651	AG00006750	IPO4_Q8TEX9_725+726_AAHEALGQFCCALHK	GOOD	0.00013183	-0.837758	0	IPO4_Q8TEX9_725+726_AAHEALGQFCCALHK	sp|Q8TEX9	9606	DTB-IAA:725;DTB-IAA:726	sp|Q8TEX9<|>sp|Q8TEX9-2	DTB-IAA:725;DTB-IAA:726<|>DTB-IAA:725;DTB-IAA:726	IPO4	37	AAHEALGQFCCALHK	716<|>716	1.4822e+08	FALSE	Q8TEX9	10	50	X052349	960f503734938a750568fa4205d8e4bba726464c	https://github.com/gsk-tech/cz_scriptstore	TRUE	04:00:00	BIOCAT49769		IPO4	IPO4_725+726	3.87999
9651	AG00006750	FSCN1_Q16658_121_YFGGTEDRLSCFAQTVSPAEK	GOOD	0.00901568	-0.837512	0	FSCN1_Q16658_121_YFGGTEDRLSCFAQTVSPAEK	sp|Q16658	9606	DTB-IAA:121	sp|Q16658	DTB-IAA:121	FSCN1	37	YFGGTEDRLSCFAQTVSPAEK	111	4.74947e+07	FALSE	Q16658	10	50	X052349	960f503734938a750568fa4205d8e4bba726464c	https://github.com/gsk-tech/cz_scriptstore	TRUE	04:00:00	BIOCAT49769	121	FSCN1	FSCN1_121	2.045
9651	AG00006750	RPL34_P49207_46_SACGVCPGR	GOOD	4.68877e-05	-0.83674	1	RPL34_P49207_46_SACGVCPGR	sp|P49207	9606	DTB-IAA:46	sp|P49207	DTB-IAA:46	RPL34	37	SACGVCPGR	44	7.51464e+08	FALSE	P49207	10	50	X052349	960f503734938a750568fa4205d8e4bba726464c	https://github.com/gsk-tech/cz_scriptstore	TRUE	04:00:00	BIOCAT49769	46	RPL34	RPL34_46	4.32894
9651	AG00006750	KNTC1_P50748_2198_HCGKPVPPDTAPCEILK	GOOD	0.000388258	-0.836211	0	KNTC1_P50748_2198_HCGKPVPPDTAPCEILK	sp|P50748	9606	DTB-IAA:2198	sp|P50748	DTB-IAA:2198	KNTC1	37	HCGKPVPPDTAPCEILK	2186	8.37832e+07	FALSE	P50748	10	50	X052349	960f503734938a750568fa4205d8e4bba726464c	https://github.com/gsk-tech/cz_scriptstore	TRUE	04:00:00	BIOCAT49769	2198	KNTC1	KNTC1_2198	3.41088
9651	AG00006750	RFT1_Q96AA3_448_ITQSLCFIHR	GOOD	0.00273309	-0.835853	0	RFT1_Q96AA3_448_ITQSLCFIHR	sp|Q96AA3	9606	DTB-IAA:448	sp|Q96AA3	DTB-IAA:448	RFT1	37	ITQSLCFIHR	443	4.98364e+07	FALSE	Q96AA3	10	50	X052349	960f503734938a750568fa4205d8e4bba726464c	https://github.com/gsk-tech/cz_scriptstore	TRUE	04:00:00	BIOCAT49769	448	RFT1	RFT1_448	2.56335
9651	AG00006750	DTWD2_Q8NBA8_220_CLSTLECAAVALSILEK	GOOD	0.00805015	-0.833993	0	DTWD2_Q8NBA8_220_CLSTLECAAVALSILEK	sp|Q8NBA8	9606	DTB-IAA:220	sp|Q8NBA8	DTB-IAA:220	DTWD2	37	CLSTLECAAVALSILEK	220	1.61622e+07	FALSE	Q8NBA8	10	50	X052349	960f503734938a750568fa4205d8e4bba726464c	https://github.com/gsk-tech/cz_scriptstore	TRUE	04:00:00	BIOCAT49769	220	DTWD2	DTWD2_220	2.0942
9651	AG00006750	TUBB4A_P04350_239_LTTPTYGDLNHLVSATMSGVTTCLRFPGQLNADLR<|>TUBB_P07437_239_LTTPTYGDLNHLVSATMSGVTTCLRFPGQLNADLR<|>TUBB4B_P68371_239_LTTPTYGDLNHLVSATMSGVTTCLRFPGQLNADLR<|>TUBB2A_Q13885_239_LTTPTYGDLNHLVSATMSGVTTCLRFPGQLNADLR<|>TUBB2B_Q9BVA1_239_LTTPTYGDLNHLVSATMSGVTTCLRFPGQLNADLR	GOOD	0.00155407	-0.833863	1	TUBB4A_P04350_239_LTTPTYGDLNHLVSATMSGVTTCLRFPGQLNADLR<|>TUBB_P07437_239_LTTPTYGDLNHLVSATMSGVTTCLRFPGQLNADLR<|>TUBB4B_P68371_239_LTTPTYGDLNHLVSATMSGVTTCLRFPGQLNADLR<|>TUBB2A_Q13885_239_LTTPTYGDLNHLVSATMSGVTTCLRFPGQLNADLR<|>TUBB2B_Q9BVA1_239_LTTPTYGDLNHLVSATMSGVTTCLRFPGQLNADLR	sp|P04350<|>sp|P07437<|>sp|P68371<|>sp|Q13885<|>sp|Q9BVA1	9606	DTB-IAA:239<|>DTB-IAA:239<|>DTB-IAA:239<|>DTB-IAA:239<|>DTB-IAA:239	sp|P04350<|>sp|P07437<|>sp|P68371<|>sp|Q13885<|>sp|Q9BVA1	DTB-IAA:239<|>DTB-IAA:239<|>DTB-IAA:239<|>DTB-IAA:239<|>DTB-IAA:239	TUBB4A<|>TUBB<|>TUBB4B<|>TUBB2A<|>TUBB2B	37	LTTPTYGDLNHLVSATMSGVTTCLRFPGQLNADLR	217<|>217<|>217<|>217<|>217	1.20965e+07	FALSE	P04350<|>P07437<|>P68371<|>Q13885<|>Q9BVA1	10	50	X052349	960f503734938a750568fa4205d8e4bba726464c	https://github.com/gsk-tech/cz_scriptstore	TRUE	04:00:00	BIOCAT49769	239	TUBB4A	TUBB4A_239	2.80853
9651	AG00006750	HARS2_P49590_84_ILDLVISCFK	GOOD	0.0312555	-0.833732	0	HARS2_P49590_84_ILDLVISCFK	sp|P49590	9606	DTB-IAA:59	sp|P49590<|>sp|P49590-2	DTB-IAA:59<|>DTB-IAA:84	HARS2	37	ILDLVISCFK	77<|>52	7.61077e+06	FALSE	P49590	10	50	X052349	960f503734938a750568fa4205d8e4bba726464c	https://github.com/gsk-tech/cz_scriptstore	TRUE	04:00:00	BIOCAT49769	84	HARS2	HARS2_84	1.50507
9651	AG00006750	EEF1A1_P68104_363+370_GNVAGDSKNDPPMEAAGFTAQVIILNHPGQISAGYAPVLDCHTAHIACK	GOOD	0.00321417	-0.833306	0	EEF1A1_P68104_363+370_GNVAGDSKNDPPMEAAGFTAQVIILNHPGQISAGYAPVLDCHTAHIACK	sp|P68104	9606	DTB-IAA:342;DTB-IAA:349	sp|P68104<|>sp|P68104-2	DTB-IAA:342;DTB-IAA:349<|>DTB-IAA:363;DTB-IAA:370	EEF1A1	37	GNVAGDSKNDPPMEAAGFTAQVIILNHPGQISAGYAPVLDCHTAHIACK	323<|>302	1.24309e+08	FALSE	P68104	10	50	X052349	960f503734938a750568fa4205d8e4bba726464c	https://github.com/gsk-tech/cz_scriptstore	TRUE	04:00:00	BIOCAT49769		EEF1A1	EEF1A1_363+370	2.49293
9651	AG00006750	GNB2_P62879_148+149_ELPGHTGYLSCCR	GOOD	0.035573	-0.831974	0	GNB2_P62879_148+149_ELPGHTGYLSCCR	sp|P62879<|>sp|Q9HAV0	9606	DTB-IAA:148;DTB-IAA:149<|>DTB-IAA:48;DTB-IAA:49	sp|P62879<|>sp|P62879-2<|>sp|Q9HAV0	DTB-IAA:148;DTB-IAA:149<|>DTB-IAA:148;DTB-IAA:149<|>DTB-IAA:48;DTB-IAA:49	GNB2<|>GNB2<|>GNB4	37	ELPGHTGYLSCCR	138<|>38<|>138	2.2015e+07	FALSE	P62879<|>Q9HAV0	10	50	X052349	960f503734938a750568fa4205d8e4bba726464c	https://github.com/gsk-tech/cz_scriptstore	TRUE	04:00:00	BIOCAT49769		GNB2	GNB2_148+149	1.44888
9651	AG00006750	SLC30A1_Q9Y6M5_433_SSVVPCELACR	GOOD	0.00121152	-0.831803	0	SLC30A1_Q9Y6M5_433_SSVVPCELACR	sp|Q9Y6M5	9606	DTB-IAA:433	sp|Q9Y6M5	DTB-IAA:433	SLC30A1	37	SSVVPCELACR	428	5.31741e+07	FALSE	Q9Y6M5	10	50	X052349	960f503734938a750568fa4205d8e4bba726464c	https://github.com/gsk-tech/cz_scriptstore	TRUE	04:00:00	BIOCAT49769	433	SLC30A1	SLC30A1_433	2.91667
9651	AG00006750	PCLAF_Q15004_99_ACPLQPDHTNDEKE	GOOD	0.0259536	-0.831788	0	PCLAF_Q15004_99_ACPLQPDHTNDEKE	sp|Q15004	9606	DTB-IAA:99	sp|Q15004	DTB-IAA:99	PCLAF	37	ACPLQPDHTNDEKE	98	6.4186e+07	FALSE	Q15004	10	50	X052349	960f503734938a750568fa4205d8e4bba726464c	https://github.com/gsk-tech/cz_scriptstore	TRUE	04:00:00	BIOCAT49769	99	PCLAF	PCLAF_99	1.5858
9651	AG00006750	PMPCA_Q10713_140+142_HGGICDCQTSR	GOOD	0.00118201	-0.831391	0	PMPCA_Q10713_140+142_HGGICDCQTSR	sp|Q10713	9606	DTB-IAA:140;DTB-IAA:142	sp|Q10713	DTB-IAA:140;DTB-IAA:142	PMPCA	37	HGGICDCQTSR	136	5.65253e+07	FALSE	Q10713	10	50	X052349	960f503734938a750568fa4205d8e4bba726464c	https://github.com/gsk-tech/cz_scriptstore	TRUE	04:00:00	BIOCAT49769		PMPCA	PMPCA_140+142	2.92738
9651	AG00006750	SPART_Q8N0X7_504_VSQFLVDGVCTVANCVGK	GOOD	0.0127926	-0.830857	0	SPART_Q8N0X7_504_VSQFLVDGVCTVANCVGK	sp|Q8N0X7	9606	DTB-IAA:504	sp|Q8N0X7	DTB-IAA:504	SPART	37	VSQFLVDGVCTVANCVGK	490	3.64475e+07	FALSE	Q8N0X7	10	50	X052349	960f503734938a750568fa4205d8e4bba726464c	https://github.com/gsk-tech/cz_scriptstore	TRUE	04:00:00	BIOCAT49769	504	SPART	SPART_504	1.89304
9651	AG00006750	CCDC9_Q9Y3X0_233_CGLEHER	GOOD	0.00267967	-0.830511	1	CCDC9_Q9Y3X0_233_CGLEHER	sp|Q9Y3X0	9606	DTB-IAA:233	sp|Q9Y3X0	DTB-IAA:233	CCDC9	37	CGLEHER	233	7.09734e+07	FALSE	Q9Y3X0	10	50	X052349	960f503734938a750568fa4205d8e4bba726464c	https://github.com/gsk-tech/cz_scriptstore	TRUE	04:00:00	BIOCAT49769	233	CCDC9	CCDC9_233	2.57192
9651	AG00006750	MAP4_P27816_67_KKPCSETSQIEDTPSSKPTLLANGGHGVEGSDTTGSPTEFLEEK	GOOD	0.000358986	-0.830042	1	MAP4_P27816_67_KKPCSETSQIEDTPSSKPTLLANGGHGVEGSDTTGSPTEFLEEK	sp|P27816	9606	DTB-IAA:67	sp|P27816<|>sp|P27816-2<|>sp|P27816-5<|>sp|P27816-6	DTB-IAA:67<|>DTB-IAA:67<|>DTB-IAA:67<|>DTB-IAA:67	MAP4	37	KKPCSETSQIEDTPSSKPTLLANGGHGVEGSDTTGSPTEFLEEK	64<|>64<|>64<|>64	7.24859e+07	FALSE	P27816	10	50	X052349	960f503734938a750568fa4205d8e4bba726464c	https://github.com/gsk-tech/cz_scriptstore	TRUE	04:00:00	BIOCAT49769	67	MAP4	MAP4_67	3.44492
9651	AG00006750	CASP4_P49662_336+337_YSWCCHLEEVFR	GOOD	0.00265779	-0.828364	0	CASP4_P49662_336+337_YSWCCHLEEVFR	sp|P49662	9606	DTB-IAA:280;DTB-IAA:281	sp|P49662<|>sp|P49662-2	DTB-IAA:280;DTB-IAA:281<|>DTB-IAA:336;DTB-IAA:337	CASP4	37	YSWCCHLEEVFR	333<|>277	4.68941e+07	FALSE	P49662	10	50	X052349	960f503734938a750568fa4205d8e4bba726464c	https://github.com/gsk-tech/cz_scriptstore	TRUE	04:00:00	BIOCAT49769		CASP4	CASP4_336+337	2.57548
9651	AG00006750	CSNK1D_P48730_241_KMSTPIEVLCK	GOOD	0.0110344	-0.827887	0	CSNK1D_P48730_241_KMSTPIEVLCK	sp|P48730<|>sp|P49674	9606	DTB-IAA:241<|>DTB-IAA:241	sp|P48730<|>sp|P48730-2<|>sp|P49674	DTB-IAA:241<|>DTB-IAA:241<|>DTB-IAA:241	CSNK1D<|>CSNK1D<|>CSNK1E	37	KMSTPIEVLCK	232<|>232<|>232	3.74562e+07	FALSE	P48730<|>P49674	10	50	X052349	960f503734938a750568fa4205d8e4bba726464c	https://github.com/gsk-tech/cz_scriptstore	TRUE	04:00:00	BIOCAT49769	241	CSNK1D	CSNK1D_241	1.95725
9651	AG00006750	TIMELESS_Q9UNS1_1126_VPGEQGSDEEHCK	GOOD	0.00103608	-0.827807	0	TIMELESS_Q9UNS1_1126_VPGEQGSDEEHCK	sp|Q9UNS1	9606	DTB-IAA:1125	sp|Q9UNS1<|>sp|Q9UNS1-2	DTB-IAA:1125<|>DTB-IAA:1126	TIMELESS	37	VPGEQGSDEEHCK	1115<|>1114	3.74535e+07	FALSE	Q9UNS1	10	50	X052349	960f503734938a750568fa4205d8e4bba726464c	https://github.com/gsk-tech/cz_scriptstore	TRUE	04:00:00	BIOCAT49769	1126	TIMELESS	TIMELESS_1126	2.98461
9651	AG00006750	TDRD7_Q8NHU6_290_PCSGGQDLLLYPAK	GOOD	0.000956262	-0.827728	1	TDRD7_Q8NHU6_290_PCSGGQDLLLYPAK	sp|Q8NHU6	9606	DTB-IAA:216	sp|Q8NHU6<|>sp|Q8NHU6-2	DTB-IAA:216<|>DTB-IAA:290	TDRD7	37	PCSGGQDLLLYPAK	289<|>215	5.44424e+07	FALSE	Q8NHU6	10	50	X052349	960f503734938a750568fa4205d8e4bba726464c	https://github.com/gsk-tech/cz_scriptstore	TRUE	04:00:00	BIOCAT49769	290	TDRD7	TDRD7_290	3.01942
9651	AG00006750	CCT3_P49368_366_IGDEYFTFITDCK	GOOD	0.00353931	-0.827439	0	CCT3_P49368_366_IGDEYFTFITDCK	sp|P49368	9606	DTB-IAA:328	sp|P49368<|>sp|P49368-2	DTB-IAA:328<|>DTB-IAA:366	CCT3	37	IGDEYFTFITDCK	355<|>317	5.45586e+07	FALSE	P49368	10	50	X052349	960f503734938a750568fa4205d8e4bba726464c	https://github.com/gsk-tech/cz_scriptstore	TRUE	04:00:00	BIOCAT49769	366	CCT3	CCT3_366	2.45108
9651	AG00006750	SEMA4D_Q92854_512_HGTCEDCVLAR	GOOD	0.00229496	-0.826985	0	SEMA4D_Q92854_512_HGTCEDCVLAR	sp|Q92854	9606	DTB-IAA:512	sp|Q92854<|>sp|Q92854-2	DTB-IAA:512<|>DTB-IAA:512	SEMA4D	37	HGTCEDCVLAR	506<|>506	2.23211e+07	FALSE	Q92854	10	50	X052349	960f503734938a750568fa4205d8e4bba726464c	https://github.com/gsk-tech/cz_scriptstore	TRUE	04:00:00	BIOCAT49769	512	SEMA4D	SEMA4D_512	2.63922
9651	AG00006750	ANKRD52_Q8NB46_733+749_GAVTGCEDCLAALLDHDAFVLCR	GOOD	0.0163076	-0.826277	0	ANKRD52_Q8NB46_733+749_GAVTGCEDCLAALLDHDAFVLCR	sp|Q8NB46	9606	DTB-IAA:733;DTB-IAA:749	sp|Q8NB46	DTB-IAA:733;DTB-IAA:749	ANKRD52	37	GAVTGCEDCLAALLDHDAFVLCR	728	7.8369e+06	FALSE	Q8NB46	10	50	X052349	960f503734938a750568fa4205d8e4bba726464c	https://github.com/gsk-tech/cz_scriptstore	TRUE	04:00:00	BIOCAT49769		ANKRD52	ANKRD52_733+749	1.78761
9651	AG00006750	NTHL1_P78549_118_DAPVDHLGTEHCYDSSAPPK	GOOD	0.00453673	-0.82489	0	NTHL1_P78549_118_DAPVDHLGTEHCYDSSAPPK	sp|P78549	9606	DTB-IAA:103	sp|P78549<|>sp|P78549-2<|>sp|P78549-3	DTB-IAA:103<|>DTB-IAA:110<|>DTB-IAA:118	NTHL1	37	DAPVDHLGTEHCYDSSAPPK	107<|>99<|>92	3.30601e+07	FALSE	P78549	10	50	X052349	960f503734938a750568fa4205d8e4bba726464c	https://github.com/gsk-tech/cz_scriptstore	TRUE	04:00:00	BIOCAT49769	118	NTHL1	NTHL1_118	2.34326
9651	AG00006750	GOLGA8O_A6NCC3_201_KANQLSSCSK<|>GOLGA8N_F8WBI6_201_KANQLSSCSK<|>GOLGA8Q_H3BV12_201_KANQLSSCSK<|>GOLGA8R_I6L899_201_KANQLSSCSK	GOOD	0.00371288	-0.824763	0	GOLGA8O_A6NCC3_201_KANQLSSCSK<|>GOLGA8N_F8WBI6_201_KANQLSSCSK<|>GOLGA8Q_H3BV12_201_KANQLSSCSK<|>GOLGA8R_I6L899_201_KANQLSSCSK	sp|A6NCC3<|>sp|F8WBI6<|>sp|H3BV12<|>sp|I6L899	9606	DTB-IAA:201<|>DTB-IAA:201<|>DTB-IAA:201<|>DTB-IAA:201	sp|A6NCC3<|>sp|F8WBI6<|>sp|H3BV12<|>sp|I6L899	DTB-IAA:201<|>DTB-IAA:201<|>DTB-IAA:201<|>DTB-IAA:201	GOLGA8O<|>GOLGA8N<|>GOLGA8Q<|>GOLGA8R	37	KANQLSSCSK	194<|>194<|>194<|>194	2.26659e+08	FALSE	A6NCC3<|>F8WBI6<|>H3BV12<|>I6L899	10	50	X052349	960f503734938a750568fa4205d8e4bba726464c	https://github.com/gsk-tech/cz_scriptstore	TRUE	04:00:00	BIOCAT49769	201	GOLGA8O	GOLGA8O_201	2.43029
9651	AG00006750	UBR7_Q8N806_82_QALYACSTCTPEGEEPAGICLACSYECHGSHK	GOOD	0.0325309	-0.824502	0	UBR7_Q8N806_82_QALYACSTCTPEGEEPAGICLACSYECHGSHK	sp|Q8N806	9606	DTB-IAA:82	sp|Q8N806	DTB-IAA:82	UBR7	37	QALYACSTCTPEGEEPAGICLACSYECHGSHK	56	2.63832e+07	FALSE	Q8N806	10	50	X052349	960f503734938a750568fa4205d8e4bba726464c	https://github.com/gsk-tech/cz_scriptstore	TRUE	04:00:00	BIOCAT49769	82	UBR7	UBR7_82	1.4877
9651	AG00006750	NFKB1_P19838_61_YVCEGPSHGGLPGASSEK	GOOD	0.00729234	-0.824008	0	NFKB1_P19838_61_YVCEGPSHGGLPGASSEK	sp|P19838	9606	DTB-IAA:61	sp|P19838<|>sp|P19838-2	DTB-IAA:61<|>DTB-IAA:62	NFKB1	37	YVCEGPSHGGLPGASSEK	59<|>60	5.6397e+07	FALSE	P19838	10	50	X052349	960f503734938a750568fa4205d8e4bba726464c	https://github.com/gsk-tech/cz_scriptstore	TRUE	04:00:00	BIOCAT49769	61	NFKB1	NFKB1_61	2.13713
9651	AG00006750	GMFG_O60234_87+96_YVHDDGRVSYPLCFIFSSPVGCKPEQQMMYAGSK	GOOD	0.000849604	-0.823817	1	GMFG_O60234_87+96_YVHDDGRVSYPLCFIFSSPVGCKPEQQMMYAGSK	sp|O60234	9606	DTB-IAA:87;DTB-IAA:96	sp|O60234	DTB-IAA:87;DTB-IAA:96	GMFG	37	YVHDDGRVSYPLCFIFSSPVGCKPEQQMMYAGSK	75	7.81153e+07	FALSE	O60234	10	50	X052349	960f503734938a750568fa4205d8e4bba726464c	https://github.com/gsk-tech/cz_scriptstore	TRUE	04:00:00	BIOCAT49769		GMFG	GMFG_87+96	3.07078
9651	AG00006750	GTF3C2_Q8WUA4_291_QKPHCR	GOOD	0.000119726	-0.823525	1	GTF3C2_Q8WUA4_291_QKPHCR	sp|Q8WUA4	9606	DTB-IAA:291	sp|Q8WUA4<|>sp|Q8WUA4-2	DTB-IAA:291<|>DTB-IAA:291	GTF3C2	37	QKPHCR	287<|>287	1764301389	FALSE	Q8WUA4	10	50	X052349	960f503734938a750568fa4205d8e4bba726464c	https://github.com/gsk-tech/cz_scriptstore	TRUE	04:00:00	BIOCAT49769	291	GTF3C2	GTF3C2_291	3.92181
9651	AG00006750	ABCC1_P33527_1047_CLHVDLLHSILR	GOOD	9.52565e-05	-0.823452	0	ABCC1_P33527_1047_CLHVDLLHSILR	sp|P33527	9606	DTB-IAA:1047	sp|P33527<|>sp|P33527-2<|>sp|P33527-3<|>sp|P33527-4<|>sp|P33527-5<|>sp|P33527-6<|>sp|P33527-7<|>sp|P33527-8<|>sp|P33527-9	DTB-IAA:1047<|>DTB-IAA:1047<|>DTB-IAA:1057<|>DTB-IAA:932<|>DTB-IAA:932<|>DTB-IAA:988<|>DTB-IAA:988<|>DTB-IAA:991<|>DTB-IAA:991	ABCC1	37	CLHVDLLHSILR	1047<|>988<|>991<|>1047<|>932<|>988<|>991<|>932<|>1057	2.27416e+07	FALSE	P33527	10	50	X052349	960f503734938a750568fa4205d8e4bba726464c	https://github.com/gsk-tech/cz_scriptstore	TRUE	04:00:00	BIOCAT49769	1047	ABCC1	ABCC1_1047	4.02111
9651	AG00006750	SAR1A_Q9NR31_178_ELNARPMEVFMCSVLKR	GOOD	0.0221713	-0.822638	0	SAR1A_Q9NR31_178_ELNARPMEVFMCSVLKR	sp|Q9NR31	9606	DTB-IAA:135	sp|Q9NR31<|>sp|Q9NR31-2	DTB-IAA:135<|>DTB-IAA:178	SAR1A	37	ELNARPMEVFMCSVLKR	167<|>124	8.6917e+07	FALSE	Q9NR31	10	50	X052349	960f503734938a750568fa4205d8e4bba726464c	https://github.com/gsk-tech/cz_scriptstore	TRUE	04:00:00	BIOCAT49769	178	SAR1A	SAR1A_178	1.65421
9651	AG00006750	EIF5A_P63241_22_ADDLDFETGDAGASATFPMQCSALRK<|>EIF5AL1_Q6IS14_22_ADDLDFETGDAGASATFPMQCSALRK	GOOD	0.180693	-0.822566	0	EIF5A_P63241_22_ADDLDFETGDAGASATFPMQCSALRK<|>EIF5AL1_Q6IS14_22_ADDLDFETGDAGASATFPMQCSALRK	sp|P63241<|>sp|Q6IS14	9606	DTB-IAA:22<|>DTB-IAA:22	sp|P63241<|>sp|Q6IS14	DTB-IAA:22<|>DTB-IAA:22	EIF5A<|>EIF5AL1	37	ADDLDFETGDAGASATFPMQCSALRK	2<|>2	1.57224e+07	FALSE	P63241<|>Q6IS14	10	50	X052349	960f503734938a750568fa4205d8e4bba726464c	https://github.com/gsk-tech/cz_scriptstore	TRUE	04:00:00	BIOCAT49769	22	EIF5A	EIF5A_22	0.743058
9651	AG00006750	KIF2A_O00139_159_KSNCVK	GOOD	0.00215964	-0.822103	0	KIF2A_O00139_159_KSNCVK	sp|O00139	9606	DTB-IAA:113	sp|O00139<|>sp|O00139-1<|>sp|O00139-2<|>sp|O00139-4<|>sp|O00139-5	DTB-IAA:113<|>DTB-IAA:132<|>DTB-IAA:139<|>DTB-IAA:159<|>DTB-IAA:159	KIF2A	37	KSNCVK	156<|>129<|>110<|>156<|>136	1.33086e+08	FALSE	O00139	10	50	X052349	960f503734938a750568fa4205d8e4bba726464c	https://github.com/gsk-tech/cz_scriptstore	TRUE	04:00:00	BIOCAT49769	159	KIF2A	KIF2A_159	2.66562
9651	AG00006750	RHOC_P08134_16_KKLVIVGDGACGK<|>RHOA_P61586_16_KKLVIVGDGACGK	GOOD	0.000513959	-0.821994	1	RHOC_P08134_16_KKLVIVGDGACGK<|>RHOA_P61586_16_KKLVIVGDGACGK	sp|P08134<|>sp|P61586	9606	DTB-IAA:16<|>DTB-IAA:16	sp|P08134<|>sp|P61586	DTB-IAA:16<|>DTB-IAA:16	RHOC<|>RHOA	37	KKLVIVGDGACGK	6<|>6	1.25721e+08	FALSE	P08134<|>P61586	10	50	X052349	960f503734938a750568fa4205d8e4bba726464c	https://github.com/gsk-tech/cz_scriptstore	TRUE	04:00:00	BIOCAT49769	16	RHOC	RHOC_16	3.28907
9651	AG00006750	CRYBG1_Q9Y4K1_581+609_EVQLPTCHSNEPEVVSVASCAPPQEEVLGNEHSHCTAELAAK	GOOD	0.0209619	-0.821583	0	CRYBG1_Q9Y4K1_581+609_EVQLPTCHSNEPEVVSVASCAPPQEEVLGNEHSHCTAELAAK	sp|Q9Y4K1	9606	DTB-IAA:581;DTB-IAA:609	sp|Q9Y4K1	DTB-IAA:581;DTB-IAA:609	CRYBG1	37	EVQLPTCHSNEPEVVSVASCAPPQEEVLGNEHSHCTAELAAK	575	4.42222e+06	FALSE	Q9Y4K1	10	50	X052349	960f503734938a750568fa4205d8e4bba726464c	https://github.com/gsk-tech/cz_scriptstore	TRUE	04:00:00	BIOCAT49769		CRYBG1	CRYBG1_581+609	1.67857
9651	AG00006750	HNRNPU_Q00839_594_KMCLFAGFQR	GOOD	0.0021337	-0.821526	1	HNRNPU_Q00839_594_KMCLFAGFQR	sp|Q00839	9606	DTB-IAA:575	sp|Q00839<|>sp|Q00839-2	DTB-IAA:575<|>DTB-IAA:594	HNRNPU	37	KMCLFAGFQR	592<|>573	1.60252e+08	FALSE	Q00839	10	50	X052349	960f503734938a750568fa4205d8e4bba726464c	https://github.com/gsk-tech/cz_scriptstore	TRUE	04:00:00	BIOCAT49769	594	HNRNPU	HNRNPU_594	2.67087
9651	AG00006750	UNC13D_Q70J99_992_DLHPLFDETFEFLVPAEPCRK	GOOD	0.00128593	-0.821481	0	UNC13D_Q70J99_992_DLHPLFDETFEFLVPAEPCRK	sp|Q70J99	9606	DTB-IAA:992	sp|Q70J99<|>sp|Q70J99-3	DTB-IAA:992<|>DTB-IAA:992	UNC13D	37	DLHPLFDETFEFLVPAEPCRK	974<|>974	5.33566e+07	FALSE	Q70J99	10	50	X052349	960f503734938a750568fa4205d8e4bba726464c	https://github.com/gsk-tech/cz_scriptstore	TRUE	04:00:00	BIOCAT49769	992	UNC13D	UNC13D_992	2.89078
9651	AG00006750	YWHAZ_P63104_25_LAEQAERYDDMAACMK	GOOD	0.0228687	-0.821451	0	YWHAZ_P63104_25_LAEQAERYDDMAACMK	sp|P63104	9606	DTB-IAA:25	sp|P63104	DTB-IAA:25	YWHAZ	37	LAEQAERYDDMAACMK	12	1.99178e+08	FALSE	P63104	10	50	X052349	960f503734938a750568fa4205d8e4bba726464c	https://github.com/gsk-tech/cz_scriptstore	TRUE	04:00:00	BIOCAT49769	25	YWHAZ	YWHAZ_25	1.64076
9651	AG00006750	INTS10_Q9NVR2_7_SAQGDCEFLVQR	GOOD	0.1377	-0.821384	0	INTS10_Q9NVR2_7_SAQGDCEFLVQR	sp|Q9NVR2	9606	DTB-IAA:7	sp|Q9NVR2	DTB-IAA:7	INTS10	37	SAQGDCEFLVQR	2	6.59962e+06	FALSE	Q9NVR2	10	50	X052349	960f503734938a750568fa4205d8e4bba726464c	https://github.com/gsk-tech/cz_scriptstore	TRUE	04:00:00	BIOCAT49769	7	INTS10	INTS10_7	0.861067
9651	AG00006750	ZYX_Q15942_537+540+553_CEDCGKPLSIEADDNGCFPLDGHVLCR	GOOD	0.000512964	-0.821177	1	ZYX_Q15942_537+540+553_CEDCGKPLSIEADDNGCFPLDGHVLCR	sp|Q15942	9606	DTB-IAA:380;DTB-IAA:383;DTB-IAA:396	sp|Q15942<|>sp|Q15942-2	DTB-IAA:380;DTB-IAA:383;DTB-IAA:396<|>DTB-IAA:537;DTB-IAA:540;DTB-IAA:553	ZYX	37	CEDCGKPLSIEADDNGCFPLDGHVLCR	537<|>380	6.15201e+07	FALSE	Q15942	10	50	X052349	960f503734938a750568fa4205d8e4bba726464c	https://github.com/gsk-tech/cz_scriptstore	TRUE	04:00:00	BIOCAT49769		ZYX	ZYX_537+540+553	3.28991
9651	AG00006750	RPUSD3_Q6P087_345_TLQCLGLR	GOOD	0.00312741	-0.821047	0	RPUSD3_Q6P087_345_TLQCLGLR	sp|Q6P087	9606	DTB-IAA:330	sp|Q6P087<|>sp|Q6P087-2	DTB-IAA:330<|>DTB-IAA:345	RPUSD3	37	TLQCLGLR	342<|>327	7.53301e+07	FALSE	Q6P087	10	50	X052349	960f503734938a750568fa4205d8e4bba726464c	https://github.com/gsk-tech/cz_scriptstore	TRUE	04:00:00	BIOCAT49769	345	RPUSD3	RPUSD3_345	2.50482
9651	AG00006750	PCM1_Q15154_783_IQALQTACPDLQLSAASVGNCPTK	GOOD	6.94792e-05	-0.820598	0	PCM1_Q15154_783_IQALQTACPDLQLSAASVGNCPTK	sp|Q15154	9606	DTB-IAA:783	sp|Q15154<|>sp|Q15154-2<|>sp|Q15154-4<|>sp|Q15154-5	DTB-IAA:783<|>DTB-IAA:783<|>DTB-IAA:783<|>DTB-IAA:784	PCM1	37	IQALQTACPDLQLSAASVGNCPTK	763<|>763<|>764<|>763	2.73829e+07	FALSE	Q15154	10	50	X052349	960f503734938a750568fa4205d8e4bba726464c	https://github.com/gsk-tech/cz_scriptstore	TRUE	04:00:00	BIOCAT49769	783	PCM1	PCM1_783	4.15815
9651	AG00006750	WDCP_Q9H6R7_472_LIESLSPDFCHQNK	GOOD	0.00196368	-0.820261	0	WDCP_Q9H6R7_472_LIESLSPDFCHQNK	sp|Q9H6R7	9606	DTB-IAA:472	sp|Q9H6R7<|>sp|Q9H6R7-2	DTB-IAA:472<|>DTB-IAA:472	WDCP	37	LIESLSPDFCHQNK	463<|>463	6.86188e+07	FALSE	Q9H6R7	10	50	X052349	960f503734938a750568fa4205d8e4bba726464c	https://github.com/gsk-tech/cz_scriptstore	TRUE	04:00:00	BIOCAT49769	472	WDCP	WDCP_472	2.70693
9651	AG00006750	ATOX1_O00244_12_PKHEFSVDMTCGGCAEAVSR	GOOD	0.000191131	-0.819974	1	ATOX1_O00244_12_PKHEFSVDMTCGGCAEAVSR	sp|O00244	9606	DTB-IAA:12	sp|O00244	DTB-IAA:12	ATOX1	37	PKHEFSVDMTCGGCAEAVSR	2	123746491	FALSE	O00244	10	50	X052349	960f503734938a750568fa4205d8e4bba726464c	https://github.com/gsk-tech/cz_scriptstore	TRUE	04:00:00	BIOCAT49769	12	ATOX1	ATOX1_12	3.71867
9651	AG00006750	ARL6IP4_Q66PJ3-3_220_NCSASTSQER	GOOD	4.9557e-05	-0.819322	0	ARL6IP4_Q66PJ3-3_220_NCSASTSQER	sp|Q66PJ3-3	9606	DTB-IAA:220	sp|Q66PJ3-3<|>sp|Q66PJ3-4	DTB-IAA:220<|>DTB-IAA:220	ARL6IP4	37	NCSASTSQER	219<|>219	2.00686e+08	TRUE	Q66PJ3	10	50	X052349	960f503734938a750568fa4205d8e4bba726464c	https://github.com/gsk-tech/cz_scriptstore	TRUE	04:00:00	BIOCAT49769	220	ARL6IP4	ARL6IP4_220	4.3049
9651	AG00006750	MILR1_Q7Z6M3_329_EQEACDSYK	GOOD	2.65017e-05	-0.818206	1	MILR1_Q7Z6M3_329_EQEACDSYK	sp|Q7Z6M3	9606	DTB-IAA:234	sp|Q7Z6M3<|>sp|Q7Z6M3-2<|>sp|Q7Z6M3-3	DTB-IAA:234<|>DTB-IAA:239<|>DTB-IAA:329	MILR1	37	EQEACDSYK	325<|>230<|>235	1.91147e+08	FALSE	Q7Z6M3	10	50	X052349	960f503734938a750568fa4205d8e4bba726464c	https://github.com/gsk-tech/cz_scriptstore	TRUE	04:00:00	BIOCAT49769	329	MILR1	MILR1_329	4.57673
9651	AG00006750	RPL18A_Q02543_109_EYRDLTTAGAVTQCYR	GOOD	0.0105631	-0.817871	0	RPL18A_Q02543_109_EYRDLTTAGAVTQCYR	sp|Q02543	9606	DTB-IAA:109	sp|Q02543	DTB-IAA:109	RPL18A	37	EYRDLTTAGAVTQCYR	96	1.28994e+08	FALSE	Q02543	10	50	X052349	960f503734938a750568fa4205d8e4bba726464c	https://github.com/gsk-tech/cz_scriptstore	TRUE	04:00:00	BIOCAT49769	109	RPL18A	RPL18A_109	1.97621
9651	AG00006750	CTSG_P08311_207_AAFKGDSGGPLLCNNVAHGIVSYGK	GOOD	0.0109085	-0.816762	0	CTSG_P08311_207_AAFKGDSGGPLLCNNVAHGIVSYGK	sp|P08311	9606	DTB-IAA:207	sp|P08311	DTB-IAA:207	CTSG	37	AAFKGDSGGPLLCNNVAHGIVSYGK	195	1.66581e+08	FALSE	P08311	10	50	X052349	960f503734938a750568fa4205d8e4bba726464c	https://github.com/gsk-tech/cz_scriptstore	TRUE	04:00:00	BIOCAT49769	207	CTSG	CTSG_207	1.96223
9651	AG00006750	CCT7_Q99832_310_LPIGDVATQYFADRDMFCAGRVPEEDLKR	GOOD	0.0171286	-0.81663	1	CCT7_Q99832_310_LPIGDVATQYFADRDMFCAGRVPEEDLKR	sp|Q99832	9606	DTB-IAA:106	sp|Q99832<|>sp|Q99832-2<|>sp|Q99832-3<|>sp|Q99832-4	DTB-IAA:106<|>DTB-IAA:223<|>DTB-IAA:266<|>DTB-IAA:310	CCT7	37	LPIGDVATQYFADRDMFCAGRVPEEDLKR	293<|>89<|>249<|>206	7.19949e+07	FALSE	Q99832	10	50	X052349	960f503734938a750568fa4205d8e4bba726464c	https://github.com/gsk-tech/cz_scriptstore	TRUE	04:00:00	BIOCAT49769	310	CCT7	CCT7_310	1.76628
9651	AG00006750	CAP1_Q01518_416_VQVMGKVPTISINKTDGCHAYLSK	GOOD	0.00860919	-0.81632	0	CAP1_Q01518_416_VQVMGKVPTISINKTDGCHAYLSK	sp|Q01518	9606	DTB-IAA:415	sp|Q01518<|>sp|Q01518-2	DTB-IAA:415<|>DTB-IAA:416	CAP1	37	VQVMGKVPTISINKTDGCHAYLSK	399<|>398	6.91439e+07	FALSE	Q01518	10	50	X052349	960f503734938a750568fa4205d8e4bba726464c	https://github.com/gsk-tech/cz_scriptstore	TRUE	04:00:00	BIOCAT49769	416	CAP1	CAP1_416	2.06504
9651	AG00006750	TMEM30A_Q9NV96_17_AMNYNAKDEVDGGPPCAPGGTAK	GOOD	0.0100071	-0.815494	0	TMEM30A_Q9NV96_17_AMNYNAKDEVDGGPPCAPGGTAK	sp|Q9NV96	9606	DTB-IAA:17	sp|Q9NV96<|>sp|Q9NV96-2	DTB-IAA:17<|>DTB-IAA:17	TMEM30A	37	AMNYNAKDEVDGGPPCAPGGTAK	2<|>2	2.53672e+07	FALSE	Q9NV96	10	50	X052349	960f503734938a750568fa4205d8e4bba726464c	https://github.com/gsk-tech/cz_scriptstore	TRUE	04:00:00	BIOCAT49769	17	TMEM30A	TMEM30A_17	1.99969
9651	AG00006750	PARP1_P09874_845_NTHATTHNAYDLEVIDIFKIEREGECQR	GOOD	0.0452859	-0.813778	0	PARP1_P09874_845_NTHATTHNAYDLEVIDIFKIEREGECQR	sp|P09874	9606	DTB-IAA:845	sp|P09874	DTB-IAA:845	PARP1	37	NTHATTHNAYDLEVIDIFKIEREGECQR	820	2.21098e+07	FALSE	P09874	10	50	X052349	960f503734938a750568fa4205d8e4bba726464c	https://github.com/gsk-tech/cz_scriptstore	TRUE	04:00:00	BIOCAT49769	845	PARP1	PARP1_845	1.34404
9651	AG00006750	GAR1_Q9NY12_88_CTTDENKVPYFNAPVYLENK	GOOD	0.00746811	-0.813521	0	GAR1_Q9NY12_88_CTTDENKVPYFNAPVYLENK	sp|Q9NY12	9606	DTB-IAA:88	sp|Q9NY12<|>sp|Q9NY12-2	DTB-IAA:88<|>DTB-IAA:88	GAR1	37	CTTDENKVPYFNAPVYLENK	88<|>88	9.08485e+07	FALSE	Q9NY12	10	50	X052349	960f503734938a750568fa4205d8e4bba726464c	https://github.com/gsk-tech/cz_scriptstore	TRUE	04:00:00	BIOCAT49769	88	GAR1	GAR1_88	2.12679
9651	AG00006750	FAM208B_Q5VWN6_186_VIPILSTLNCALLETKK	GOOD	0.0027851	-0.813383	0	FAM208B_Q5VWN6_186_VIPILSTLNCALLETKK	sp|Q5VWN6	9606	DTB-IAA:186	sp|Q5VWN6<|>sp|Q5VWN6-2	DTB-IAA:186<|>DTB-IAA:186	FAM208B	37	VIPILSTLNCALLETKK	177<|>177	1.20307e+07	FALSE	Q5VWN6	10	50	X052349	960f503734938a750568fa4205d8e4bba726464c	https://github.com/gsk-tech/cz_scriptstore	TRUE	04:00:00	BIOCAT49769	186	FAM208B	FAM208B_186	2.55516
9651	AG00006750	ANAPC7_Q9UJX3_131_VRPSTGNSASTPQSQCLPSEIEVK	GOOD	0.00101439	-0.811933	0	ANAPC7_Q9UJX3_131_VRPSTGNSASTPQSQCLPSEIEVK	sp|Q9UJX3	9606	DTB-IAA:131	sp|Q9UJX3<|>sp|Q9UJX3-2	DTB-IAA:131<|>DTB-IAA:131	ANAPC7	37	VRPSTGNSASTPQSQCLPSEIEVK	116<|>116	3.86148e+07	FALSE	Q9UJX3	10	50	X052349	960f503734938a750568fa4205d8e4bba726464c	https://github.com/gsk-tech/cz_scriptstore	TRUE	04:00:00	BIOCAT49769	131	ANAPC7	ANAPC7_131	2.99379
9651	AG00006750	GSTM1_P09488_87_KHNLCGETEEEK<|>GSTM5_Q03013_87_KHNLCGETEEEK	GOOD	0.00723101	-0.811633	0	GSTM1_P09488_87_KHNLCGETEEEK<|>GSTM5_Q03013_87_KHNLCGETEEEK	sp|P09488<|>sp|P46439<|>sp|Q03013	9606	DTB-IAA:87<|>DTB-IAA:87<|>DTB-IAA:87	sp|P09488<|>sp|P09488-2<|>sp|P46439<|>sp|Q03013<|>sp|Q03013-2	DTB-IAA:87<|>DTB-IAA:87<|>DTB-IAA:87<|>DTB-IAA:87<|>DTB-IAA:87	GSTM1<|>GSTM1<|>GSTM5<|>GSTM4<|>GSTM4	37	KHNLCGETEEEK	83<|>83<|>83<|>83<|>83	2.86322e+08	FALSE	P09488<|>P46439<|>Q03013	10	50	X052349	960f503734938a750568fa4205d8e4bba726464c	https://github.com/gsk-tech/cz_scriptstore	TRUE	04:00:00	BIOCAT49769	87	GSTM1	GSTM1_87	2.1408
9651	AG00006750	CLTC_Q00610_436_FQSVPAQPGQTSPLLQYFGILLDQGQLNKYESLELCRPVLQQGR	GOOD	0.0685146	-0.810996	0	CLTC_Q00610_436_FQSVPAQPGQTSPLLQYFGILLDQGQLNKYESLELCRPVLQQGR	sp|Q00610	9606	DTB-IAA:436	sp|Q00610<|>sp|Q00610-2	DTB-IAA:436<|>DTB-IAA:436	CLTC	37	FQSVPAQPGQTSPLLQYFGILLDQGQLNKYESLELCRPVLQQGR	401<|>401	6.82238e+06	FALSE	Q00610	10	50	X052349	960f503734938a750568fa4205d8e4bba726464c	https://github.com/gsk-tech/cz_scriptstore	TRUE	04:00:00	BIOCAT49769	436	CLTC	CLTC_436	1.16422
9651	AG00006750	ADNP_Q9H2P0_76+79_TKPFCCSACPFSSK	GOOD	0.000752131	-0.809997	1	ADNP_Q9H2P0_76+79_TKPFCCSACPFSSK	sp|Q9H2P0	9606	DTB-IAA:76;DTB-IAA:79	sp|Q9H2P0	DTB-IAA:76;DTB-IAA:79	ADNP	37	TKPFCCSACPFSSK	71	6.34136e+07	FALSE	Q9H2P0	10	50	X052349	960f503734938a750568fa4205d8e4bba726464c	https://github.com/gsk-tech/cz_scriptstore	TRUE	04:00:00	BIOCAT49769		ADNP	ADNP_76+79	3.12371
9651	AG00006750	USP48_Q86UV5_514_WLDESTPTKPIDNHACLCSHDK	GOOD	0.00927792	-0.809766	1	USP48_Q86UV5_514_WLDESTPTKPIDNHACLCSHDK	sp|Q86UV5	9606	DTB-IAA:513	sp|Q86UV5<|>sp|Q86UV5-2<|>sp|Q86UV5-3<|>sp|Q86UV5-5<|>sp|Q86UV5-8	DTB-IAA:513<|>DTB-IAA:514<|>DTB-IAA:514<|>DTB-IAA:514<|>DTB-IAA:53	USP48	37	WLDESTPTKPIDNHACLCSHDK	497<|>497<|>497<|>36<|>496	7.10755e+07	FALSE	Q86UV5	10	50	X052349	960f503734938a750568fa4205d8e4bba726464c	https://github.com/gsk-tech/cz_scriptstore	TRUE	04:00:00	BIOCAT49769	514	USP48	USP48_514	2.03255
9651	AG00006750	PHKA1_P46020_697_FQAAVQTTCDLMSLVTK	GOOD	0.000788227	-0.80925	0	PHKA1_P46020_697_FQAAVQTTCDLMSLVTK	sp|P46020	9606	DTB-IAA:697	sp|P46020<|>sp|P46020-2	DTB-IAA:697<|>DTB-IAA:697	PHKA1	37	FQAAVQTTCDLMSLVTK	689<|>689	2.0752e+07	FALSE	P46020	10	50	X052349	960f503734938a750568fa4205d8e4bba726464c	https://github.com/gsk-tech/cz_scriptstore	TRUE	04:00:00	BIOCAT49769	697	PHKA1	PHKA1_697	3.10335
9651	AG00006750	DDX56_Q9NY93_518_KLSSSCR	GOOD	0.0142587	-0.807987	0	DDX56_Q9NY93_518_KLSSSCR	sp|Q9NY93	9606	DTB-IAA:478	sp|Q9NY93<|>sp|Q9NY93-2	DTB-IAA:478<|>DTB-IAA:518	DDX56	37	KLSSSCR	513<|>473	2.3498e+08	FALSE	Q9NY93	10	50	X052349	960f503734938a750568fa4205d8e4bba726464c	https://github.com/gsk-tech/cz_scriptstore	TRUE	04:00:00	BIOCAT49769	518	DDX56	DDX56_518	1.84592
9651	AG00006750	ALDH18A1_P54886_88_GDECGLALGR	GOOD	0.000177562	-0.807803	0	ALDH18A1_P54886_88_GDECGLALGR	sp|P54886	9606	DTB-IAA:88	sp|P54886<|>sp|P54886-2	DTB-IAA:88<|>DTB-IAA:88	ALDH18A1	37	GDECGLALGR	85<|>85	9.13732e+07	FALSE	P54886	10	50	X052349	960f503734938a750568fa4205d8e4bba726464c	https://github.com/gsk-tech/cz_scriptstore	TRUE	04:00:00	BIOCAT49769	88	ALDH18A1	ALDH18A1_88	3.75065
9651	AG00006750	A6NIZ1_A6NIZ1_118_DTDDVPMILVGNKCDLEDER<|>RAP1B_P61224_118_DTDDVPMILVGNKCDLEDER	GOOD	0.0173927	-0.807629	0	A6NIZ1_A6NIZ1_118_DTDDVPMILVGNKCDLEDER<|>RAP1B_P61224_118_DTDDVPMILVGNKCDLEDER	sp|A6NIZ1<|>sp|P61224	9606	DTB-IAA:118<|>DTB-IAA:118	sp|A6NIZ1<|>sp|P61224<|>sp|P61224-3<|>sp|P61224-4	DTB-IAA:118<|>DTB-IAA:118<|>DTB-IAA:76<|>DTB-IAA:99	A6NIZ1<|>RAP1B<|>RAP1B<|>RAP1B	37	DTDDVPMILVGNKCDLEDER	105<|>105<|>86<|>63	2.31951e+07	FALSE	A6NIZ1<|>P61224	10	50	X052349	960f503734938a750568fa4205d8e4bba726464c	https://github.com/gsk-tech/cz_scriptstore	TRUE	04:00:00	BIOCAT49769	118	A6NIZ1	A6NIZ1_118	1.75963
9651	AG00006750	C6orf89_Q6UWU4_28_QTGHQCGMSEK	GOOD	0.00208219	-0.807389	0	C6orf89_Q6UWU4_28_QTGHQCGMSEK	sp|Q6UWU4	9606	DTB-IAA:28	sp|Q6UWU4<|>sp|Q6UWU4-2	DTB-IAA:28<|>DTB-IAA:35	C6orf89	37	QTGHQCGMSEK	23<|>30	8.21191e+07	FALSE	Q6UWU4	10	50	X052349	960f503734938a750568fa4205d8e4bba726464c	https://github.com/gsk-tech/cz_scriptstore	TRUE	04:00:00	BIOCAT49769	28	C6orf89	C6orf89_28	2.68148
9651	AG00006750	MYSM1_Q5VVJ2_360_NLNDNEMLFHSCQMVEESHEEEELKPPEQEIEIDR	GOOD	0.0939555	-0.807201	0	MYSM1_Q5VVJ2_360_NLNDNEMLFHSCQMVEESHEEEELKPPEQEIEIDR	sp|Q5VVJ2	9606	DTB-IAA:107	sp|Q5VVJ2<|>sp|Q5VVJ2-2	DTB-IAA:107<|>DTB-IAA:360	MYSM1	37	NLNDNEMLFHSCQMVEESHEEEELKPPEQEIEIDR	349<|>96	6.9223e+06	FALSE	Q5VVJ2	10	50	X052349	960f503734938a750568fa4205d8e4bba726464c	https://github.com/gsk-tech/cz_scriptstore	TRUE	04:00:00	BIOCAT49769	360	MYSM1	MYSM1_360	1.02708
9651	AG00006750	FOXM1_Q08050_56_EVAESNSCK	GOOD	0.000117827	-0.806303	1	FOXM1_Q08050_56_EVAESNSCK	sp|Q08050	9606	DTB-IAA:56	sp|Q08050<|>sp|Q08050-2<|>sp|Q08050-3	DTB-IAA:56<|>DTB-IAA:56<|>DTB-IAA:56	FOXM1	37	EVAESNSCK	49<|>49<|>49	5.99792e+07	FALSE	Q08050	10	50	X052349	960f503734938a750568fa4205d8e4bba726464c	https://github.com/gsk-tech/cz_scriptstore	TRUE	04:00:00	BIOCAT49769	56	FOXM1	FOXM1_56	3.92875
9651	AG00006750	GSDMD_P57764_268_CLHNFLTDGVPAEGAFTEDFQGLR	GOOD	0.0135828	-0.804995	0	GSDMD_P57764_268_CLHNFLTDGVPAEGAFTEDFQGLR	sp|P57764	9606	DTB-IAA:268	sp|P57764	DTB-IAA:268	GSDMD	37	CLHNFLTDGVPAEGAFTEDFQGLR	268	1.38188e+07	FALSE	P57764	10	50	X052349	960f503734938a750568fa4205d8e4bba726464c	https://github.com/gsk-tech/cz_scriptstore	TRUE	04:00:00	BIOCAT49769	268	GSDMD	GSDMD_268	1.86701
9651	AG00006750	IGFBP4_P22692_215_QCHPALDGQR	GOOD	0.00416642	-0.804421	0	IGFBP4_P22692_215_QCHPALDGQR	sp|P22692	9606	DTB-IAA:115	sp|P22692<|>sp|P22692-2	DTB-IAA:115<|>DTB-IAA:215	IGFBP4	37	QCHPALDGQR	214<|>114	104482691	FALSE	P22692	10	50	X052349	960f503734938a750568fa4205d8e4bba726464c	https://github.com/gsk-tech/cz_scriptstore	TRUE	04:00:00	BIOCAT49769	215	IGFBP4	IGFBP4_215	2.38024
9651	AG00006750	ERCC2_P18074_491_VCLCPMIIGR	GOOD	0.0256963	-0.804399	0	ERCC2_P18074_491_VCLCPMIIGR	sp|P18074	9606	DTB-IAA:491	sp|P18074	DTB-IAA:491	ERCC2	37	VCLCPMIIGR	488	2.34613e+07	FALSE	P18074	10	50	X052349	960f503734938a750568fa4205d8e4bba726464c	https://github.com/gsk-tech/cz_scriptstore	TRUE	04:00:00	BIOCAT49769	491	ERCC2	ERCC2_491	1.59013
9651	AG00006750	ANAPC5_Q9UJX4_203_EEEVSCSGPLSQK	GOOD	0.00275488	-0.804308	0	ANAPC5_Q9UJX4_203_EEEVSCSGPLSQK	sp|Q9UJX4	9606	DTB-IAA:104	sp|Q9UJX4<|>sp|Q9UJX4-2<|>sp|Q9UJX4-3	DTB-IAA:104<|>DTB-IAA:203<|>DTB-IAA:82	ANAPC5	37	EEEVSCSGPLSQK	198<|>77<|>99	25791578	FALSE	Q9UJX4	10	50	X052349	960f503734938a750568fa4205d8e4bba726464c	https://github.com/gsk-tech/cz_scriptstore	TRUE	04:00:00	BIOCAT49769	203	ANAPC5	ANAPC5_203	2.5599
9651	AG00006750	TIGAR_Q9NQ88_161_EQFSQGSPSNCLETSLAEIFPLGK	GOOD	0.00917647	-0.804022	0	TIGAR_Q9NQ88_161_EQFSQGSPSNCLETSLAEIFPLGK	sp|Q9NQ88	9606	DTB-IAA:161	sp|Q9NQ88	DTB-IAA:161	TIGAR	37	EQFSQGSPSNCLETSLAEIFPLGK	151	27256960	FALSE	Q9NQ88	10	50	X052349	960f503734938a750568fa4205d8e4bba726464c	https://github.com/gsk-tech/cz_scriptstore	TRUE	04:00:00	BIOCAT49769	161	TIGAR	TIGAR_161	2.03732
9651	AG00006750	FABP5_Q01469_47_KMGAMAKPDCIITCDGK	GOOD	0.00493187	-0.803828	0	FABP5_Q01469_47_KMGAMAKPDCIITCDGK	sp|Q01469	9606	DTB-IAA:47	sp|Q01469	DTB-IAA:47	FABP5	37	KMGAMAKPDCIITCDGK	34	9.45203e+07	FALSE	Q01469	10	50	X052349	960f503734938a750568fa4205d8e4bba726464c	https://github.com/gsk-tech/cz_scriptstore	TRUE	04:00:00	BIOCAT49769	47	FABP5	FABP5_47	2.30699
9651	AG00006750	PRKAR1A_P10644_18_SLRECELYVQK	GOOD	1.18263e-05	-0.803228	1	PRKAR1A_P10644_18_SLRECELYVQK	sp|P10644	9606	DTB-IAA:18	sp|P10644<|>sp|P10644-2	DTB-IAA:18<|>DTB-IAA:18	PRKAR1A	37	SLRECELYVQK	14<|>14	1.06279e+08	FALSE	P10644	10	50	X052349	960f503734938a750568fa4205d8e4bba726464c	https://github.com/gsk-tech/cz_scriptstore	TRUE	04:00:00	BIOCAT49769	18	PRKAR1A	PRKAR1A_18	4.92715
9651	AG00006750	DENND4C_Q5VZ89_1086_ILTAALTCPK	GOOD	0.00454745	-0.802827	0	DENND4C_Q5VZ89_1086_ILTAALTCPK	sp|Q5VZ89	9606	DTB-IAA:1086	sp|Q5VZ89<|>sp|Q5VZ89-3<|>sp|Q5VZ89-5<|>sp|Q5VZ89-7	DTB-IAA:1086<|>DTB-IAA:1086<|>DTB-IAA:1086<|>DTB-IAA:1135	DENND4C	37	ILTAALTCPK	1079<|>1079<|>1079<|>1128	8.10591e+07	FALSE	Q5VZ89	10	50	X052349	960f503734938a750568fa4205d8e4bba726464c	https://github.com/gsk-tech/cz_scriptstore	TRUE	04:00:00	BIOCAT49769	1086	DENND4C	DENND4C_1086	2.34223
9651	AG00006750	POLRMT_O00411_591_LLAEMLVQATQMPCSLDK	GOOD	0.0232458	-0.80194	0	POLRMT_O00411_591_LLAEMLVQATQMPCSLDK	sp|O00411	9606	DTB-IAA:591	sp|O00411	DTB-IAA:591	POLRMT	37	LLAEMLVQATQMPCSLDK	578	2.55685e+07	FALSE	O00411	10	50	X052349	960f503734938a750568fa4205d8e4bba726464c	https://github.com/gsk-tech/cz_scriptstore	TRUE	04:00:00	BIOCAT49769	591	POLRMT	POLRMT_591	1.63366
9651	AG00006750	TRIM38_O00635_104_ETDQEMSCEEHGEQFHLFCEDEGQLICWR	GOOD	0.104893	-0.801309	0	TRIM38_O00635_104_ETDQEMSCEEHGEQFHLFCEDEGQLICWR	sp|O00635	9606	DTB-IAA:104	sp|O00635	DTB-IAA:104	TRIM38	37	ETDQEMSCEEHGEQFHLFCEDEGQLICWR	86	5.46411e+06	FALSE	O00635	10	50	X052349	960f503734938a750568fa4205d8e4bba726464c	https://github.com/gsk-tech/cz_scriptstore	TRUE	04:00:00	BIOCAT49769	104	TRIM38	TRIM38_104	0.979255
9651	AG00006750	PKM_P14618_423_CCSGAIIVLTK	GOOD	0.00122985	-0.800865	0	PKM_P14618_423_CCSGAIIVLTK	sp|P14618	9606	DTB-IAA:408	sp|P14618<|>sp|P14618-3	DTB-IAA:408<|>DTB-IAA:423	PKM	37	CCSGAIIVLTK	423<|>408	1.12258e+08	FALSE	P14618	10	50	X052349	960f503734938a750568fa4205d8e4bba726464c	https://github.com/gsk-tech/cz_scriptstore	TRUE	04:00:00	BIOCAT49769	423	PKM	PKM_423	2.91015
9651	AG00006750	RRM1_P23921_492_IIDINYYPVPEACLSNKR	GOOD	0.00104134	-0.800863	0	RRM1_P23921_492_IIDINYYPVPEACLSNKR	sp|P23921	9606	DTB-IAA:492	sp|P23921	DTB-IAA:492	RRM1	37	IIDINYYPVPEACLSNKR	480	1.1554e+08	FALSE	P23921	10	50	X052349	960f503734938a750568fa4205d8e4bba726464c	https://github.com/gsk-tech/cz_scriptstore	TRUE	04:00:00	BIOCAT49769	492	RRM1	RRM1_492	2.98241
9651	AG00006750	RPS28_P62857_27_TGSQGQCTQVRVEFMDDTSR	GOOD	0.00206652	-0.799663	0	RPS28_P62857_27_TGSQGQCTQVRVEFMDDTSR	sp|P62857	9606	DTB-IAA:27	sp|P62857	DTB-IAA:27	RPS28	37	TGSQGQCTQVRVEFMDDTSR	21	2.91151e+07	FALSE	P62857	10	50	X052349	960f503734938a750568fa4205d8e4bba726464c	https://github.com/gsk-tech/cz_scriptstore	TRUE	04:00:00	BIOCAT49769	27	RPS28	RPS28_27	2.68476
9651	AG00006750	PGPEP1_Q9NXJ5_99_GLDNCR	GOOD	0.00076641	-0.799656	0	PGPEP1_Q9NXJ5_99_GLDNCR	sp|Q9NXJ5	9606	DTB-IAA:22	sp|Q9NXJ5<|>sp|Q9NXJ5-2	DTB-IAA:22<|>DTB-IAA:99	PGPEP1	37	GLDNCR	95<|>18	1.40834e+08	FALSE	Q9NXJ5	10	50	X052349	960f503734938a750568fa4205d8e4bba726464c	https://github.com/gsk-tech/cz_scriptstore	TRUE	04:00:00	BIOCAT49769	99	PGPEP1	PGPEP1_99	3.11554
9651	AG00006750	HSPH1_Q92598_796_ELNNTCEPVVTQPKPK	GOOD	0.0138212	-0.799603	0	HSPH1_Q92598_796_ELNNTCEPVVTQPKPK	sp|Q92598	9606	DTB-IAA:752	sp|Q92598<|>sp|Q92598-2<|>sp|Q92598-3<|>sp|Q92598-4	DTB-IAA:752<|>DTB-IAA:755<|>DTB-IAA:796<|>DTB-IAA:798	HSPH1	37	ELNNTCEPVVTQPKPK	791<|>747<|>750<|>793	7.37365e+07	FALSE	Q92598	10	50	X052349	960f503734938a750568fa4205d8e4bba726464c	https://github.com/gsk-tech/cz_scriptstore	TRUE	04:00:00	BIOCAT49769	796	HSPH1	HSPH1_796	1.85945
9651	AG00006750	MYO1E_Q12965_107_ENQCVIISGESGAGK	GOOD	0.00122809	-0.799492	0	MYO1E_Q12965_107_ENQCVIISGESGAGK	sp|Q12965	9606	DTB-IAA:107	sp|Q12965	DTB-IAA:107	MYO1E	37	ENQCVIISGESGAGK	104	6.19296e+07	FALSE	Q12965	10	50	X052349	960f503734938a750568fa4205d8e4bba726464c	https://github.com/gsk-tech/cz_scriptstore	TRUE	04:00:00	BIOCAT49769	107	MYO1E	MYO1E_107	2.91077
9651	AG00006750	CNBP_P62633_97+98+101_EQCCYNCGKPGHLAR	GOOD	0.000381185	-0.799361	1	CNBP_P62633_97+98+101_EQCCYNCGKPGHLAR	sp|P62633	9606	DTB-IAA:80;DTB-IAA:81;DTB-IAA:84	sp|P62633<|>sp|P62633-2<|>sp|P62633-3<|>sp|P62633-4<|>sp|P62633-5<|>sp|P62633-6<|>sp|P62633-7<|>sp|P62633-8	DTB-IAA:80;DTB-IAA:81;DTB-IAA:84<|>DTB-IAA:87;DTB-IAA:88;DTB-IAA:91<|>DTB-IAA:90;DTB-IAA:91;DTB-IAA:94<|>DTB-IAA:91;DTB-IAA:92;DTB-IAA:95<|>DTB-IAA:92;DTB-IAA:93;DTB-IAA:96<|>DTB-IAA:97;DTB-IAA:98;DTB-IAA:101<|>DTB-IAA:98;DTB-IAA:99;DTB-IAA:102<|>DTB-IAA:99;DTB-IAA:100;DTB-IAA:103	CNBP	37	EQCCYNCGKPGHLAR	95<|>88<|>85<|>96<|>90<|>97<|>78<|>89	5.35474e+07	FALSE	P62633	10	50	X052349	960f503734938a750568fa4205d8e4bba726464c	https://github.com/gsk-tech/cz_scriptstore	TRUE	04:00:00	BIOCAT49769		CNBP	CNBP_97+98+101	3.41886
9651	AG00006750	C8orf88_P0DMB2_93_LSSVSICR	GOOD	0.00385162	-0.797375	0	C8orf88_P0DMB2_93_LSSVSICR	sp|P0DMB2	9606	DTB-IAA:93	sp|P0DMB2	DTB-IAA:93	C8orf88	37	LSSVSICR	87	108541805	FALSE	P0DMB2	10	50	X052349	960f503734938a750568fa4205d8e4bba726464c	https://github.com/gsk-tech/cz_scriptstore	TRUE	04:00:00	BIOCAT49769	93	C8orf88	C8orf88_93	2.41436
9651	AG00006750	ATF2_P15336_418_DCPVTAMQK	GOOD	0.000383012	-0.797289	1	ATF2_P15336_418_DCPVTAMQK	sp|P15336	9606	DTB-IAA:242	sp|P15336<|>sp|P15336-2<|>sp|P15336-4<|>sp|P15336-5<|>sp|P15336-6<|>sp|P15336-8	DTB-IAA:242<|>DTB-IAA:360<|>DTB-IAA:39<|>DTB-IAA:400<|>DTB-IAA:418<|>DTB-IAA:57	ATF2	37	DCPVTAMQK	417<|>241<|>359<|>399<|>38<|>56	6.68385e+07	FALSE	P15336	10	50	X052349	960f503734938a750568fa4205d8e4bba726464c	https://github.com/gsk-tech/cz_scriptstore	TRUE	04:00:00	BIOCAT49769	418	ATF2	ATF2_418	3.41679
9651	AG00006750	TONSL_Q96HA7_596+608_FLLDHGAAVDDPGGQGCEGITPLHDALNCGHFEVAELLLER	GOOD	0.0310002	-0.797087	0	TONSL_Q96HA7_596+608_FLLDHGAAVDDPGGQGCEGITPLHDALNCGHFEVAELLLER	sp|Q96HA7	9606	DTB-IAA:596;DTB-IAA:608	sp|Q96HA7<|>sp|Q96HA7-2	DTB-IAA:596;DTB-IAA:608<|>DTB-IAA:596;DTB-IAA:608	TONSL	37	FLLDHGAAVDDPGGQGCEGITPLHDALNCGHFEVAELLLER	580<|>580	1.41878e+07	FALSE	Q96HA7	10	50	X052349	960f503734938a750568fa4205d8e4bba726464c	https://github.com/gsk-tech/cz_scriptstore	TRUE	04:00:00	BIOCAT49769		TONSL	TONSL_596+608	1.50864
9651	AG00006750	ELOF1_P60002_26+29_MTGTLETQFTCPFCNHEK	GOOD	0.0116598	-0.796942	0	ELOF1_P60002_26+29_MTGTLETQFTCPFCNHEK	sp|P60002	9606	DTB-IAA:26;DTB-IAA:29	sp|P60002	DTB-IAA:26;DTB-IAA:29	ELOF1	37	MTGTLETQFTCPFCNHEK	16	2.66069e+07	FALSE	P60002	10	50	X052349	960f503734938a750568fa4205d8e4bba726464c	https://github.com/gsk-tech/cz_scriptstore	TRUE	04:00:00	BIOCAT49769		ELOF1	ELOF1_26+29	1.93331
9651	AG00006750	MPP1_Q00013_242_VASMAQSAPSEAPSCSPFGK	GOOD	0.00253085	-0.796445	0	MPP1_Q00013_242_VASMAQSAPSEAPSCSPFGK	sp|Q00013	9606	DTB-IAA:212	sp|Q00013<|>sp|Q00013-2<|>sp|Q00013-3	DTB-IAA:212<|>DTB-IAA:222<|>DTB-IAA:242	MPP1	37	VASMAQSAPSEAPSCSPFGK	228<|>198<|>208	2.00879e+07	FALSE	Q00013	10	50	X052349	960f503734938a750568fa4205d8e4bba726464c	https://github.com/gsk-tech/cz_scriptstore	TRUE	04:00:00	BIOCAT49769	242	MPP1	MPP1_242	2.59673
9651	AG00006750	UROS_P10746_73_AVEAAELCLEQNNKTEVWER	GOOD	0.156622	-0.796069	0	UROS_P10746_73_AVEAAELCLEQNNKTEVWER	sp|P10746	9606	DTB-IAA:73	sp|P10746	DTB-IAA:73	UROS	37	AVEAAELCLEQNNKTEVWER	66	1.12476e+07	FALSE	P10746	10	50	X052349	960f503734938a750568fa4205d8e4bba726464c	https://github.com/gsk-tech/cz_scriptstore	TRUE	04:00:00	BIOCAT49769	73	UROS	UROS_73	0.805148
9651	AG00006750	PNO1_Q9NRX1_64_RPVFPPLCGDGLLSGKEETR	GOOD	0.0196999	-0.795679	0	PNO1_Q9NRX1_64_RPVFPPLCGDGLLSGKEETR	sp|Q9NRX1	9606	DTB-IAA:64	sp|Q9NRX1	DTB-IAA:64	PNO1	37	RPVFPPLCGDGLLSGKEETR	57	8.56694e+07	FALSE	Q9NRX1	10	50	X052349	960f503734938a750568fa4205d8e4bba726464c	https://github.com/gsk-tech/cz_scriptstore	TRUE	04:00:00	BIOCAT49769	64	PNO1	PNO1_64	1.70554
9651	AG00006750	FABP5_Q01469_120_LVVECVMNNVTCTR	GOOD	8.53668e-05	-0.79564	0	FABP5_Q01469_120_LVVECVMNNVTCTR	sp|Q01469	9606	DTB-IAA:120	sp|Q01469	DTB-IAA:120	FABP5	37	LVVECVMNNVTCTR	116	1.32253e+08	FALSE	Q01469	10	50	X052349	960f503734938a750568fa4205d8e4bba726464c	https://github.com/gsk-tech/cz_scriptstore	TRUE	04:00:00	BIOCAT49769	120	FABP5	FABP5_120	4.06871
9651	AG00006750	ATM_Q13315_2991_ALYLQQRPEDETELHPTLNADDQECK	GOOD	0.000387706	-0.795626	0	ATM_Q13315_2991_ALYLQQRPEDETELHPTLNADDQECK	sp|Q13315	9606	DTB-IAA:2991	sp|Q13315	DTB-IAA:2991	ATM	37	ALYLQQRPEDETELHPTLNADDQECK	2967	4.7458e+07	FALSE	Q13315	10	50	X052349	960f503734938a750568fa4205d8e4bba726464c	https://github.com/gsk-tech/cz_scriptstore	TRUE	04:00:00	BIOCAT49769	2991	ATM	ATM_2991	3.4115
9651	AG00006750	GHDC_Q8N2G8_502_AALAACPSSPFPPAMPR	GOOD	0.0117658	-0.795389	0	GHDC_Q8N2G8_502_AALAACPSSPFPPAMPR	sp|Q8N2G8	9606	DTB-IAA:463	sp|Q8N2G8<|>sp|Q8N2G8-3	DTB-IAA:463<|>DTB-IAA:502	GHDC	37	AALAACPSSPFPPAMPR	497<|>458	3.90094e+07	FALSE	Q8N2G8	10	50	X052349	960f503734938a750568fa4205d8e4bba726464c	https://github.com/gsk-tech/cz_scriptstore	TRUE	04:00:00	BIOCAT49769	502	GHDC	GHDC_502	1.92938
9651	AG00006750	ZYX_Q15942_537+540+553+562_CEDCGKPLSIEADDNGCFPLDGHVLCR	GOOD	0.0112115	-0.794761	0	ZYX_Q15942_537+540+553+562_CEDCGKPLSIEADDNGCFPLDGHVLCR	sp|Q15942	9606	DTB-IAA:380;DTB-IAA:383;DTB-IAA:396;DTB-IAA:405	sp|Q15942<|>sp|Q15942-2	DTB-IAA:380;DTB-IAA:383;DTB-IAA:396;DTB-IAA:405<|>DTB-IAA:537;DTB-IAA:540;DTB-IAA:553;DTB-IAA:562	ZYX	37	CEDCGKPLSIEADDNGCFPLDGHVLCR	537<|>380	2.07328e+07	FALSE	Q15942	10	50	X052349	960f503734938a750568fa4205d8e4bba726464c	https://github.com/gsk-tech/cz_scriptstore	TRUE	04:00:00	BIOCAT49769		ZYX	ZYX_537+540+553+562	1.95034
9651	AG00006750	ARHGEF1_Q92888_752_KNWCALITETAGSLK	GOOD	0.00619666	-0.794575	0	ARHGEF1_Q92888_752_KNWCALITETAGSLK	sp|Q92888	9606	DTB-IAA:719	sp|Q92888<|>sp|Q92888-2<|>sp|Q92888-3<|>sp|Q92888-4	DTB-IAA:719<|>DTB-IAA:734<|>DTB-IAA:752<|>DTB-IAA:767	ARHGEF1	37	KNWCALITETAGSLK	749<|>716<|>764<|>731	1.72905e+08	FALSE	Q92888	10	50	X052349	960f503734938a750568fa4205d8e4bba726464c	https://github.com/gsk-tech/cz_scriptstore	TRUE	04:00:00	BIOCAT49769	752	ARHGEF1	ARHGEF1_752	2.20784
9651	AG00006750	PDIA4_P13667_558_DVLIEFYAPWCGHCK<|>PDIA3_P30101_409_DVLIEFYAPWCGHCK	GOOD	0.000360866	-0.794185	0	PDIA4_P13667_558_DVLIEFYAPWCGHCK<|>PDIA3_P30101_409_DVLIEFYAPWCGHCK	sp|P13667<|>sp|P30101	9606	DTB-IAA:409<|>DTB-IAA:558	sp|P13667<|>sp|P30101	DTB-IAA:409<|>DTB-IAA:558	PDIA4<|>PDIA3	37	DVLIEFYAPWCGHCK	545<|>396	1.74736e+08	FALSE	P13667<|>P30101	10	50	X052349	960f503734938a750568fa4205d8e4bba726464c	https://github.com/gsk-tech/cz_scriptstore	TRUE	04:00:00	BIOCAT49769	558	PDIA4	PDIA4_558	3.44265
9651	AG00006750	BABAM1_Q9NWV8_222_TILVYSRPPCQPQFSLTEPMKK	GOOD	0.00257597	-0.79412	0	BABAM1_Q9NWV8_222_TILVYSRPPCQPQFSLTEPMKK	sp|Q9NWV8	9606	DTB-IAA:144	sp|Q9NWV8<|>sp|Q9NWV8-2	DTB-IAA:144<|>DTB-IAA:222	BABAM1	37	TILVYSRPPCQPQFSLTEPMKK	213<|>135	5.23016e+07	FALSE	Q9NWV8	10	50	X052349	960f503734938a750568fa4205d8e4bba726464c	https://github.com/gsk-tech/cz_scriptstore	TRUE	04:00:00	BIOCAT49769	222	BABAM1	BABAM1_222	2.58906
9651	AG00006750	SRP68_Q9UHB9_586_QANLVHFPPGFQPIPCKPLFFDLALNHVAFPPLEDKLEQK	GOOD	0.003125	-0.793232	0	SRP68_Q9UHB9_586_QANLVHFPPGFQPIPCKPLFFDLALNHVAFPPLEDKLEQK	sp|Q9UHB9	9606	DTB-IAA:247	sp|Q9UHB9<|>sp|Q9UHB9-2<|>sp|Q9UHB9-3<|>sp|Q9UHB9-4	DTB-IAA:247<|>DTB-IAA:548<|>DTB-IAA:555<|>DTB-IAA:586	SRP68	37	QANLVHFPPGFQPIPCKPLFFDLALNHVAFPPLEDKLEQK	571<|>540<|>232<|>533	4.97753e+07	FALSE	Q9UHB9	10	50	X052349	960f503734938a750568fa4205d8e4bba726464c	https://github.com/gsk-tech/cz_scriptstore	TRUE	04:00:00	BIOCAT49769	586	SRP68	SRP68_586	2.50515
9651	AG00006750	TEPSIN_Q96N21_302_ALCAIASLGSSDLLPQEHILLR	GOOD	0.00668833	-0.793226	0	TEPSIN_Q96N21_302_ALCAIASLGSSDLLPQEHILLR	sp|Q96N21	9606	DTB-IAA:218	sp|Q96N21<|>sp|Q96N21-2	DTB-IAA:218<|>DTB-IAA:302	TEPSIN	37	ALCAIASLGSSDLLPQEHILLR	300<|>216	2.2888e+07	FALSE	Q96N21	10	50	X052349	960f503734938a750568fa4205d8e4bba726464c	https://github.com/gsk-tech/cz_scriptstore	TRUE	04:00:00	BIOCAT49769	302	TEPSIN	TEPSIN_302	2.17468
9651	AG00006750	UGP2_Q16851_123_LNGGLGTSMGCK	GOOD	0.00251285	-0.792923	0	UGP2_Q16851_123_LNGGLGTSMGCK	sp|Q16851	9606	DTB-IAA:112	sp|Q16851<|>sp|Q16851-2	DTB-IAA:112<|>DTB-IAA:123	UGP2	37	LNGGLGTSMGCK	113<|>102	3.93334e+08	FALSE	Q16851	10	50	X052349	960f503734938a750568fa4205d8e4bba726464c	https://github.com/gsk-tech/cz_scriptstore	TRUE	04:00:00	BIOCAT49769	123	UGP2	UGP2_123	2.59983
9651	AG00006750	BRAT1_Q6PJG6_228_CQSPWTEALWVR	GOOD	0.00127576	-0.792878	0	BRAT1_Q6PJG6_228_CQSPWTEALWVR	sp|Q6PJG6	9606	DTB-IAA:228	sp|Q6PJG6<|>sp|Q6PJG6-2	DTB-IAA:228<|>DTB-IAA:228	BRAT1	37	CQSPWTEALWVR	228<|>228	3.00712e+07	FALSE	Q6PJG6	10	50	X052349	960f503734938a750568fa4205d8e4bba726464c	https://github.com/gsk-tech/cz_scriptstore	TRUE	04:00:00	BIOCAT49769	228	BRAT1	BRAT1_228	2.89423
9651	AG00006750	CYFIP1_Q7L576_98_CNEQPNR<|>CYFIP2_Q96F07_98_CNEQPNR	GOOD	2.44862e-05	-0.792729	0	CYFIP1_Q7L576_98_CNEQPNR<|>CYFIP2_Q96F07_98_CNEQPNR	sp|Q7L576<|>sp|Q96F07	9606	DTB-IAA:98<|>DTB-IAA:98	sp|Q7L576<|>sp|Q96F07<|>sp|Q96F07-2	DTB-IAA:98<|>DTB-IAA:98<|>DTB-IAA:98	CYFIP1<|>CYFIP2<|>CYFIP2	37	CNEQPNR	98<|>98<|>98	2.76499e+08	FALSE	Q7L576<|>Q96F07	10	50	X052349	960f503734938a750568fa4205d8e4bba726464c	https://github.com/gsk-tech/cz_scriptstore	TRUE	04:00:00	BIOCAT49769	98	CYFIP1	CYFIP1_98	4.61108
9651	AG00006750	NAA16_Q6N069_221_QICDKLLVEEIK	GOOD	0.114124	-0.792601	0	NAA16_Q6N069_221_QICDKLLVEEIK	sp|Q6N069	9606	DTB-IAA:221	sp|Q6N069<|>sp|Q6N069-2<|>sp|Q6N069-3<|>sp|Q6N069-4<|>sp|Q6N069-5	DTB-IAA:221<|>DTB-IAA:221<|>DTB-IAA:221<|>DTB-IAA:221<|>DTB-IAA:221	NAA16	37	QICDKLLVEEIK	219<|>219<|>219<|>219<|>219	3.56112e+06	FALSE	Q6N069	10	50	X052349	960f503734938a750568fa4205d8e4bba726464c	https://github.com/gsk-tech/cz_scriptstore	TRUE	04:00:00	BIOCAT49769	221	NAA16	NAA16_221	0.942624
9651	AG00006750	PTCD1_O75127_695_EADDGCALGGR	GOOD	0.00242375	-0.79155	0	PTCD1_O75127_695_EADDGCALGGR	sp|O75127	9606	DTB-IAA:695	sp|O75127	DTB-IAA:695	PTCD1	37	EADDGCALGGR	690	8.86511e+07	FALSE	O75127	10	50	X052349	960f503734938a750568fa4205d8e4bba726464c	https://github.com/gsk-tech/cz_scriptstore	TRUE	04:00:00	BIOCAT49769	695	PTCD1	PTCD1_695	2.61551
9651	AG00006750	NFAT5_O94916_270_KSPMLCGQYPVK	GOOD	0.00456879	-0.790775	0	NFAT5_O94916_270_KSPMLCGQYPVK	sp|O94916	9606	DTB-IAA:194	sp|O94916<|>sp|O94916-2<|>sp|O94916-4<|>sp|O94916-5	DTB-IAA:194<|>DTB-IAA:270<|>DTB-IAA:288<|>DTB-IAA:288	NFAT5	37	KSPMLCGQYPVK	265<|>189<|>283<|>283	102060516	FALSE	O94916	10	50	X052349	960f503734938a750568fa4205d8e4bba726464c	https://github.com/gsk-tech/cz_scriptstore	TRUE	04:00:00	BIOCAT49769	270	NFAT5	NFAT5_270	2.3402
9651	AG00006750	UBE3A_Q05086_108_GAPNNSCSEIK	GOOD	3.9333e-05	-0.789497	1	UBE3A_Q05086_108_GAPNNSCSEIK	sp|Q05086	9606	DTB-IAA:105	sp|Q05086<|>sp|Q05086-2<|>sp|Q05086-3	DTB-IAA:105<|>DTB-IAA:108<|>DTB-IAA:85	UBE3A	37	GAPNNSCSEIK	102<|>79<|>99	1.89289e+08	FALSE	Q05086	10	50	X052349	960f503734938a750568fa4205d8e4bba726464c	https://github.com/gsk-tech/cz_scriptstore	TRUE	04:00:00	BIOCAT49769	108	UBE3A	UBE3A_108	4.40524
9651	AG00006750	ZMYM3_Q14202_484_FCNTTCLGAYK	GOOD	0.00751613	-0.788804	0	ZMYM3_Q14202_484_FCNTTCLGAYK	sp|Q14202	9606	DTB-IAA:484	sp|Q14202<|>sp|Q14202-2<|>sp|Q14202-3	DTB-IAA:484<|>DTB-IAA:484<|>DTB-IAA:484	ZMYM3	37	FCNTTCLGAYK	479<|>479<|>479	1.0461e+08	FALSE	Q14202	10	50	X052349	960f503734938a750568fa4205d8e4bba726464c	https://github.com/gsk-tech/cz_scriptstore	TRUE	04:00:00	BIOCAT49769	484	ZMYM3	ZMYM3_484	2.12401
9651	AG00006750	DMXL1_Q9Y485_551_SIMMYACTK	GOOD	0.00278294	-0.788675	0	DMXL1_Q9Y485_551_SIMMYACTK	sp|Q9Y485	9606	DTB-IAA:551	sp|Q9Y485	DTB-IAA:551	DMXL1	37	SIMMYACTK	545	2.20542e+07	FALSE	Q9Y485	10	50	X052349	960f503734938a750568fa4205d8e4bba726464c	https://github.com/gsk-tech/cz_scriptstore	TRUE	04:00:00	BIOCAT49769	551	DMXL1	DMXL1_551	2.5555
9651	AG00006750	ZNF318_Q5VUA4_1363_SCSATMSK	GOOD	0.00172716	-0.788528	0	ZNF318_Q5VUA4_1363_SCSATMSK	sp|Q5VUA4	9606	DTB-IAA:1363	sp|Q5VUA4	DTB-IAA:1363	ZNF318	37	SCSATMSK	1362	1.0872e+08	FALSE	Q5VUA4	10	50	X052349	960f503734938a750568fa4205d8e4bba726464c	https://github.com/gsk-tech/cz_scriptstore	TRUE	04:00:00	BIOCAT49769	1363	ZNF318	ZNF318_1363	2.76267
9651	AG00006750	MTR_Q99707_812_VIDLGVMTPCDK	GOOD	0.000663931	-0.788482	0	MTR_Q99707_812_VIDLGVMTPCDK	sp|Q99707	9606	DTB-IAA:761	sp|Q99707<|>sp|Q99707-2	DTB-IAA:761<|>DTB-IAA:812	MTR	37	VIDLGVMTPCDK	803<|>752	3.95114e+07	FALSE	Q99707	10	50	X052349	960f503734938a750568fa4205d8e4bba726464c	https://github.com/gsk-tech/cz_scriptstore	TRUE	04:00:00	BIOCAT49769	812	MTR	MTR_812	3.17788
9651	AG00006750	BSDC1_Q9NW68_49_DLTEFTQVVQHDTACTIAATASVVK	GOOD	0.00431246	-0.788427	0	BSDC1_Q9NW68_49_DLTEFTQVVQHDTACTIAATASVVK	sp|Q9NW68	9606	DTB-IAA:49	sp|Q9NW68<|>sp|Q9NW68-2<|>sp|Q9NW68-3<|>sp|Q9NW68-5<|>sp|Q9NW68-7<|>sp|Q9NW68-8	DTB-IAA:49<|>DTB-IAA:49<|>DTB-IAA:49<|>DTB-IAA:49<|>DTB-IAA:49<|>DTB-IAA:49	BSDC1	37	DLTEFTQVVQHDTACTIAATASVVK	35<|>35<|>35<|>35<|>35<|>35	2.70466e+07	FALSE	Q9NW68	10	50	X052349	960f503734938a750568fa4205d8e4bba726464c	https://github.com/gsk-tech/cz_scriptstore	TRUE	04:00:00	BIOCAT49769	49	BSDC1	BSDC1_49	2.36527
9651	AG00006750	YDJC_A8MPS7_212_WTDAFVGLSTCGR	GOOD	9.3061e-06	-0.788349	0	YDJC_A8MPS7_212_WTDAFVGLSTCGR	sp|A8MPS7	9606	DTB-IAA:212	sp|A8MPS7	DTB-IAA:212	YDJC	37	WTDAFVGLSTCGR	202	2.24687e+07	FALSE	A8MPS7	10	50	X052349	960f503734938a750568fa4205d8e4bba726464c	https://github.com/gsk-tech/cz_scriptstore	TRUE	04:00:00	BIOCAT49769	212	YDJC	YDJC_212	5.03123
9651	AG00006750	TPI1_P60174_124_DCGATWVVLGHSERR	GOOD	0.0115411	-0.788287	0	TPI1_P60174_124_DCGATWVVLGHSERR	sp|P60174	9606	DTB-IAA:124	sp|P60174<|>sp|P60174-1<|>sp|P60174-4	DTB-IAA:124<|>DTB-IAA:5<|>DTB-IAA:87	TPI1	37	DCGATWVVLGHSERR	123<|>86<|>4	1.53195e+08	FALSE	P60174	10	50	X052349	960f503734938a750568fa4205d8e4bba726464c	https://github.com/gsk-tech/cz_scriptstore	TRUE	04:00:00	BIOCAT49769	124	TPI1	TPI1_124	1.93775
9651	AG00006750	ST14_Q9Y5Y6_567_VNVVTCTK	GOOD	0.000990625	-0.787897	0	ST14_Q9Y5Y6_567_VNVVTCTK	sp|Q9Y5Y6	9606	DTB-IAA:567	sp|Q9Y5Y6	DTB-IAA:567	ST14	37	VNVVTCTK	562	5.92727e+07	FALSE	Q9Y5Y6	10	50	X052349	960f503734938a750568fa4205d8e4bba726464c	https://github.com/gsk-tech/cz_scriptstore	TRUE	04:00:00	BIOCAT49769	567	ST14	ST14_567	3.00409
9651	AG00006750	GAPDH_P04406_247_VPTANVSVVDLTCRLEK	GOOD	0.0444815	-0.787837	0	GAPDH_P04406_247_VPTANVSVVDLTCRLEK	sp|P04406	9606	DTB-IAA:205	sp|P04406<|>sp|P04406-2	DTB-IAA:205<|>DTB-IAA:247	GAPDH	37	VPTANVSVVDLTCRLEK	235<|>193	5.6419e+07	FALSE	P04406	10	50	X052349	960f503734938a750568fa4205d8e4bba726464c	https://github.com/gsk-tech/cz_scriptstore	TRUE	04:00:00	BIOCAT49769	247	GAPDH	GAPDH_247	1.35182
9651	AG00006750	GIT1_Q9Y2X7_576_KGVSASAVPFTPSSPLLSCSQEGSR	GOOD	0.00126912	-0.787576	0	GIT1_Q9Y2X7_576_KGVSASAVPFTPSSPLLSCSQEGSR	sp|Q9Y2X7	9606	DTB-IAA:576	sp|Q9Y2X7<|>sp|Q9Y2X7-3	DTB-IAA:576<|>DTB-IAA:585	GIT1	37	KGVSASAVPFTPSSPLLSCSQEGSR	558<|>567	4.73411e+07	FALSE	Q9Y2X7	10	50	X052349	960f503734938a750568fa4205d8e4bba726464c	https://github.com/gsk-tech/cz_scriptstore	TRUE	04:00:00	BIOCAT49769	576	GIT1	GIT1_576	2.8965
9651	AG00006750	PREX1_Q8TCU6_968+972_QAPLEPHPLCGLDFCPTNCHINLMEVSYPK	GOOD	0.0024318	-0.787311	0	PREX1_Q8TCU6_968+972_QAPLEPHPLCGLDFCPTNCHINLMEVSYPK	sp|Q8TCU6	9606	DTB-IAA:265;DTB-IAA:269	sp|Q8TCU6<|>sp|Q8TCU6-2<|>sp|Q8TCU6-3	DTB-IAA:265;DTB-IAA:269<|>DTB-IAA:968;DTB-IAA:972<|>DTB-IAA:968;DTB-IAA:972	PREX1	37	QAPLEPHPLCGLDFCPTNCHINLMEVSYPK	954<|>251<|>954	1.97938e+07	FALSE	Q8TCU6	10	50	X052349	960f503734938a750568fa4205d8e4bba726464c	https://github.com/gsk-tech/cz_scriptstore	TRUE	04:00:00	BIOCAT49769		PREX1	PREX1_968+972	2.61407
9651	AG00006750	BMP2K_Q9NSY1_912_KVNVQECHAVGPEAHTIPGYPK	GOOD	0.00622278	-0.787142	0	BMP2K_Q9NSY1_912_KVNVQECHAVGPEAHTIPGYPK	sp|Q9NSY1	9606	DTB-IAA:912	sp|Q9NSY1	DTB-IAA:912	BMP2K	37	KVNVQECHAVGPEAHTIPGYPK	906	5.08469e+07	FALSE	Q9NSY1	10	50	X052349	960f503734938a750568fa4205d8e4bba726464c	https://github.com/gsk-tech/cz_scriptstore	TRUE	04:00:00	BIOCAT49769	912	BMP2K	BMP2K_912	2.20602
9651	AG00006750	RBM5_P52756_766_CQGITAPIEAQVR	GOOD	0.0243318	-0.786654	0	RBM5_P52756_766_CQGITAPIEAQVR	sp|P52756	9606	DTB-IAA:766	sp|P52756	DTB-IAA:766	RBM5	37	CQGITAPIEAQVR	766	2.62847e+07	FALSE	P52756	10	50	X052349	960f503734938a750568fa4205d8e4bba726464c	https://github.com/gsk-tech/cz_scriptstore	TRUE	04:00:00	BIOCAT49769	766	RBM5	RBM5_766	1.61383
9651	AG00006750	SNAP47_Q5SQN1_369_SCSVWHAASGLMGR	GOOD	0.00022822	-0.786361	0	SNAP47_Q5SQN1_369_SCSVWHAASGLMGR	sp|Q5SQN1	9606	DTB-IAA:127	sp|Q5SQN1<|>sp|Q5SQN1-2<|>sp|Q5SQN1-3<|>sp|Q5SQN1-4	DTB-IAA:127<|>DTB-IAA:127<|>DTB-IAA:369<|>DTB-IAA:369	SNAP47	37	SCSVWHAASGLMGR	368<|>368<|>126<|>126	5.55842e+07	FALSE	Q5SQN1	10	50	X052349	960f503734938a750568fa4205d8e4bba726464c	https://github.com/gsk-tech/cz_scriptstore	TRUE	04:00:00	BIOCAT49769	369	SNAP47	SNAP47_369	3.64165
9651	AG00006750	IRF5_Q13568_44_KLFCIPWR	GOOD	0.017816	-0.786146	1	IRF5_Q13568_44_KLFCIPWR	sp|Q13568	9606	DTB-IAA:44	sp|Q13568<|>sp|Q13568-2<|>sp|Q13568-3<|>sp|Q13568-4<|>sp|Q13568-5<|>sp|Q13568-6	DTB-IAA:44<|>DTB-IAA:44<|>DTB-IAA:44<|>DTB-IAA:44<|>DTB-IAA:44<|>DTB-IAA:44	IRF5	37	KLFCIPWR	41<|>41<|>41<|>41<|>41<|>41	5.67574e+07	FALSE	Q13568	10	50	X052349	960f503734938a750568fa4205d8e4bba726464c	https://github.com/gsk-tech/cz_scriptstore	TRUE	04:00:00	BIOCAT49769	44	IRF5	IRF5_44	1.74919
9651	AG00006750	MUM1_Q2TAK8_548_GSPEEPVVGCPLGQR	GOOD	0.000785166	-0.78579	0	MUM1_Q2TAK8_548_GSPEEPVVGCPLGQR	sp|Q2TAK8	9606	DTB-IAA:480	sp|Q2TAK8<|>sp|Q2TAK8-2<|>sp|Q2TAK8-3	DTB-IAA:480<|>DTB-IAA:548<|>DTB-IAA:548	MUM1	37	GSPEEPVVGCPLGQR	539<|>471<|>539	2.3782e+07	FALSE	Q2TAK8	10	50	X052349	960f503734938a750568fa4205d8e4bba726464c	https://github.com/gsk-tech/cz_scriptstore	TRUE	04:00:00	BIOCAT49769	548	MUM1	MUM1_548	3.10504
9651	AG00006750	SETX_Q7Z333_1368_LSDCESTDVKR	GOOD	2.3827e-05	-0.78572	0	SETX_Q7Z333_1368_LSDCESTDVKR	sp|Q7Z333	9606	DTB-IAA:1368	sp|Q7Z333<|>sp|Q7Z333-3<|>sp|Q7Z333-4	DTB-IAA:1368<|>DTB-IAA:1368<|>DTB-IAA:1368	SETX	37	LSDCESTDVKR	1365<|>1365<|>1365	1.28771e+08	FALSE	Q7Z333	10	50	X052349	960f503734938a750568fa4205d8e4bba726464c	https://github.com/gsk-tech/cz_scriptstore	TRUE	04:00:00	BIOCAT49769	1368	SETX	SETX_1368	4.62293
9651	AG00006750	RRM1_P23921_779+787_NTAAMVCSLENRDECLMCGS	GOOD	0.00231862	-0.785671	0	RRM1_P23921_779+787_NTAAMVCSLENRDECLMCGS	sp|P23921	9606	DTB-IAA:779;DTB-IAA:787	sp|P23921	DTB-IAA:779;DTB-IAA:787	RRM1	37	NTAAMVCSLENRDECLMCGS	773	1.26682e+07	FALSE	P23921	10	50	X052349	960f503734938a750568fa4205d8e4bba726464c	https://github.com/gsk-tech/cz_scriptstore	TRUE	04:00:00	BIOCAT49769		RRM1	RRM1_779+787	2.63477
9651	AG00006750	KCTD5_Q9NXV2_6_AENHCELLSPAR	GOOD	0.0475337	-0.784763	0	KCTD5_Q9NXV2_6_AENHCELLSPAR	sp|Q9NXV2	9606	DTB-IAA:6	sp|Q9NXV2	DTB-IAA:6	KCTD5	37	AENHCELLSPAR	2	4.88692e+06	FALSE	Q9NXV2	10	50	X052349	960f503734938a750568fa4205d8e4bba726464c	https://github.com/gsk-tech/cz_scriptstore	TRUE	04:00:00	BIOCAT49769	6	KCTD5	KCTD5_6	1.323
9651	AG00006750	ASB3_Q9Y575_295_VSPVYSAVFGGHEDCLEILLR	GOOD	0.056643	-0.784505	0	ASB3_Q9Y575_295_VSPVYSAVFGGHEDCLEILLR	sp|Q9Y575	9606	DTB-IAA:222	sp|Q9Y575<|>sp|Q9Y575-2<|>sp|Q9Y575-3	DTB-IAA:222<|>DTB-IAA:295<|>DTB-IAA:333	ASB3	37	VSPVYSAVFGGHEDCLEILLR	281<|>208<|>319	7.56272e+06	FALSE	Q9Y575	10	50	X052349	960f503734938a750568fa4205d8e4bba726464c	https://github.com/gsk-tech/cz_scriptstore	TRUE	04:00:00	BIOCAT49769	295	ASB3	ASB3_295	1.24685
9651	AG00006750	MRC2_Q9UBG0_187_IYGSEEDLCALPYHEVYTIQGNSHGKPCTIPFK	GOOD	0.0321616	-0.784102	0	MRC2_Q9UBG0_187_IYGSEEDLCALPYHEVYTIQGNSHGKPCTIPFK	sp|Q9UBG0	9606	DTB-IAA:187	sp|Q9UBG0	DTB-IAA:187	MRC2	37	IYGSEEDLCALPYHEVYTIQGNSHGKPCTIPFK	160	2.14484e+07	FALSE	Q9UBG0	10	50	X052349	960f503734938a750568fa4205d8e4bba726464c	https://github.com/gsk-tech/cz_scriptstore	TRUE	04:00:00	BIOCAT49769	187	MRC2	MRC2_187	1.49266
9651	AG00006750	SRPRA_P08240_253_VWELGGCANK	GOOD	0.00101614	-0.782923	0	SRPRA_P08240_253_VWELGGCANK	sp|P08240	9606	DTB-IAA:225	sp|P08240<|>sp|P08240-2	DTB-IAA:225<|>DTB-IAA:253	SRPRA	37	VWELGGCANK	247<|>219	1.15544e+08	FALSE	P08240	10	50	X052349	960f503734938a750568fa4205d8e4bba726464c	https://github.com/gsk-tech/cz_scriptstore	TRUE	04:00:00	BIOCAT49769	253	SRPRA	SRPRA_253	2.99305
9651	AG00006750	KIAA1958_Q8N8K9_246_PKPQTHAGPSCVGSAK	GOOD	0.00977948	-0.780596	0	KIAA1958_Q8N8K9_246_PKPQTHAGPSCVGSAK	sp|Q8N8K9	9606	DTB-IAA:246	sp|Q8N8K9<|>sp|Q8N8K9-2<|>sp|Q8N8K9-3	DTB-IAA:246<|>DTB-IAA:246<|>DTB-IAA:246	KIAA1958	37	PKPQTHAGPSCVGSAK	236<|>236<|>236	60470036	FALSE	Q8N8K9	10	50	X052349	960f503734938a750568fa4205d8e4bba726464c	https://github.com/gsk-tech/cz_scriptstore	TRUE	04:00:00	BIOCAT49769	246	KIAA1958	KIAA1958_246	2.00968
9651	AG00006750	CTNND1_O60716_618_YQEAAPNVANNTGPHAASCFGAK	GOOD	0.000268707	-0.780071	0	CTNND1_O60716_618_YQEAAPNVANNTGPHAASCFGAK	sp|O60716	9606	DTB-IAA:295	sp|O60716<|>sp|O60716-10<|>sp|O60716-11<|>sp|O60716-12<|>sp|O60716-13<|>sp|O60716-14<|>sp|O60716-15<|>sp|O60716-16<|>sp|O60716-17<|>sp|O60716-18<|>sp|O60716-19<|>sp|O60716-2<|>sp|O60716-20<|>sp|O60716-21<|>sp|O60716-22<|>sp|O60716-23<|>sp|O60716-24<|>sp|O60716-25<|>sp|O60716-26<|>sp|O60716-27<|>sp|O60716-28<|>sp|O60716-29<|>sp|O60716-3<|>sp|O60716-30<|>sp|O60716-31<|>sp|O60716-32<|>sp|O60716-4<|>…	DTB-IAA:295<|>DTB-IAA:295<|>DTB-IAA:295<|>DTB-IAA:295<|>DTB-IAA:295<|>DTB-IAA:295<|>DTB-IAA:295<|>DTB-IAA:295<|>DTB-IAA:517<|>DTB-IAA:517<|>DTB-IAA:517<|>DTB-IAA:517<|>DTB-IAA:517<|>DTB-IAA:517<|>DTB-IAA:517<|>DTB-IAA:517<|>DTB-IAA:564<|>DTB-IAA:564<|>DTB-IAA:564<|>DTB-IAA:564<|>DTB-IAA:564<|>DTB-IAA:564<|>DTB-IAA:564<|>DTB-IAA:564<|>DTB-IAA:618<|>DTB-IAA:618<|>DTB-IAA:618<|>DTB-IAA:618<|>DTB-IAA…	CTNND1	37	YQEAAPNVANNTGPHAASCFGAK	600<|>546<|>546<|>546<|>546<|>546<|>546<|>546<|>499<|>499<|>499<|>600<|>499<|>499<|>499<|>499<|>499<|>277<|>277<|>277<|>277<|>277<|>600<|>277<|>277<|>277<|>600<|>600<|>600<|>600<|>600<|>546	9.62025e+07	FALSE	O60716	10	50	X052349	960f503734938a750568fa4205d8e4bba726464c	https://github.com/gsk-tech/cz_scriptstore	TRUE	04:00:00	BIOCAT49769	618	CTNND1	CTNND1_618	3.57072
9651	AG00006750	CLIC1_O00299_191_LHIVQVVCKK	GOOD	0.00260705	-0.779669	1	CLIC1_O00299_191_LHIVQVVCKK	sp|O00299	9606	DTB-IAA:191	sp|O00299	DTB-IAA:191	CLIC1	37	LHIVQVVCKK	184	1.18785e+08	FALSE	O00299	10	50	X052349	960f503734938a750568fa4205d8e4bba726464c	https://github.com/gsk-tech/cz_scriptstore	TRUE	04:00:00	BIOCAT49769	191	CLIC1	CLIC1_191	2.58385
9651	AG00006750	POLDIP2_Q9Y2S7_143_DCPHISQR	GOOD	0.000515727	-0.779471	0	POLDIP2_Q9Y2S7_143_DCPHISQR	sp|Q9Y2S7	9606	DTB-IAA:143	sp|Q9Y2S7	DTB-IAA:143	POLDIP2	37	DCPHISQR	142	1.78281e+08	FALSE	Q9Y2S7	10	50	X052349	960f503734938a750568fa4205d8e4bba726464c	https://github.com/gsk-tech/cz_scriptstore	TRUE	04:00:00	BIOCAT49769	143	POLDIP2	POLDIP2_143	3.28758
9651	AG00006750	LCP1_P13796_336_DDIQRAECMLQQAER	GOOD	0.0297897	-0.777912	0	LCP1_P13796_336_DDIQRAECMLQQAER	sp|P13796	9606	DTB-IAA:336	sp|P13796	DTB-IAA:336	LCP1	37	DDIQRAECMLQQAER	329	112236816	FALSE	P13796	10	50	X052349	960f503734938a750568fa4205d8e4bba726464c	https://github.com/gsk-tech/cz_scriptstore	TRUE	04:00:00	BIOCAT49769	336	LCP1	LCP1_336	1.52593
9651	AG00006750	SSBP4_Q9BWG4_81_EACEHSGEAK	GOOD	0.0107737	-0.776602	0	SSBP4_Q9BWG4_81_EACEHSGEAK	sp|Q9BWG4	9606	DTB-IAA:81	sp|Q9BWG4<|>sp|Q9BWG4-2	DTB-IAA:81<|>DTB-IAA:81	SSBP4	37	EACEHSGEAK	79<|>79	203777833	FALSE	Q9BWG4	10	50	X052349	960f503734938a750568fa4205d8e4bba726464c	https://github.com/gsk-tech/cz_scriptstore	TRUE	04:00:00	BIOCAT49769	81	SSBP4	SSBP4_81	1.96764
9651	AG00006750	MKLN1_Q9UL63_82_THVCNLKK	GOOD	0.0142788	-0.776458	0	MKLN1_Q9UL63_82_THVCNLKK	sp|Q9UL63	9606	DTB-IAA:82	sp|Q9UL63	DTB-IAA:82	MKLN1	37	THVCNLKK	79	1.92028e+08	FALSE	Q9UL63	10	50	X052349	960f503734938a750568fa4205d8e4bba726464c	https://github.com/gsk-tech/cz_scriptstore	TRUE	04:00:00	BIOCAT49769	82	MKLN1	MKLN1_82	1.84531
9651	AG00006750	ZNF195_O14628_195_DWESLDECK	GOOD	0.000668608	-0.776224	0	ZNF195_O14628_195_DWESLDECK	sp|O14628	9606	DTB-IAA:123	sp|O14628<|>sp|O14628-4<|>sp|O14628-5<|>sp|O14628-6<|>sp|O14628-7	DTB-IAA:123<|>DTB-IAA:127<|>DTB-IAA:172<|>DTB-IAA:176<|>DTB-IAA:195	ZNF195	37	DWESLDECK	188<|>116<|>165<|>169<|>120	4.25606e+07	FALSE	O14628	10	50	X052349	960f503734938a750568fa4205d8e4bba726464c	https://github.com/gsk-tech/cz_scriptstore	TRUE	04:00:00	BIOCAT49769	195	ZNF195	ZNF195_195	3.17483
9651	AG00006750	OLA1_Q9NTK5_187_KLKPEYDIMCK	GOOD	0.013416	-0.775718	0	OLA1_Q9NTK5_187_KLKPEYDIMCK	sp|Q9NTK5	9606	DTB-IAA:187	sp|Q9NTK5<|>sp|Q9NTK5-2<|>sp|Q9NTK5-3	DTB-IAA:187<|>DTB-IAA:187<|>DTB-IAA:29	OLA1	37	KLKPEYDIMCK	178<|>20<|>178	9.40339e+07	FALSE	Q9NTK5	10	50	X052349	960f503734938a750568fa4205d8e4bba726464c	https://github.com/gsk-tech/cz_scriptstore	TRUE	04:00:00	BIOCAT49769	187	OLA1	OLA1_187	1.87238
9651	AG00006750	CDCA7L_Q96GN5_422_CATGILIHLAK	GOOD	0.000245262	-0.77569	1	CDCA7L_Q96GN5_422_CATGILIHLAK	sp|Q96GN5	9606	DTB-IAA:376	sp|Q96GN5<|>sp|Q96GN5-2<|>sp|Q96GN5-4<|>sp|Q96GN5-5	DTB-IAA:376<|>DTB-IAA:388<|>DTB-IAA:421<|>DTB-IAA:422	CDCA7L	37	CATGILIHLAK	422<|>421<|>388<|>376	7.27593e+07	FALSE	Q96GN5	10	50	X052349	960f503734938a750568fa4205d8e4bba726464c	https://github.com/gsk-tech/cz_scriptstore	TRUE	04:00:00	BIOCAT49769	422	CDCA7L	CDCA7L_422	3.61037
9651	AG00006750	WDR62_O43379_826_CLLTNGK	GOOD	0.00123679	-0.775448	0	WDR62_O43379_826_CLLTNGK	sp|O43379	9606	DTB-IAA:826	sp|O43379<|>sp|O43379-4	DTB-IAA:826<|>DTB-IAA:826	WDR62	37	CLLTNGK	826<|>826	1.2284e+08	FALSE	O43379	10	50	X052349	960f503734938a750568fa4205d8e4bba726464c	https://github.com/gsk-tech/cz_scriptstore	TRUE	04:00:00	BIOCAT49769	826	WDR62	WDR62_826	2.9077
9651	AG00006750	MAP2K7_O14733_280_SAGCAAYMAPER	GOOD	0.0143331	-0.77462	0	MAP2K7_O14733_280_SAGCAAYMAPER	sp|O14733	9606	DTB-IAA:280	sp|O14733<|>sp|O14733-2<|>sp|O14733-3<|>sp|O14733-4	DTB-IAA:280<|>DTB-IAA:280<|>DTB-IAA:296<|>DTB-IAA:323	MAP2K7	37	SAGCAAYMAPER	277<|>320<|>293<|>277	2.62292e+07	FALSE	O14733	10	50	X052349	960f503734938a750568fa4205d8e4bba726464c	https://github.com/gsk-tech/cz_scriptstore	TRUE	04:00:00	BIOCAT49769	280	MAP2K7	MAP2K7_280	1.84366
9651	AG00006750	C5orf51_A6NDU8_120+130_HCNLLGDELLECLSWR	GOOD	0.14518	-0.774391	0	C5orf51_A6NDU8_120+130_HCNLLGDELLECLSWR	sp|A6NDU8	9606	DTB-IAA:120;DTB-IAA:130	sp|A6NDU8	DTB-IAA:120;DTB-IAA:130	C5orf51	37	HCNLLGDELLECLSWR	119	1.74186e+07	FALSE	A6NDU8	10	50	X052349	960f503734938a750568fa4205d8e4bba726464c	https://github.com/gsk-tech/cz_scriptstore	TRUE	04:00:00	BIOCAT49769		C5orf51	C5orf51_120+130	0.838093
9651	AG00006750	FASN_P49327_1558+1564_HAQPTCPGAQLCTVYYASLNFR	GOOD	0.0607134	-0.77396	0	FASN_P49327_1558+1564_HAQPTCPGAQLCTVYYASLNFR	sp|P49327	9606	DTB-IAA:1558;DTB-IAA:1564	sp|P49327	DTB-IAA:1558;DTB-IAA:1564	FASN	37	HAQPTCPGAQLCTVYYASLNFR	1553	2.51301e+07	FALSE	P49327	10	50	X052349	960f503734938a750568fa4205d8e4bba726464c	https://github.com/gsk-tech/cz_scriptstore	TRUE	04:00:00	BIOCAT49769		FASN	FASN_1558+1564	1.21672
9651	AG00006750	CAMKK2_Q96RR4_397_IMCLHSK	GOOD	0.00324286	-0.773759	0	CAMKK2_Q96RR4_397_IMCLHSK	sp|Q96RR4	9606	DTB-IAA:397	sp|Q96RR4<|>sp|Q96RR4-2<|>sp|Q96RR4-3<|>sp|Q96RR4-4<|>sp|Q96RR4-5<|>sp|Q96RR4-6<|>sp|Q96RR4-7	DTB-IAA:397<|>DTB-IAA:397<|>DTB-IAA:397<|>DTB-IAA:397<|>DTB-IAA:397<|>DTB-IAA:397<|>DTB-IAA:397	CAMKK2	37	IMCLHSK	395<|>395<|>395<|>395<|>395<|>395<|>395	1.88957e+08	FALSE	Q96RR4	10	50	X052349	960f503734938a750568fa4205d8e4bba726464c	https://github.com/gsk-tech/cz_scriptstore	TRUE	04:00:00	BIOCAT49769	397	CAMKK2	CAMKK2_397	2.48907
9651	AG00006750	ANKRD27_Q96NW4_795_CLLDSNAKPNKK	GOOD	0.00373378	-0.77297	0	ANKRD27_Q96NW4_795_CLLDSNAKPNKK	sp|Q96NW4	9606	DTB-IAA:795	sp|Q96NW4	DTB-IAA:795	ANKRD27	37	CLLDSNAKPNKK	795	8.83306e+07	FALSE	Q96NW4	10	50	X052349	960f503734938a750568fa4205d8e4bba726464c	https://github.com/gsk-tech/cz_scriptstore	TRUE	04:00:00	BIOCAT49769	795	ANKRD27	ANKRD27_795	2.42785
9651	AG00006750	INPP5D_Q92835_4_VPCWNHGNITR	GOOD	0.00605302	-0.772732	0	INPP5D_Q92835_4_VPCWNHGNITR	sp|Q92835	9606	DTB-IAA:4	sp|Q92835<|>sp|Q92835-2	DTB-IAA:4<|>DTB-IAA:4	INPP5D	37	VPCWNHGNITR	2<|>2	5.39771e+07	FALSE	Q92835	10	50	X052349	960f503734938a750568fa4205d8e4bba726464c	https://github.com/gsk-tech/cz_scriptstore	TRUE	04:00:00	BIOCAT49769	4	INPP5D	INPP5D_4	2.21803
9651	AG00006750	ZCCHC4_Q9H5U6_19_NGFEAVEAEGSAGCR	GOOD	0.0029606	-0.77179	0	ZCCHC4_Q9H5U6_19_NGFEAVEAEGSAGCR	sp|Q9H5U6	9606	DTB-IAA:19	sp|Q9H5U6<|>sp|Q9H5U6-2<|>sp|Q9H5U6-3	DTB-IAA:19<|>DTB-IAA:19<|>DTB-IAA:19	ZCCHC4	37	NGFEAVEAEGSAGCR	6<|>6<|>6	2.75061e+07	FALSE	Q9H5U6	10	50	X052349	960f503734938a750568fa4205d8e4bba726464c	https://github.com/gsk-tech/cz_scriptstore	TRUE	04:00:00	BIOCAT49769	19	ZCCHC4	ZCCHC4_19	2.52862
9651	AG00006750	DEF6_Q9H4E7_266+267_GIIPLDAHCCVEVLPDRDGKR	GOOD	0.00613583	-0.77152	0	DEF6_Q9H4E7_266+267_GIIPLDAHCCVEVLPDRDGKR	sp|Q9H4E7	9606	DTB-IAA:266;DTB-IAA:267	sp|Q9H4E7	DTB-IAA:266;DTB-IAA:267	DEF6	37	GIIPLDAHCCVEVLPDRDGKR	258	6.15556e+07	FALSE	Q9H4E7	10	50	X052349	960f503734938a750568fa4205d8e4bba726464c	https://github.com/gsk-tech/cz_scriptstore	TRUE	04:00:00	BIOCAT49769		DEF6	DEF6_266+267	2.21213
9651	AG00006750	NOTCH1_P46531_2140_SPQLHGAPLGGTPTLSPPLCSPNGYLGSLKPGVQGK	GOOD	0.00740814	-0.771232	0	NOTCH1_P46531_2140_SPQLHGAPLGGTPTLSPPLCSPNGYLGSLKPGVQGK	sp|P46531	9606	DTB-IAA:2140	sp|P46531	DTB-IAA:2140	NOTCH1	37	SPQLHGAPLGGTPTLSPPLCSPNGYLGSLKPGVQGK	2121	2.90258e+07	FALSE	P46531	10	50	X052349	960f503734938a750568fa4205d8e4bba726464c	https://github.com/gsk-tech/cz_scriptstore	TRUE	04:00:00	BIOCAT49769	2140	NOTCH1	NOTCH1_2140	2.13029
9651	AG00006750	VDAC2_P45880_13_PMCIPPSYADLGK	GOOD	0.00767477	-0.770903	0	VDAC2_P45880_13_PMCIPPSYADLGK	sp|P45880	9606	DTB-IAA:13	sp|P45880	DTB-IAA:13	VDAC2	37	PMCIPPSYADLGK	11	1.06257e+08	FALSE	P45880	10	50	X052349	960f503734938a750568fa4205d8e4bba726464c	https://github.com/gsk-tech/cz_scriptstore	TRUE	04:00:00	BIOCAT49769	13	VDAC2	VDAC2_13	2.11493
9651	AG00006750	SORD_Q00796_45_MHSVGICGSDVHYWEYGR	GOOD	0.000154981	-0.768639	0	SORD_Q00796_45_MHSVGICGSDVHYWEYGR	sp|Q00796	9606	DTB-IAA:45	sp|Q00796<|>sp|Q00796-2	DTB-IAA:45<|>DTB-IAA:45	SORD	37	MHSVGICGSDVHYWEYGR	39<|>39	6.68676e+07	FALSE	Q00796	10	50	X052349	960f503734938a750568fa4205d8e4bba726464c	https://github.com/gsk-tech/cz_scriptstore	TRUE	04:00:00	BIOCAT49769	45	SORD	SORD_45	3.80972
9651	AG00006750	UBTF_P17480_33_GQDRWSQEDMLTLLECMK	GOOD	0.0164339	-0.768223	0	UBTF_P17480_33_GQDRWSQEDMLTLLECMK	sp|P17480	9606	DTB-IAA:33	sp|P17480<|>sp|P17480-2	DTB-IAA:33<|>DTB-IAA:33	UBTF	37	GQDRWSQEDMLTLLECMK	18<|>18	2.50998e+07	FALSE	P17480	10	50	X052349	960f503734938a750568fa4205d8e4bba726464c	https://github.com/gsk-tech/cz_scriptstore	TRUE	04:00:00	BIOCAT49769	33	UBTF	UBTF_33	1.78426
9651	AG00006750	CDK16_Q00536_206_EIRLEHEEGAPCTAIR	GOOD	0.000638019	-0.768102	0	CDK16_Q00536_206_EIRLEHEEGAPCTAIR	sp|Q00536<|>sp|Q00537<|>sp|Q07002	9606	DTB-IAA:185<|>DTB-IAA:215<|>DTB-IAA:233	sp|Q00536<|>sp|Q00536-2<|>sp|Q00536-3<|>sp|Q00537<|>sp|Q00537-2<|>sp|Q07002<|>sp|Q07002-3	DTB-IAA:185<|>DTB-IAA:206<|>DTB-IAA:212<|>DTB-IAA:215<|>DTB-IAA:233<|>DTB-IAA:233<|>DTB-IAA:280	CDK16<|>CDK16<|>CDK16<|>CDK17<|>CDK17<|>CDK18<|>CDK18	37	EIRLEHEEGAPCTAIR	195<|>269<|>201<|>222<|>222<|>174<|>204	2.61838e+07	FALSE	Q00536<|>Q00537<|>Q07002	10	50	X052349	960f503734938a750568fa4205d8e4bba726464c	https://github.com/gsk-tech/cz_scriptstore	TRUE	04:00:00	BIOCAT49769	206	CDK16	CDK16_206	3.19517
9651	AG00006750	CLEC11A_Q9Y240_296_SPRPELGAQPSASPHPLSPDQPNGGTLENCVAQASDDGSWWDHDCQR	GOOD	0.126056	-0.768069	0	CLEC11A_Q9Y240_296_SPRPELGAQPSASPHPLSPDQPNGGTLENCVAQASDDGSWWDHDCQR	sp|Q9Y240	9606	DTB-IAA:296	sp|Q9Y240	DTB-IAA:296	CLEC11A	37	SPRPELGAQPSASPHPLSPDQPNGGTLENCVAQASDDGSWWDHDCQR	267	1.04728e+07	FALSE	Q9Y240	10	50	X052349	960f503734938a750568fa4205d8e4bba726464c	https://github.com/gsk-tech/cz_scriptstore	TRUE	04:00:00	BIOCAT49769	296	CLEC11A	CLEC11A_296	0.899435
9651	AG00006750	CAPZB_P47756_62_DYLLCDYNRDGDSYR	GOOD	0.0444562	-0.767985	0	CAPZB_P47756_62_DYLLCDYNRDGDSYR	sp|P47756	9606	DTB-IAA:62	sp|P47756<|>sp|P47756-2	DTB-IAA:62<|>DTB-IAA:62	CAPZB	37	DYLLCDYNRDGDSYR	58<|>58	2.28869e+08	FALSE	P47756	10	50	X052349	960f503734938a750568fa4205d8e4bba726464c	https://github.com/gsk-tech/cz_scriptstore	TRUE	04:00:00	BIOCAT49769	62	CAPZB	CAPZB_62	1.35207
9651	AG00006750	CNOT1_A5YKK6_219_CPVVLAPLLYPEKR	GOOD	0.0365154	-0.767816	0	CNOT1_A5YKK6_219_CPVVLAPLLYPEKR	sp|A5YKK6	9606	DTB-IAA:219	sp|A5YKK6<|>sp|A5YKK6-2<|>sp|A5YKK6-3<|>sp|A5YKK6-4	DTB-IAA:219<|>DTB-IAA:219<|>DTB-IAA:219<|>DTB-IAA:219	CNOT1	37	CPVVLAPLLYPEKR	219<|>219<|>219<|>219	3.15379e+07	FALSE	A5YKK6	10	50	X052349	960f503734938a750568fa4205d8e4bba726464c	https://github.com/gsk-tech/cz_scriptstore	TRUE	04:00:00	BIOCAT49769	219	CNOT1	CNOT1_219	1.43752
9651	AG00006750	COMP_P49747_371_GDACDDDIDGDR	GOOD	0.141715	-0.767678	0	COMP_P49747_371_GDACDDDIDGDR	sp|P49747	9606	DTB-IAA:318	sp|P49747<|>sp|P49747-2	DTB-IAA:318<|>DTB-IAA:371	COMP	37	GDACDDDIDGDR	368<|>315	1.7323e+07	FALSE	P49747	10	50	X052349	960f503734938a750568fa4205d8e4bba726464c	https://github.com/gsk-tech/cz_scriptstore	TRUE	04:00:00	BIOCAT49769	371	COMP	COMP_371	0.848583
9651	AG00006750	FXR1_P51114_211_HLECTK	GOOD	3.48684e-06	-0.766813	0	FXR1_P51114_211_HLECTK	sp|P51114	9606	DTB-IAA:126	sp|P51114<|>sp|P51114-2<|>sp|P51114-3	DTB-IAA:126<|>DTB-IAA:211<|>DTB-IAA:211	FXR1	37	HLECTK	208<|>208<|>123	197354559	FALSE	P51114	10	50	X052349	960f503734938a750568fa4205d8e4bba726464c	https://github.com/gsk-tech/cz_scriptstore	TRUE	04:00:00	BIOCAT49769	211	FXR1	FXR1_211	5.45757
9651	AG00006750	PPT1_P50897_152+160_CPGESSHICDFIRK	GOOD	0.00317676	-0.766647	0	PPT1_P50897_152+160_CPGESSHICDFIRK	sp|P50897	9606	DTB-IAA:152;DTB-IAA:160	sp|P50897<|>sp|P50897-2	DTB-IAA:152;DTB-IAA:160<|>DTB-IAA:49;DTB-IAA:57	PPT1	37	CPGESSHICDFIRK	152<|>49	2.06379e+08	FALSE	P50897	10	50	X052349	960f503734938a750568fa4205d8e4bba726464c	https://github.com/gsk-tech/cz_scriptstore	TRUE	04:00:00	BIOCAT49769		PPT1	PPT1_152+160	2.49802
9651	AG00006750	NCAPH_Q15003_397_EPCQVQSCQEEMISLGDGDIR	GOOD	0.0221336	-0.766622	0	NCAPH_Q15003_397_EPCQVQSCQEEMISLGDGDIR	sp|Q15003	9606	DTB-IAA:261	sp|Q15003<|>sp|Q15003-2	DTB-IAA:261<|>DTB-IAA:397	NCAPH	37	EPCQVQSCQEEMISLGDGDIR	395<|>259	7.13461e+06	FALSE	Q15003	10	50	X052349	960f503734938a750568fa4205d8e4bba726464c	https://github.com/gsk-tech/cz_scriptstore	TRUE	04:00:00	BIOCAT49769	397	NCAPH	NCAPH_397	1.65495
9651	AG00006750	FABP5_Q01469_43_KMGAMAKPDCIITCDGK	GOOD	0.000114164	-0.766604	1	FABP5_Q01469_43_KMGAMAKPDCIITCDGK	sp|Q01469	9606	DTB-IAA:43	sp|Q01469	DTB-IAA:43	FABP5	37	KMGAMAKPDCIITCDGK	34	4.49669e+08	FALSE	Q01469	10	50	X052349	960f503734938a750568fa4205d8e4bba726464c	https://github.com/gsk-tech/cz_scriptstore	TRUE	04:00:00	BIOCAT49769	43	FABP5	FABP5_43	3.94247
9651	AG00006750	CALR_P27797_105_GQTLVVQFTVKHEQNIDCGGGYVK	GOOD	0.0556808	-0.766131	0	CALR_P27797_105_GQTLVVQFTVKHEQNIDCGGGYVK	sp|P27797	9606	DTB-IAA:105	sp|P27797	DTB-IAA:105	CALR	37	GQTLVVQFTVKHEQNIDCGGGYVK	88	4.50811e+07	FALSE	P27797	10	50	X052349	960f503734938a750568fa4205d8e4bba726464c	https://github.com/gsk-tech/cz_scriptstore	TRUE	04:00:00	BIOCAT49769	105	CALR	CALR_105	1.25429
9651	AG00006750	TMED8_Q6PL24_161_KVSPPLMAPPCIWTFAK	GOOD	0.0378962	-0.765586	0	TMED8_Q6PL24_161_KVSPPLMAPPCIWTFAK	sp|Q6PL24	9606	DTB-IAA:161	sp|Q6PL24	DTB-IAA:161	TMED8	37	KVSPPLMAPPCIWTFAK	151	1.87848e+07	FALSE	Q6PL24	10	50	X052349	960f503734938a750568fa4205d8e4bba726464c	https://github.com/gsk-tech/cz_scriptstore	TRUE	04:00:00	BIOCAT49769	161	TMED8	TMED8_161	1.4214
9651	AG00006750	HERC4_Q5GLZ8_175_YGQLGLGTDCKK	GOOD	0.00675464	-0.765409	0	HERC4_Q5GLZ8_175_YGQLGLGTDCKK	sp|Q5GLZ8	9606	DTB-IAA:175	sp|Q5GLZ8<|>sp|Q5GLZ8-2<|>sp|Q5GLZ8-3<|>sp|Q5GLZ8-6	DTB-IAA:175<|>DTB-IAA:175<|>DTB-IAA:175<|>DTB-IAA:65	HERC4	37	YGQLGLGTDCKK	166<|>166<|>166<|>56	1.03636e+08	FALSE	Q5GLZ8	10	50	X052349	960f503734938a750568fa4205d8e4bba726464c	https://github.com/gsk-tech/cz_scriptstore	TRUE	04:00:00	BIOCAT49769	175	HERC4	HERC4_175	2.1704
9651	AG00006750	DGLUCY_Q7Z3D6_316_GIGHLLCKDELLK	GOOD	0.00509545	-0.763549	0	DGLUCY_Q7Z3D6_316_GIGHLLCKDELLK	sp|Q7Z3D6	9606	DTB-IAA:304	sp|Q7Z3D6<|>sp|Q7Z3D6-2<|>sp|Q7Z3D6-3<|>sp|Q7Z3D6-4<|>sp|Q7Z3D6-5	DTB-IAA:304<|>DTB-IAA:316<|>DTB-IAA:321<|>DTB-IAA:321<|>DTB-IAA:321	DGLUCY	37	GIGHLLCKDELLK	310<|>315<|>315<|>315<|>298	2.14691e+08	FALSE	Q7Z3D6	10	50	X052349	960f503734938a750568fa4205d8e4bba726464c	https://github.com/gsk-tech/cz_scriptstore	TRUE	04:00:00	BIOCAT49769	316	DGLUCY	DGLUCY_316	2.29282
9651	AG00006750	EXOC3_O60645_161_LMDLECSR	GOOD	0.00271078	-0.763512	0	EXOC3_O60645_161_LMDLECSR	sp|O60645	9606	DTB-IAA:150	sp|O60645<|>sp|O60645-2<|>sp|O60645-3	DTB-IAA:150<|>DTB-IAA:161<|>DTB-IAA:161	EXOC3	37	LMDLECSR	156<|>156<|>145	5.57792e+07	FALSE	O60645	10	50	X052349	960f503734938a750568fa4205d8e4bba726464c	https://github.com/gsk-tech/cz_scriptstore	TRUE	04:00:00	BIOCAT49769	161	EXOC3	EXOC3_161	2.56691
9651	AG00006750	TRIM25_Q14258_174+176+179_LREFFCPEHSECICHICLVEHK	GOOD	1.20888e-05	-0.76347	0	TRIM25_Q14258_174+176+179_LREFFCPEHSECICHICLVEHK	sp|Q14258	9606	DTB-IAA:174;DTB-IAA:176;DTB-IAA:179	sp|Q14258	DTB-IAA:174;DTB-IAA:176;DTB-IAA:179	TRIM25	37	LREFFCPEHSECICHICLVEHK	163	8.88878e+07	FALSE	Q14258	10	50	X052349	960f503734938a750568fa4205d8e4bba726464c	https://github.com/gsk-tech/cz_scriptstore	TRUE	04:00:00	BIOCAT49769		TRIM25	TRIM25_174+176+179	4.91762
9651	AG00006750	CD70_P32970_8_PEEGSGCSVR	GOOD	0.866347	-0.763134	0	CD70_P32970_8_PEEGSGCSVR	sp|P32970	9606	DTB-IAA:8	sp|P32970<|>sp|P32970-2	DTB-IAA:8<|>DTB-IAA:8	CD70	37	PEEGSGCSVR	2<|>2	1.73981e+08	FALSE	P32970	10	50	X052349	960f503734938a750568fa4205d8e4bba726464c	https://github.com/gsk-tech/cz_scriptstore	TRUE	04:00:00	BIOCAT49769	8	CD70	CD70_8	0.0623079
9651	AG00006750	PAG1_Q9NWQ8_179_DSSSQENMVEDCLYETVK	GOOD	0.00015957	-0.763081	0	PAG1_Q9NWQ8_179_DSSSQENMVEDCLYETVK	sp|Q9NWQ8	9606	DTB-IAA:179	sp|Q9NWQ8	DTB-IAA:179	PAG1	37	DSSSQENMVEDCLYETVK	168	2.92576e+07	FALSE	Q9NWQ8	10	50	X052349	960f503734938a750568fa4205d8e4bba726464c	https://github.com/gsk-tech/cz_scriptstore	TRUE	04:00:00	BIOCAT49769	179	PAG1	PAG1_179	3.79705
9651	AG00006750	FN1_P02751_179_GEWTCKPIAEK	GOOD	0.0062414	-0.763072	0	FN1_P02751_179_GEWTCKPIAEK	sp|P02751	9606	DTB-IAA:179	sp|P02751<|>sp|P02751-10<|>sp|P02751-11<|>sp|P02751-12<|>sp|P02751-13<|>sp|P02751-14<|>sp|P02751-15<|>sp|P02751-16<|>sp|P02751-17<|>sp|P02751-2<|>sp|P02751-3<|>sp|P02751-4<|>sp|P02751-5<|>sp|P02751-6<|>sp|P02751-7<|>sp|P02751-8<|>sp|P02751-9	DTB-IAA:179<|>DTB-IAA:179<|>DTB-IAA:179<|>DTB-IAA:179<|>DTB-IAA:179<|>DTB-IAA:179<|>DTB-IAA:179<|>DTB-IAA:179<|>DTB-IAA:179<|>DTB-IAA:179<|>DTB-IAA:179<|>DTB-IAA:179<|>DTB-IAA:179<|>DTB-IAA:179<|>DTB-IAA:179<|>DTB-IAA:179<|>DTB-IAA:179	FN1	37	GEWTCKPIAEK	175<|>175<|>175<|>175<|>175<|>175<|>175<|>175<|>175<|>175<|>175<|>175<|>175<|>175<|>175<|>175<|>175	1.24802e+08	FALSE	P02751	10	50	X052349	960f503734938a750568fa4205d8e4bba726464c	https://github.com/gsk-tech/cz_scriptstore	TRUE	04:00:00	BIOCAT49769	179	FN1	FN1_179	2.20472
9651	AG00006750	STXBP3_O00186_48_LLASCCK	GOOD	0.000869166	-0.763052	0	STXBP3_O00186_48_LLASCCK	sp|O00186	9606	DTB-IAA:48	sp|O00186	DTB-IAA:48	STXBP3	37	LLASCCK	44	8.62729e+07	FALSE	O00186	10	50	X052349	960f503734938a750568fa4205d8e4bba726464c	https://github.com/gsk-tech/cz_scriptstore	TRUE	04:00:00	BIOCAT49769	48	STXBP3	STXBP3_48	3.0609
9651	AG00006750	PTPRF_P10586_615_VMCVSMGSTTVR	GOOD	2.21217e-05	-0.762747	0	PTPRF_P10586_615_VMCVSMGSTTVR	sp|P10586	9606	DTB-IAA:615	sp|P10586<|>sp|P10586-2	DTB-IAA:615<|>DTB-IAA:615	PTPRF	37	VMCVSMGSTTVR	613<|>613	1.48461e+08	FALSE	P10586	10	50	X052349	960f503734938a750568fa4205d8e4bba726464c	https://github.com/gsk-tech/cz_scriptstore	TRUE	04:00:00	BIOCAT49769	615	PTPRF	PTPRF_615	4.65518
9651	AG00006750	INTS12_Q96CB8_209_LVWYCAR	GOOD	0.0066705	-0.762138	0	INTS12_Q96CB8_209_LVWYCAR	sp|Q96CB8	9606	DTB-IAA:209	sp|Q96CB8	DTB-IAA:209	INTS12	37	LVWYCAR	205	4.30016e+07	FALSE	Q96CB8	10	50	X052349	960f503734938a750568fa4205d8e4bba726464c	https://github.com/gsk-tech/cz_scriptstore	TRUE	04:00:00	BIOCAT49769	209	INTS12	INTS12_209	2.17584
9651	AG00006750	PLXNB2_O15031_1504+1506_GQPCSCWPRPDSVVLEWRPGSTAQILSDLDLTSQR	GOOD	0.0116129	-0.761847	0	PLXNB2_O15031_1504+1506_GQPCSCWPRPDSVVLEWRPGSTAQILSDLDLTSQR	sp|O15031	9606	DTB-IAA:1504;DTB-IAA:1506	sp|O15031	DTB-IAA:1504;DTB-IAA:1506	PLXNB2	37	GQPCSCWPRPDSVVLEWRPGSTAQILSDLDLTSQR	1501	6.61113e+07	FALSE	O15031	10	50	X052349	960f503734938a750568fa4205d8e4bba726464c	https://github.com/gsk-tech/cz_scriptstore	TRUE	04:00:00	BIOCAT49769		PLXNB2	PLXNB2_1504+1506	1.93506
9651	AG00006750	PHF6_Q8IWS0_212+215_CGFCHVGEEENEAR	GOOD	0.00676095	-0.7617	0	PHF6_Q8IWS0_212+215_CGFCHVGEEENEAR	sp|Q8IWS0	9606	DTB-IAA:178;DTB-IAA:181	sp|Q8IWS0<|>sp|Q8IWS0-2<|>sp|Q8IWS0-3<|>sp|Q8IWS0-4<|>sp|Q8IWS0-5	DTB-IAA:178;DTB-IAA:181<|>DTB-IAA:211;DTB-IAA:214<|>DTB-IAA:211;DTB-IAA:214<|>DTB-IAA:212;DTB-IAA:215<|>DTB-IAA:213;DTB-IAA:216	PHF6	37	CGFCHVGEEENEAR	212<|>213<|>211<|>211<|>178	4.15796e+07	FALSE	Q8IWS0	10	50	X052349	960f503734938a750568fa4205d8e4bba726464c	https://github.com/gsk-tech/cz_scriptstore	TRUE	04:00:00	BIOCAT49769		PHF6	PHF6_212+215	2.16999
9651	AG00006750	CDCA2_Q69YH5_315_SPATPACR	GOOD	0.000322367	-0.761482	0	CDCA2_Q69YH5_315_SPATPACR	sp|Q69YH5	9606	DTB-IAA:315	sp|Q69YH5	DTB-IAA:315	CDCA2	37	SPATPACR	309	3.67527e+07	FALSE	Q69YH5	10	50	X052349	960f503734938a750568fa4205d8e4bba726464c	https://github.com/gsk-tech/cz_scriptstore	TRUE	04:00:00	BIOCAT49769	315	CDCA2	CDCA2_315	3.49165
9651	AG00006750	PRKCD_Q05655_393_DVVLIDDDVECTMVEKR	GOOD	0.02002	-0.761309	0	PRKCD_Q05655_393_DVVLIDDDVECTMVEKR	sp|Q05655	9606	DTB-IAA:393	sp|Q05655<|>sp|Q05655-2	DTB-IAA:393<|>DTB-IAA:424	PRKCD	37	DVVLIDDDVECTMVEKR	383<|>414	7.61167e+07	FALSE	Q05655	10	50	X052349	960f503734938a750568fa4205d8e4bba726464c	https://github.com/gsk-tech/cz_scriptstore	TRUE	04:00:00	BIOCAT49769	393	PRKCD	PRKCD_393	1.69854
9651	AG00006750	SIN3A_Q96ST3_425_KPQLNNKPQRPSQNGCQIR	GOOD	0.00089073	-0.761234	0	SIN3A_Q96ST3_425_KPQLNNKPQRPSQNGCQIR	sp|Q96ST3	9606	DTB-IAA:425	sp|Q96ST3	DTB-IAA:425	SIN3A	37	KPQLNNKPQRPSQNGCQIR	410	8.26402e+07	FALSE	Q96ST3	10	50	X052349	960f503734938a750568fa4205d8e4bba726464c	https://github.com/gsk-tech/cz_scriptstore	TRUE	04:00:00	BIOCAT49769	425	SIN3A	SIN3A_425	3.05025
9651	AG00006750	PAXX_Q9BUH6_180_RCPGESLINPGFK	GOOD	0.000685511	-0.760678	0	PAXX_Q9BUH6_180_RCPGESLINPGFK	sp|Q9BUH6	9606	DTB-IAA:180	sp|Q9BUH6	DTB-IAA:180	PAXX	37	RCPGESLINPGFK	179	6.64478e+07	FALSE	Q9BUH6	10	50	X052349	960f503734938a750568fa4205d8e4bba726464c	https://github.com/gsk-tech/cz_scriptstore	TRUE	04:00:00	BIOCAT49769	180	PAXX	PAXX_180	3.16399
9651	AG00006750	PLEK_P08567_155+160_IFNHCFTGNCVIDWLVSNQSVR	GOOD	0.00449698	-0.760462	0	PLEK_P08567_155+160_IFNHCFTGNCVIDWLVSNQSVR	sp|P08567	9606	DTB-IAA:155;DTB-IAA:160	sp|P08567	DTB-IAA:155;DTB-IAA:160	PLEK	37	IFNHCFTGNCVIDWLVSNQSVR	151	2.19025e+07	FALSE	P08567	10	50	X052349	960f503734938a750568fa4205d8e4bba726464c	https://github.com/gsk-tech/cz_scriptstore	TRUE	04:00:00	BIOCAT49769		PLEK	PLEK_155+160	2.34708
9651	AG00006750	PARP10_Q53GL7_50_LGCGGVLTFR	GOOD	0.000713139	-0.760439	0	PARP10_Q53GL7_50_LGCGGVLTFR	sp|Q53GL7	9606	DTB-IAA:50	sp|Q53GL7	DTB-IAA:50	PARP10	37	LGCGGVLTFR	48	7.7816e+07	FALSE	Q53GL7	10	50	X052349	960f503734938a750568fa4205d8e4bba726464c	https://github.com/gsk-tech/cz_scriptstore	TRUE	04:00:00	BIOCAT49769	50	PARP10	PARP10_50	3.14683
9651	AG00006750	RLF_Q13129_808_DASYTCNFLGCK	GOOD	0.00697609	-0.760272	0	RLF_Q13129_808_DASYTCNFLGCK	sp|Q13129	9606	DTB-IAA:808	sp|Q13129	DTB-IAA:808	RLF	37	DASYTCNFLGCK	798	3.78208e+07	FALSE	Q13129	10	50	X052349	960f503734938a750568fa4205d8e4bba726464c	https://github.com/gsk-tech/cz_scriptstore	TRUE	04:00:00	BIOCAT49769	808	RLF	RLF_808	2.15639
9651	AG00006750	KNL1_Q8NG31_1579_QVIQTHVNAGEAPDPVITSNVPCFHSIKPNLNNLNGK	GOOD	0.00091334	-0.759433	0	KNL1_Q8NG31_1579_QVIQTHVNAGEAPDPVITSNVPCFHSIKPNLNNLNGK	sp|Q8NG31	9606	DTB-IAA:1553	sp|Q8NG31<|>sp|Q8NG31-2<|>sp|Q8NG31-3<|>sp|Q8NG31-4	DTB-IAA:1553<|>DTB-IAA:1553<|>DTB-IAA:1553<|>DTB-IAA:1579	KNL1	37	QVIQTHVNAGEAPDPVITSNVPCFHSIKPNLNNLNGK	1557<|>1531<|>1531<|>1531	5.53629e+07	FALSE	Q8NG31	10	50	X052349	960f503734938a750568fa4205d8e4bba726464c	https://github.com/gsk-tech/cz_scriptstore	TRUE	04:00:00	BIOCAT49769	1579	KNL1	KNL1_1579	3.03937
9651	AG00006750	HERC4_Q5GLZ8_60_HTVFVLDDGTVYTCGCNDLGQLGHEK	GOOD	0.0049526	-0.759398	0	HERC4_Q5GLZ8_60_HTVFVLDDGTVYTCGCNDLGQLGHEK	sp|Q5GLZ8	9606	DTB-IAA:60	sp|Q5GLZ8<|>sp|Q5GLZ8-2<|>sp|Q5GLZ8-3<|>sp|Q5GLZ8-4<|>sp|Q5GLZ8-5	DTB-IAA:60<|>DTB-IAA:60<|>DTB-IAA:60<|>DTB-IAA:60<|>DTB-IAA:60	HERC4	37	HTVFVLDDGTVYTCGCNDLGQLGHEK	45<|>45<|>45<|>45<|>45	2.94852e+07	FALSE	Q5GLZ8	10	50	X052349	960f503734938a750568fa4205d8e4bba726464c	https://github.com/gsk-tech/cz_scriptstore	TRUE	04:00:00	BIOCAT49769	60	HERC4	HERC4_60	2.30517
9651	AG00006750	PTGS2_P35354_299_EHNRVCDVLK	GOOD	0.00171126	-0.759289	0	PTGS2_P35354_299_EHNRVCDVLK	sp|P35354	9606	DTB-IAA:299	sp|P35354	DTB-IAA:299	PTGS2	37	EHNRVCDVLK	294	5.29437e+07	FALSE	P35354	10	50	X052349	960f503734938a750568fa4205d8e4bba726464c	https://github.com/gsk-tech/cz_scriptstore	TRUE	04:00:00	BIOCAT49769	299	PTGS2	PTGS2_299	2.76668
9651	AG00006750	MCM5_P33992_355_AIACLLFGGSRK	GOOD	0.0143581	-0.758837	0	MCM5_P33992_355_AIACLLFGGSRK	sp|P33992	9606	DTB-IAA:355	sp|P33992	DTB-IAA:355	MCM5	37	AIACLLFGGSRK	352	1.33907e+08	FALSE	P33992	10	50	X052349	960f503734938a750568fa4205d8e4bba726464c	https://github.com/gsk-tech/cz_scriptstore	TRUE	04:00:00	BIOCAT49769	355	MCM5	MCM5_355	1.8429
9651	AG00006750	TTLL12_Q14166_418_ERWGEDNHWICKPWNLAR	GOOD	0.0216683	-0.758615	0	TTLL12_Q14166_418_ERWGEDNHWICKPWNLAR	sp|Q14166	9606	DTB-IAA:418	sp|Q14166	DTB-IAA:418	TTLL12	37	ERWGEDNHWICKPWNLAR	408	7.81292e+07	FALSE	Q14166	10	50	X052349	960f503734938a750568fa4205d8e4bba726464c	https://github.com/gsk-tech/cz_scriptstore	TRUE	04:00:00	BIOCAT49769	418	TTLL12	TTLL12_418	1.66417
9651	AG00006750	FAM208A_Q9UK61_761_QQQDTCNSGIADIHR	GOOD	0.00387502	-0.757962	0	FAM208A_Q9UK61_761_QQQDTCNSGIADIHR	sp|Q9UK61	9606	DTB-IAA:365	sp|Q9UK61<|>sp|Q9UK61-2<|>sp|Q9UK61-3<|>sp|Q9UK61-4	DTB-IAA:365<|>DTB-IAA:761<|>DTB-IAA:761<|>DTB-IAA:761	FAM208A	37	QQQDTCNSGIADIHR	756<|>360<|>756<|>756	1.67741e+07	FALSE	Q9UK61	10	50	X052349	960f503734938a750568fa4205d8e4bba726464c	https://github.com/gsk-tech/cz_scriptstore	TRUE	04:00:00	BIOCAT49769	761	FAM208A	FAM208A_761	2.41173
9651	AG00006750	RAB11FIP1_Q6WKZ4_711_NTSSLELEESLPEQPETGRQEEELPRFPCK	GOOD	9.97743e-06	-0.757607	0	RAB11FIP1_Q6WKZ4_711_NTSSLELEESLPEQPETGRQEEELPRFPCK	sp|Q6WKZ4	9606	DTB-IAA:40	sp|Q6WKZ4<|>sp|Q6WKZ4-1	DTB-IAA:40<|>DTB-IAA:711	RAB11FIP1	37	NTSSLELEESLPEQPETGRQEEELPRFPCK	683<|>12	4.58172e+07	FALSE	Q6WKZ4	10	50	X052349	960f503734938a750568fa4205d8e4bba726464c	https://github.com/gsk-tech/cz_scriptstore	TRUE	04:00:00	BIOCAT49769	711	RAB11FIP1	RAB11FIP1_711	5.00098
9651	AG00006750	RUNX3_Q13761_22_RFTPPSPAFPCGGGGGK	GOOD	0.0131856	-0.757325	0	RUNX3_Q13761_22_RFTPPSPAFPCGGGGGK	sp|Q13761	9606	DTB-IAA:22	sp|Q13761<|>sp|Q13761-2	DTB-IAA:22<|>DTB-IAA:36	RUNX3	37	RFTPPSPAFPCGGGGGK	12<|>26	4.04357e+07	FALSE	Q13761	10	50	X052349	960f503734938a750568fa4205d8e4bba726464c	https://github.com/gsk-tech/cz_scriptstore	TRUE	04:00:00	BIOCAT49769	22	RUNX3	RUNX3_22	1.8799
9651	AG00006750	CD70_P32970_17_RRPYGCVLR	GOOD	0.00954519	-0.756944	1	CD70_P32970_17_RRPYGCVLR	sp|P32970	9606	DTB-IAA:17	sp|P32970<|>sp|P32970-2	DTB-IAA:17<|>DTB-IAA:17	CD70	37	RRPYGCVLR	12<|>12	5.38442e+07	FALSE	P32970	10	50	X052349	960f503734938a750568fa4205d8e4bba726464c	https://github.com/gsk-tech/cz_scriptstore	TRUE	04:00:00	BIOCAT49769	17	CD70	CD70_17	2.02022
9651	AG00006750	TRIM25_Q14258_174+176+179_EFFCPEHSECICHICLVEHK	GOOD	0.00266082	-0.756919	0	TRIM25_Q14258_174+176+179_EFFCPEHSECICHICLVEHK	sp|Q14258	9606	DTB-IAA:174;DTB-IAA:176;DTB-IAA:179	sp|Q14258	DTB-IAA:174;DTB-IAA:176;DTB-IAA:179	TRIM25	37	EFFCPEHSECICHICLVEHK	165	9.78675e+07	FALSE	Q14258	10	50	X052349	960f503734938a750568fa4205d8e4bba726464c	https://github.com/gsk-tech/cz_scriptstore	TRUE	04:00:00	BIOCAT49769		TRIM25	TRIM25_174+176+179	2.57498
9651	AG00006750	USP22_Q9UPT9_171_KITSNCTIGLR	GOOD	0.00227759	-0.756733	0	USP22_Q9UPT9_171_KITSNCTIGLR	sp|Q9UPT9	9606	DTB-IAA:159	sp|Q9UPT9<|>sp|Q9UPT9-2	DTB-IAA:159<|>DTB-IAA:171	USP22	37	KITSNCTIGLR	166<|>154	7.36771e+07	FALSE	Q9UPT9	10	50	X052349	960f503734938a750568fa4205d8e4bba726464c	https://github.com/gsk-tech/cz_scriptstore	TRUE	04:00:00	BIOCAT49769	171	USP22	USP22_171	2.64252
9651	AG00006750	PSMA6_P60900_47_GKDCAVIVTQK	GOOD	0.0145517	-0.75661	0	PSMA6_P60900_47_GKDCAVIVTQK	sp|P60900	9606	DTB-IAA:28	sp|P60900<|>sp|P60900-2	DTB-IAA:28<|>DTB-IAA:47	PSMA6	37	GKDCAVIVTQK	44<|>25	1.30265e+08	FALSE	P60900	10	50	X052349	960f503734938a750568fa4205d8e4bba726464c	https://github.com/gsk-tech/cz_scriptstore	TRUE	04:00:00	BIOCAT49769	47	PSMA6	PSMA6_47	1.83709
9651	AG00006750	PMS1_P54277_725_DEPCLIHNLR	GOOD	0.000880768	-0.756075	0	PMS1_P54277_725_DEPCLIHNLR	sp|P54277	9606	DTB-IAA:686	sp|P54277<|>sp|P54277-3	DTB-IAA:686<|>DTB-IAA:725	PMS1	37	DEPCLIHNLR	722<|>683	5.07684e+07	FALSE	P54277	10	50	X052349	960f503734938a750568fa4205d8e4bba726464c	https://github.com/gsk-tech/cz_scriptstore	TRUE	04:00:00	BIOCAT49769	725	PMS1	PMS1_725	3.05514
9651	AG00006750	PPA1_Q15181_113+114+123_HTGCCGDNDPIDVCEIGSK	GOOD	0.0110755	-0.756029	0	PPA1_Q15181_113+114+123_HTGCCGDNDPIDVCEIGSK	sp|Q15181	9606	DTB-IAA:113;DTB-IAA:114;DTB-IAA:123	sp|Q15181	DTB-IAA:113;DTB-IAA:114;DTB-IAA:123	PPA1	37	HTGCCGDNDPIDVCEIGSK	110	1.67326e+07	FALSE	Q15181	10	50	X052349	960f503734938a750568fa4205d8e4bba726464c	https://github.com/gsk-tech/cz_scriptstore	TRUE	04:00:00	BIOCAT49769		PPA1	PPA1_113+114+123	1.95563
9651	AG00006750	ARNT_P27540_269_CGSSSVDPVSVNR	GOOD	0.00210797	-0.755888	0	ARNT_P27540_269_CGSSSVDPVSVNR	sp|P27540	9606	DTB-IAA:254	sp|P27540<|>sp|P27540-2<|>sp|P27540-3<|>sp|P27540-4	DTB-IAA:254<|>DTB-IAA:260<|>DTB-IAA:269<|>DTB-IAA:269	ARNT	37	CGSSSVDPVSVNR	269<|>254<|>260<|>269	2.95887e+07	FALSE	P27540	10	50	X052349	960f503734938a750568fa4205d8e4bba726464c	https://github.com/gsk-tech/cz_scriptstore	TRUE	04:00:00	BIOCAT49769	269	ARNT	ARNT_269	2.67614
9651	AG00006750	C17orf75_Q9HAS0_265_FLSVASLQGLIHEGTMTSLCMAMTEEQHK	GOOD	0.00620875	-0.755739	1	C17orf75_Q9HAS0_265_FLSVASLQGLIHEGTMTSLCMAMTEEQHK	sp|Q9HAS0	9606	DTB-IAA:265	sp|Q9HAS0	DTB-IAA:265	C17orf75	37	FLSVASLQGLIHEGTMTSLCMAMTEEQHK	246	1.44393e+07	FALSE	Q9HAS0	10	50	X052349	960f503734938a750568fa4205d8e4bba726464c	https://github.com/gsk-tech/cz_scriptstore	TRUE	04:00:00	BIOCAT49769	265	C17orf75	C17orf75_265	2.207
9651	AG00006750	TOP1_P11387_505_AGNEKEEGETADTVGCCSLR	GOOD	0.0170511	-0.755662	0	TOP1_P11387_505_AGNEKEEGETADTVGCCSLR	sp|P11387	9606	DTB-IAA:505	sp|P11387	DTB-IAA:505	TOP1	37	AGNEKEEGETADTVGCCSLR	489	1.11935e+08	FALSE	P11387	10	50	X052349	960f503734938a750568fa4205d8e4bba726464c	https://github.com/gsk-tech/cz_scriptstore	TRUE	04:00:00	BIOCAT49769	505	TOP1	TOP1_505	1.76825
9651	AG00006750	NUP93_Q8N1F7_522_SSGQSAQLLSHEPGDPPCLR	GOOD	0.00330748	-0.755574	0	NUP93_Q8N1F7_522_SSGQSAQLLSHEPGDPPCLR	sp|Q8N1F7	9606	DTB-IAA:399	sp|Q8N1F7<|>sp|Q8N1F7-2	DTB-IAA:399<|>DTB-IAA:522	NUP93	37	SSGQSAQLLSHEPGDPPCLR	505<|>382	2.77796e+07	FALSE	Q8N1F7	10	50	X052349	960f503734938a750568fa4205d8e4bba726464c	https://github.com/gsk-tech/cz_scriptstore	TRUE	04:00:00	BIOCAT49769	522	NUP93	NUP93_522	2.4805
9651	AG00006750	GARS_P41250_442+444_FRQHMENEMAHYACDCWDAESK	GOOD	0.00086272	-0.754576	1	GARS_P41250_442+444_FRQHMENEMAHYACDCWDAESK	sp|P41250	9606	DTB-IAA:442;DTB-IAA:444	sp|P41250	DTB-IAA:442;DTB-IAA:444	GARS	37	FRQHMENEMAHYACDCWDAESK	429	6.37174e+07	FALSE	P41250	10	50	X052349	960f503734938a750568fa4205d8e4bba726464c	https://github.com/gsk-tech/cz_scriptstore	TRUE	04:00:00	BIOCAT49769		GARS	GARS_442+444	3.06413
9651	AG00006750	EEF1G_P26641_266_KAAAPAPEEEMDECEQALAAEPK	GOOD	0.00344361	-0.752821	0	EEF1G_P26641_266_KAAAPAPEEEMDECEQALAAEPK	sp|P26641	9606	DTB-IAA:266	sp|P26641<|>sp|P26641-2	DTB-IAA:266<|>DTB-IAA:316	EEF1G	37	KAAAPAPEEEMDECEQALAAEPK	253<|>303	7.83001e+07	FALSE	P26641	10	50	X052349	960f503734938a750568fa4205d8e4bba726464c	https://github.com/gsk-tech/cz_scriptstore	TRUE	04:00:00	BIOCAT49769	266	EEF1G	EEF1G_266	2.46299
9651	AG00006750	ALG13_Q9NP73_86_ADLVISHAGAGSCLETLEK	GOOD	0.00595945	-0.752567	0	ALG13_Q9NP73_86_ADLVISHAGAGSCLETLEK	sp|Q9NP73	9606	DTB-IAA:86	sp|Q9NP73<|>sp|Q9NP73-2	DTB-IAA:86<|>DTB-IAA:86	ALG13	37	ADLVISHAGAGSCLETLEK	74<|>74	1.80161e+07	FALSE	Q9NP73	10	50	X052349	960f503734938a750568fa4205d8e4bba726464c	https://github.com/gsk-tech/cz_scriptstore	TRUE	04:00:00	BIOCAT49769	86	ALG13	ALG13_86	2.22479
9651	AG00006750	PPP1CC_P36873_171+172_IFCCHGGLSPDLQSMEQIRR<|>PPP1CA_P62140_171+172_IFCCHGGLSPDLQSMEQIRR	GOOD	0.00075435	-0.752352	0	PPP1CC_P36873_171+172_IFCCHGGLSPDLQSMEQIRR<|>PPP1CA_P62140_171+172_IFCCHGGLSPDLQSMEQIRR	sp|P36873<|>sp|P62136<|>sp|P62140	9606	DTB-IAA:127;DTB-IAA:128<|>DTB-IAA:171;DTB-IAA:172<|>DTB-IAA:182;DTB-IAA:183	sp|P36873<|>sp|P36873-2<|>sp|P62136<|>sp|P62136-2<|>sp|P62136-3<|>sp|P62140	DTB-IAA:127;DTB-IAA:128<|>DTB-IAA:170;DTB-IAA:171<|>DTB-IAA:171;DTB-IAA:172<|>DTB-IAA:171;DTB-IAA:172<|>DTB-IAA:171;DTB-IAA:172<|>DTB-IAA:182;DTB-IAA:183	PPP1CC<|>PPP1CC<|>PPP1CA<|>PPP1CA<|>PPP1CA<|>PPP1CB	37	IFCCHGGLSPDLQSMEQIRR	169<|>169<|>169<|>180<|>125<|>168	5.69658e+07	FALSE	P36873<|>P62136<|>P62140	10	50	X052349	960f503734938a750568fa4205d8e4bba726464c	https://github.com/gsk-tech/cz_scriptstore	TRUE	04:00:00	BIOCAT49769		PPP1CC	PPP1CC_171+172	3.12243
9651	AG00006750	MSH6_P52701_615_SSLSCSLQEGLIPGSQFWDASK	GOOD	7.43747e-05	-0.752233	0	MSH6_P52701_615_SSLSCSLQEGLIPGSQFWDASK	sp|P52701	9606	DTB-IAA:313	sp|P52701<|>sp|P52701-2<|>sp|P52701-3<|>sp|P52701-4	DTB-IAA:313<|>DTB-IAA:485<|>DTB-IAA:615<|>DTB-IAA:615	MSH6	37	SSLSCSLQEGLIPGSQFWDASK	611<|>611<|>481<|>309	2.36768e+07	FALSE	P52701	10	50	X052349	960f503734938a750568fa4205d8e4bba726464c	https://github.com/gsk-tech/cz_scriptstore	TRUE	04:00:00	BIOCAT49769	615	MSH6	MSH6_615	4.12857
9651	AG00006750	DNAJB14_Q8TBM8_77_KPSGSGDQSKPNCTK	GOOD	0.0072515	-0.751971	0	DNAJB14_Q8TBM8_77_KPSGSGDQSKPNCTK	sp|Q8TBM8	9606	DTB-IAA:77	sp|Q8TBM8	DTB-IAA:77	DNAJB14	37	KPSGSGDQSKPNCTK	65	6.71359e+07	FALSE	Q8TBM8	10	50	X052349	960f503734938a750568fa4205d8e4bba726464c	https://github.com/gsk-tech/cz_scriptstore	TRUE	04:00:00	BIOCAT49769	77	DNAJB14	DNAJB14_77	2.13957
9651	AG00006750	HSPA4_P34932_779_ELTSTCSPIISKPKPK	GOOD	0.00963015	-0.751251	0	HSPA4_P34932_779_ELTSTCSPIISKPKPK	sp|P34932	9606	DTB-IAA:779	sp|P34932	DTB-IAA:779	HSPA4	37	ELTSTCSPIISKPKPK	774	6.12388e+07	FALSE	P34932	10	50	X052349	960f503734938a750568fa4205d8e4bba726464c	https://github.com/gsk-tech/cz_scriptstore	TRUE	04:00:00	BIOCAT49769	779	HSPA4	HSPA4_779	2.01637
9651	AG00006750	UBR3_Q6ZT12_288_DLTSGLGENACVK	GOOD	3.44255e-07	-0.750818	0	UBR3_Q6ZT12_288_DLTSGLGENACVK	sp|Q6ZT12	9606	DTB-IAA:288	sp|Q6ZT12<|>sp|Q6ZT12-4	DTB-IAA:288<|>DTB-IAA:288	UBR3	37	DLTSGLGENACVK	278<|>278	5.25243e+07	FALSE	Q6ZT12	10	50	X052349	960f503734938a750568fa4205d8e4bba726464c	https://github.com/gsk-tech/cz_scriptstore	TRUE	04:00:00	BIOCAT49769	288	UBR3	UBR3_288	6.46312
9651	AG00006750	PKM_P14618_423+424_CCSGAIIVLTK	GOOD	0.000511836	-0.750689	0	PKM_P14618_423+424_CCSGAIIVLTK	sp|P14618	9606	DTB-IAA:408;DTB-IAA:409	sp|P14618<|>sp|P14618-3	DTB-IAA:408;DTB-IAA:409<|>DTB-IAA:423;DTB-IAA:424	PKM	37	CCSGAIIVLTK	423<|>408	4.60973e+08	FALSE	P14618	10	50	X052349	960f503734938a750568fa4205d8e4bba726464c	https://github.com/gsk-tech/cz_scriptstore	TRUE	04:00:00	BIOCAT49769		PKM	PKM_423+424	3.29087
9651	AG00006750	SEC24D_O94855_1022_GLYGGSSYVDFLCCVHK	GOOD	0.00336896	-0.750661	0	SEC24D_O94855_1022_GLYGGSSYVDFLCCVHK	sp|O94855	9606	DTB-IAA:1022	sp|O94855<|>sp|O94855-2	DTB-IAA:1022<|>DTB-IAA:1023	SEC24D	37	GLYGGSSYVDFLCCVHK	1009<|>1010	6.08242e+07	FALSE	O94855	10	50	X052349	960f503734938a750568fa4205d8e4bba726464c	https://github.com/gsk-tech/cz_scriptstore	TRUE	04:00:00	BIOCAT49769	1022	SEC24D	SEC24D_1022	2.4725
9651	AG00006750	ZC3HAV1_Q7Z2W4_7+8_ADPEVCCFITK	GOOD	0.0301668	-0.750625	0	ZC3HAV1_Q7Z2W4_7+8_ADPEVCCFITK	sp|Q7Z2W4	9606	DTB-IAA:7;DTB-IAA:8	sp|Q7Z2W4<|>sp|Q7Z2W4-2<|>sp|Q7Z2W4-3	DTB-IAA:7;DTB-IAA:8<|>DTB-IAA:7;DTB-IAA:8<|>DTB-IAA:7;DTB-IAA:8	ZC3HAV1	37	ADPEVCCFITK	2<|>2<|>2	1.8904e+07	FALSE	Q7Z2W4	10	50	X052349	960f503734938a750568fa4205d8e4bba726464c	https://github.com/gsk-tech/cz_scriptstore	TRUE	04:00:00	BIOCAT49769		ZC3HAV1	ZC3HAV1_7+8	1.52047
9651	AG00006750	TXNRD1_Q16881_214_WGLGGTCVNVGCIPKK	GOOD	0.00401695	-0.749492	0	TXNRD1_Q16881_214_WGLGGTCVNVGCIPKK	sp|Q16881<|>sp|Q9NNW7	9606	DTB-IAA:108<|>DTB-IAA:65	sp|Q16881<|>sp|Q16881-2<|>sp|Q16881-3<|>sp|Q16881-4<|>sp|Q16881-5<|>sp|Q16881-6<|>sp|Q16881-7<|>sp|Q9NNW7<|>sp|Q9NNW7-2	DTB-IAA:108<|>DTB-IAA:116<|>DTB-IAA:163<|>DTB-IAA:179<|>DTB-IAA:214<|>DTB-IAA:26<|>DTB-IAA:64<|>DTB-IAA:65<|>DTB-IAA:91	TXNRD1<|>TXNRD1<|>TXNRD1<|>TXNRD1<|>TXNRD1<|>TXNRD1<|>TXNRD1<|>TXNRD2<|>TXNRD2	37	WGLGGTCVNVGCIPKK	203<|>97<|>152<|>105<|>53<|>168<|>15<|>80<|>54	4.61476e+07	FALSE	Q16881<|>Q9NNW7	10	50	X052349	960f503734938a750568fa4205d8e4bba726464c	https://github.com/gsk-tech/cz_scriptstore	TRUE	04:00:00	BIOCAT49769	214	TXNRD1	TXNRD1_214	2.3961
9651	AG00006750	FDFT1_P37268_6_CLGHPEEFYNLVR	GOOD	0.00130717	-0.74939	0	FDFT1_P37268_6_CLGHPEEFYNLVR	sp|P37268	9606	DTB-IAA:6	sp|P37268<|>sp|P37268-5	DTB-IAA:6<|>DTB-IAA:6	FDFT1	37	CLGHPEEFYNLVR	6<|>6	8.15469e+07	FALSE	P37268	10	50	X052349	960f503734938a750568fa4205d8e4bba726464c	https://github.com/gsk-tech/cz_scriptstore	TRUE	04:00:00	BIOCAT49769	6	FDFT1	FDFT1_6	2.88367
9651	AG00006750	TBC1D2B_Q9UPU7_38_LCGYLQK	GOOD	0.000221818	-0.749025	0	TBC1D2B_Q9UPU7_38_LCGYLQK	sp|Q9UPU7	9606	DTB-IAA:38	sp|Q9UPU7<|>sp|Q9UPU7-2	DTB-IAA:38<|>DTB-IAA:38	TBC1D2B	37	LCGYLQK	37<|>37	6.05646e+07	FALSE	Q9UPU7	10	50	X052349	960f503734938a750568fa4205d8e4bba726464c	https://github.com/gsk-tech/cz_scriptstore	TRUE	04:00:00	BIOCAT49769	38	TBC1D2B	TBC1D2B_38	3.654
9651	AG00006750	LIMD1_Q9UGP4_148_HGSQDCGSR	GOOD	0.0441872	-0.748984	0	LIMD1_Q9UGP4_148_HGSQDCGSR	sp|Q9UGP4	9606	DTB-IAA:148	sp|Q9UGP4	DTB-IAA:148	LIMD1	37	HGSQDCGSR	143	1.00522e+07	FALSE	Q9UGP4	10	50	X052349	960f503734938a750568fa4205d8e4bba726464c	https://github.com/gsk-tech/cz_scriptstore	TRUE	04:00:00	BIOCAT49769	148	LIMD1	LIMD1_148	1.3547
9651	AG00006750	PEAK3_Q6ZS72_107_SQAAVGPACLPAELTFGPADAPLGLSLR	GOOD	0.00636485	-0.748829	0	PEAK3_Q6ZS72_107_SQAAVGPACLPAELTFGPADAPLGLSLR	sp|Q6ZS72	9606	DTB-IAA:107	sp|Q6ZS72	DTB-IAA:107	PEAK3	37	SQAAVGPACLPAELTFGPADAPLGLSLR	99	1.39983e+07	FALSE	Q6ZS72	10	50	X052349	960f503734938a750568fa4205d8e4bba726464c	https://github.com/gsk-tech/cz_scriptstore	TRUE	04:00:00	BIOCAT49769	107	PEAK3	PEAK3_107	2.19621
9651	AG00006750	CXXC1_Q9P0U4_181+187_RTEDCGHCDFCR	GOOD	1.6874e-05	-0.748482	1	CXXC1_Q9P0U4_181+187_RTEDCGHCDFCR	sp|Q9P0U4	9606	DTB-IAA:181;DTB-IAA:187	sp|Q9P0U4<|>sp|Q9P0U4-2	DTB-IAA:181;DTB-IAA:187<|>DTB-IAA:181;DTB-IAA:187	CXXC1	37	RTEDCGHCDFCR	177<|>177	9.34829e+07	FALSE	Q9P0U4	10	50	X052349	960f503734938a750568fa4205d8e4bba726464c	https://github.com/gsk-tech/cz_scriptstore	TRUE	04:00:00	BIOCAT49769		CXXC1	CXXC1_181+187	4.77278
9651	AG00006750	ACD_Q96AP0_466_EFVGLPCK	GOOD	2.51854e-05	-0.748264	0	ACD_Q96AP0_466_EFVGLPCK	sp|Q96AP0	9606	DTB-IAA:463	sp|Q96AP0<|>sp|Q96AP0-2	DTB-IAA:463<|>DTB-IAA:466	ACD	37	EFVGLPCK	460<|>457	5.58292e+07	FALSE	Q96AP0	10	50	X052349	960f503734938a750568fa4205d8e4bba726464c	https://github.com/gsk-tech/cz_scriptstore	TRUE	04:00:00	BIOCAT49769	466	ACD	ACD_466	4.59885
9651	AG00006750	EIF3CL_B5ME19_481_IMQNTDPHSQEYVEHLKDEAQVCAIIER<|>EIF3C_Q99613_480_IMQNTDPHSQEYVEHLKDEAQVCAIIER	GOOD	0.0300854	-0.747628	0	EIF3CL_B5ME19_481_IMQNTDPHSQEYVEHLKDEAQVCAIIER<|>EIF3C_Q99613_480_IMQNTDPHSQEYVEHLKDEAQVCAIIER	sp|B5ME19<|>sp|Q99613	9606	DTB-IAA:470<|>DTB-IAA:480	sp|B5ME19<|>sp|Q99613<|>sp|Q99613-2	DTB-IAA:470<|>DTB-IAA:480<|>DTB-IAA:481	EIF3CL<|>EIF3C<|>EIF3C	37	IMQNTDPHSQEYVEHLKDEAQVCAIIER	459<|>458<|>448	8.78795e+07	FALSE	B5ME19<|>Q99613	10	50	X052349	960f503734938a750568fa4205d8e4bba726464c	https://github.com/gsk-tech/cz_scriptstore	TRUE	04:00:00	BIOCAT49769	481	EIF3CL	EIF3CL_481	1.52164
9651	AG00006750	TRMT2A_Q8IZ69_225_ACCPLEGVRPSPQQTEYR	GOOD	0.00161782	-0.747293	0	TRMT2A_Q8IZ69_225_ACCPLEGVRPSPQQTEYR	sp|Q8IZ69	9606	DTB-IAA:225	sp|Q8IZ69<|>sp|Q8IZ69-2	DTB-IAA:225<|>DTB-IAA:225	TRMT2A	37	ACCPLEGVRPSPQQTEYR	223<|>223	1.53956e+08	FALSE	Q8IZ69	10	50	X052349	960f503734938a750568fa4205d8e4bba726464c	https://github.com/gsk-tech/cz_scriptstore	TRUE	04:00:00	BIOCAT49769	225	TRMT2A	TRMT2A_225	2.79107
9651	AG00006750	PAFAH1B2_P68402_206_ICKPLHELIMQLLEETPEEK	GOOD	0.0505162	-0.747118	0	PAFAH1B2_P68402_206_ICKPLHELIMQLLEETPEEK	sp|P68402	9606	DTB-IAA:206	sp|P68402	DTB-IAA:206	PAFAH1B2	37	ICKPLHELIMQLLEETPEEK	205	2.32779e+07	FALSE	P68402	10	50	X052349	960f503734938a750568fa4205d8e4bba726464c	https://github.com/gsk-tech/cz_scriptstore	TRUE	04:00:00	BIOCAT49769	206	PAFAH1B2	PAFAH1B2_206	1.29657
9651	AG00006750	TXNIP_Q9H3M7_49_ILACGVAK	GOOD	0.0182909	-0.747061	0	TXNIP_Q9H3M7_49_ILACGVAK	sp|Q9H3M7	9606	DTB-IAA:49	sp|Q9H3M7	DTB-IAA:49	TXNIP	37	ILACGVAK	46	7.62871e+07	FALSE	Q9H3M7	10	50	X052349	960f503734938a750568fa4205d8e4bba726464c	https://github.com/gsk-tech/cz_scriptstore	TRUE	04:00:00	BIOCAT49769	49	TXNIP	TXNIP_49	1.73776
9651	AG00006750	KDM3A_Q9Y4C1_251_IVDPSLIHVEVVHDNLVTCGNSAR	GOOD	0.00152542	-0.74628	0	KDM3A_Q9Y4C1_251_IVDPSLIHVEVVHDNLVTCGNSAR	sp|Q9Y4C1	9606	DTB-IAA:251	sp|Q9Y4C1	DTB-IAA:251	KDM3A	37	IVDPSLIHVEVVHDNLVTCGNSAR	233	1.67718e+07	FALSE	Q9Y4C1	10	50	X052349	960f503734938a750568fa4205d8e4bba726464c	https://github.com/gsk-tech/cz_scriptstore	TRUE	04:00:00	BIOCAT49769	251	KDM3A	KDM3A_251	2.81661
9651	AG00006750	PSMC2_P35998_270_KACLIFFDEIDAIGGAR	GOOD	0.00128671	-0.746216	0	PSMC2_P35998_270_KACLIFFDEIDAIGGAR	sp|P35998	9606	DTB-IAA:133	sp|P35998<|>sp|P35998-2	DTB-IAA:133<|>DTB-IAA:270	PSMC2	37	KACLIFFDEIDAIGGAR	268<|>131	3.32974e+07	FALSE	P35998	10	50	X052349	960f503734938a750568fa4205d8e4bba726464c	https://github.com/gsk-tech/cz_scriptstore	TRUE	04:00:00	BIOCAT49769	270	PSMC2	PSMC2_270	2.89052
9651	AG00006750	HSPBP1_Q9NZL4_201_LLDRDACDTVR	GOOD	0.00145771	-0.74525	0	HSPBP1_Q9NZL4_201_LLDRDACDTVR	sp|Q9NZL4	9606	DTB-IAA:201	sp|Q9NZL4<|>sp|Q9NZL4-2<|>sp|Q9NZL4-3	DTB-IAA:201<|>DTB-IAA:201<|>DTB-IAA:244	HSPBP1	37	LLDRDACDTVR	195<|>195<|>238	2.03723e+08	FALSE	Q9NZL4	10	50	X052349	960f503734938a750568fa4205d8e4bba726464c	https://github.com/gsk-tech/cz_scriptstore	TRUE	04:00:00	BIOCAT49769	201	HSPBP1	HSPBP1_201	2.83633
9651	AG00006750	HSF1_Q00613_153_GKQECMDSK	GOOD	2.50856e-05	-0.744347	0	HSF1_Q00613_153_GKQECMDSK	sp|Q00613	9606	DTB-IAA:153	sp|Q00613<|>sp|Q00613-2	DTB-IAA:153<|>DTB-IAA:153	HSF1	37	GKQECMDSK	149<|>149	1.66242e+08	FALSE	Q00613	10	50	X052349	960f503734938a750568fa4205d8e4bba726464c	https://github.com/gsk-tech/cz_scriptstore	TRUE	04:00:00	BIOCAT49769	153	HSF1	HSF1_153	4.60058
9651	AG00006750	CLIC1_O00299_24_IGNCPFSQR	GOOD	2.34341e-05	-0.743885	0	CLIC1_O00299_24_IGNCPFSQR	sp|O00299	9606	DTB-IAA:24	sp|O00299	DTB-IAA:24	CLIC1	37	IGNCPFSQR	21	5.57266e+07	FALSE	O00299	10	50	X052349	960f503734938a750568fa4205d8e4bba726464c	https://github.com/gsk-tech/cz_scriptstore	TRUE	04:00:00	BIOCAT49769	24	CLIC1	CLIC1_24	4.63015
9651	AG00006750	CNBP_P62633_97_EREQCCYNCGKPGHLAR	GOOD	0.0154465	-0.743561	0	CNBP_P62633_97_EREQCCYNCGKPGHLAR	sp|P62633	9606	DTB-IAA:80	sp|P62633<|>sp|P62633-2<|>sp|P62633-3<|>sp|P62633-4<|>sp|P62633-5<|>sp|P62633-6<|>sp|P62633-7<|>sp|P62633-8	DTB-IAA:80<|>DTB-IAA:87<|>DTB-IAA:90<|>DTB-IAA:91<|>DTB-IAA:92<|>DTB-IAA:97<|>DTB-IAA:98<|>DTB-IAA:99	CNBP	37	EREQCCYNCGKPGHLAR	93<|>86<|>83<|>94<|>88<|>95<|>76<|>87	1.43759e+08	FALSE	P62633	10	50	X052349	960f503734938a750568fa4205d8e4bba726464c	https://github.com/gsk-tech/cz_scriptstore	TRUE	04:00:00	BIOCAT49769	97	CNBP	CNBP_97	1.81117
9651	AG00006750	SLC4A1AP_Q9BWU0_430_EAMIQCSLEACR	GOOD	0.000379967	-0.7434	0	SLC4A1AP_Q9BWU0_430_EAMIQCSLEACR	sp|Q9BWU0	9606	DTB-IAA:430	sp|Q9BWU0	DTB-IAA:430	SLC4A1AP	37	EAMIQCSLEACR	425	7.16495e+07	FALSE	Q9BWU0	10	50	X052349	960f503734938a750568fa4205d8e4bba726464c	https://github.com/gsk-tech/cz_scriptstore	TRUE	04:00:00	BIOCAT49769	430	SLC4A1AP	SLC4A1AP_430	3.42025
9651	AG00006750	NOC4L_Q9BVI4_100_HRYHSCCNR	GOOD	0.00020798	-0.74305	0	NOC4L_Q9BVI4_100_HRYHSCCNR	sp|Q9BVI4	9606	DTB-IAA:100	sp|Q9BVI4	DTB-IAA:100	NOC4L	37	HRYHSCCNR	94	3.64105e+07	FALSE	Q9BVI4	10	50	X052349	960f503734938a750568fa4205d8e4bba726464c	https://github.com/gsk-tech/cz_scriptstore	TRUE	04:00:00	BIOCAT49769	100	NOC4L	NOC4L_100	3.68198
9651	AG00006750	PHGDH_O43175_19_KVLISDSLDPCCR	GOOD	0.00111031	-0.74283	0	PHGDH_O43175_19_KVLISDSLDPCCR	sp|O43175	9606	DTB-IAA:19	sp|O43175	DTB-IAA:19	PHGDH	37	KVLISDSLDPCCR	8	7.05418e+07	FALSE	O43175	10	50	X052349	960f503734938a750568fa4205d8e4bba726464c	https://github.com/gsk-tech/cz_scriptstore	TRUE	04:00:00	BIOCAT49769	19	PHGDH	PHGDH_19	2.95455
9651	AG00006750	RPL28_P46779_13_NCSSFLIKR	GOOD	0.00235498	-0.742192	0	RPL28_P46779_13_NCSSFLIKR	sp|P46779	9606	DTB-IAA:13	sp|P46779<|>sp|P46779-2<|>sp|P46779-3<|>sp|P46779-4<|>sp|P46779-5	DTB-IAA:13<|>DTB-IAA:13<|>DTB-IAA:13<|>DTB-IAA:13<|>DTB-IAA:13	RPL28	37	NCSSFLIKR	12<|>12<|>12<|>12<|>12	1.56413e+08	FALSE	P46779	10	50	X052349	960f503734938a750568fa4205d8e4bba726464c	https://github.com/gsk-tech/cz_scriptstore	TRUE	04:00:00	BIOCAT49769	13	RPL28	RPL28_13	2.62801
9651	AG00006750	RIN1_Q13671_623_RLPATHCFQHLLR	GOOD	0.000576458	-0.741812	0	RIN1_Q13671_623_RLPATHCFQHLLR	sp|Q13671	9606	DTB-IAA:561	sp|Q13671<|>sp|Q13671-2	DTB-IAA:561<|>DTB-IAA:623	RIN1	37	RLPATHCFQHLLR	617<|>555	4.2679e+07	FALSE	Q13671	10	50	X052349	960f503734938a750568fa4205d8e4bba726464c	https://github.com/gsk-tech/cz_scriptstore	TRUE	04:00:00	BIOCAT49769	623	RIN1	RIN1_623	3.23923
9651	AG00006750	SAFB2_Q14151_672_ERLQLECQR	GOOD	0.00123642	-0.741747	0	SAFB2_Q14151_672_ERLQLECQR	sp|Q14151	9606	DTB-IAA:672	sp|Q14151	DTB-IAA:672	SAFB2	37	ERLQLECQR	666	6.71006e+07	FALSE	Q14151	10	50	X052349	960f503734938a750568fa4205d8e4bba726464c	https://github.com/gsk-tech/cz_scriptstore	TRUE	04:00:00	BIOCAT49769	672	SAFB2	SAFB2_672	2.90783
9651	AG00006750	PGK1_P00558_379+380_GCITIIGGGDTATCCAK	GOOD	0.0125764	-0.741	0	PGK1_P00558_379+380_GCITIIGGGDTATCCAK	sp|P00558	9606	DTB-IAA:351;DTB-IAA:352	sp|P00558<|>sp|P00558-2	DTB-IAA:351;DTB-IAA:352<|>DTB-IAA:379;DTB-IAA:380	PGK1	37	GCITIIGGGDTATCCAK	366<|>338	4.72589e+07	FALSE	P00558	10	50	X052349	960f503734938a750568fa4205d8e4bba726464c	https://github.com/gsk-tech/cz_scriptstore	TRUE	04:00:00	BIOCAT49769		PGK1	PGK1_379+380	1.90044
9651	AG00006750	CEP97_Q8IW35_599_MQEHIVCLTDEIRR	GOOD	0.0231654	-0.740716	0	CEP97_Q8IW35_599_MQEHIVCLTDEIRR	sp|Q8IW35	9606	DTB-IAA:599	sp|Q8IW35<|>sp|Q8IW35-2	DTB-IAA:599<|>DTB-IAA:599	CEP97	37	MQEHIVCLTDEIRR	593<|>593	4.26285e+07	FALSE	Q8IW35	10	50	X052349	960f503734938a750568fa4205d8e4bba726464c	https://github.com/gsk-tech/cz_scriptstore	TRUE	04:00:00	BIOCAT49769	599	CEP97	CEP97_599	1.63516
9651	AG00006750	PGD_P52209_171_VGTGEPCCDWVGDEGAGHFVK	GOOD	0.000531476	-0.740641	0	PGD_P52209_171_VGTGEPCCDWVGDEGAGHFVK	sp|P52209	9606	DTB-IAA:158	sp|P52209<|>sp|P52209-2	DTB-IAA:158<|>DTB-IAA:171	PGD	37	VGTGEPCCDWVGDEGAGHFVK	164<|>151	4.67352e+07	FALSE	P52209	10	50	X052349	960f503734938a750568fa4205d8e4bba726464c	https://github.com/gsk-tech/cz_scriptstore	TRUE	04:00:00	BIOCAT49769	171	PGD	PGD_171	3.27452
9651	AG00006750	RNASE2_P10153_138_YAQTPANMFYIVACDNRDQR	GOOD	0.0529265	-0.740434	0	RNASE2_P10153_138_YAQTPANMFYIVACDNRDQR	sp|P10153	9606	DTB-IAA:138	sp|P10153	DTB-IAA:138	RNASE2	37	YAQTPANMFYIVACDNRDQR	125	3.93025e+07	FALSE	P10153	10	50	X052349	960f503734938a750568fa4205d8e4bba726464c	https://github.com/gsk-tech/cz_scriptstore	TRUE	04:00:00	BIOCAT49769	138	RNASE2	RNASE2_138	1.27633
9651	AG00006750	ANAPC7_Q9UJX3_259_AISTICSLEK	GOOD	0.0156135	-0.739816	0	ANAPC7_Q9UJX3_259_AISTICSLEK	sp|Q9UJX3	9606	DTB-IAA:259	sp|Q9UJX3<|>sp|Q9UJX3-2	DTB-IAA:259<|>DTB-IAA:259	ANAPC7	37	AISTICSLEK	254<|>254	2.84411e+07	FALSE	Q9UJX3	10	50	X052349	960f503734938a750568fa4205d8e4bba726464c	https://github.com/gsk-tech/cz_scriptstore	TRUE	04:00:00	BIOCAT49769	259	ANAPC7	ANAPC7_259	1.8065
9651	AG00006750	THOC1_Q96FV9_49_KCTLDQAFR	GOOD	0.00272303	-0.73945	0	THOC1_Q96FV9_49_KCTLDQAFR	sp|Q96FV9	9606	DTB-IAA:49	sp|Q96FV9<|>sp|Q96FV9-2	DTB-IAA:49<|>DTB-IAA:49	THOC1	37	KCTLDQAFR	48<|>48	2.01913e+08	FALSE	Q96FV9	10	50	X052349	960f503734938a750568fa4205d8e4bba726464c	https://github.com/gsk-tech/cz_scriptstore	TRUE	04:00:00	BIOCAT49769	49	THOC1	THOC1_49	2.56495
9651	AG00006750	CEP170_Q5SW79_776_CREETFKQESQPPEK	GOOD	0.0021793	-0.739185	0	CEP170_Q5SW79_776_CREETFKQESQPPEK	sp|Q5SW79	9606	DTB-IAA:678	sp|Q5SW79<|>sp|Q5SW79-2<|>sp|Q5SW79-3	DTB-IAA:678<|>DTB-IAA:678<|>DTB-IAA:776	CEP170	37	CREETFKQESQPPEK	776<|>678<|>678	166560301	FALSE	Q5SW79	10	50	X052349	960f503734938a750568fa4205d8e4bba726464c	https://github.com/gsk-tech/cz_scriptstore	TRUE	04:00:00	BIOCAT49769	776	CEP170	CEP170_776	2.66168
9651	AG00006750	IGBP1_P78318_116+118_EHFINYLTQCHCYHVAEFELPK	GOOD	0.0013423	-0.739104	1	IGBP1_P78318_116+118_EHFINYLTQCHCYHVAEFELPK	sp|P78318	9606	DTB-IAA:116;DTB-IAA:118	sp|P78318	DTB-IAA:116;DTB-IAA:118	IGBP1	37	EHFINYLTQCHCYHVAEFELPK	107	7.96986e+07	FALSE	P78318	10	50	X052349	960f503734938a750568fa4205d8e4bba726464c	https://github.com/gsk-tech/cz_scriptstore	TRUE	04:00:00	BIOCAT49769		IGBP1	IGBP1_116+118	2.87215
9651	AG00006750	CCT8_P50990_149_KAHEILPNLVCCSAK	GOOD	0.000296975	-0.73897	0	CCT8_P50990_149_KAHEILPNLVCCSAK	sp|P50990	9606	DTB-IAA:130	sp|P50990<|>sp|P50990-2<|>sp|P50990-3	DTB-IAA:130<|>DTB-IAA:149<|>DTB-IAA:76	CCT8	37	KAHEILPNLVCCSAK	138<|>119<|>65	1.21998e+08	FALSE	P50990	10	50	X052349	960f503734938a750568fa4205d8e4bba726464c	https://github.com/gsk-tech/cz_scriptstore	TRUE	04:00:00	BIOCAT49769	149	CCT8	CCT8_149	3.52728
9651	AG00006750	TJAP1_Q5JTD0_350_NSPLPNCTYATR	GOOD	3.56878e-06	-0.738716	0	TJAP1_Q5JTD0_350_NSPLPNCTYATR	sp|Q5JTD0	9606	DTB-IAA:275	sp|Q5JTD0<|>sp|Q5JTD0-2<|>sp|Q5JTD0-4	DTB-IAA:275<|>DTB-IAA:340<|>DTB-IAA:350	TJAP1	37	NSPLPNCTYATR	344<|>334<|>269	5.06361e+07	FALSE	Q5JTD0	10	50	X052349	960f503734938a750568fa4205d8e4bba726464c	https://github.com/gsk-tech/cz_scriptstore	TRUE	04:00:00	BIOCAT49769	350	TJAP1	TJAP1_350	5.44748
9651	AG00006750	GLO1_Q04760_19+20_AEPQPPSGGLTDEAALSCCSDADPSTK	GOOD	0.00813503	-0.737675	0	GLO1_Q04760_19+20_AEPQPPSGGLTDEAALSCCSDADPSTK	sp|Q04760	9606	DTB-IAA:19;DTB-IAA:20	sp|Q04760<|>sp|Q04760-2	DTB-IAA:19;DTB-IAA:20<|>DTB-IAA:19;DTB-IAA:20	GLO1	37	AEPQPPSGGLTDEAALSCCSDADPSTK	2<|>2	1.28719e+07	FALSE	Q04760	10	50	X052349	960f503734938a750568fa4205d8e4bba726464c	https://github.com/gsk-tech/cz_scriptstore	TRUE	04:00:00	BIOCAT49769		GLO1	GLO1_19+20	2.08964
9651	AG00006750	SNRPD2_P62316_63_AFDRHCNMVLENVK	GOOD	0.0153533	-0.737655	0	SNRPD2_P62316_63_AFDRHCNMVLENVK	sp|P62316	9606	DTB-IAA:53	sp|P62316<|>sp|P62316-2	DTB-IAA:53<|>DTB-IAA:63	SNRPD2	37	AFDRHCNMVLENVK	58<|>48	5.52638e+07	FALSE	P62316	10	50	X052349	960f503734938a750568fa4205d8e4bba726464c	https://github.com/gsk-tech/cz_scriptstore	TRUE	04:00:00	BIOCAT49769	63	SNRPD2	SNRPD2_63	1.8138
9651	AG00006750	NUP98_P52948_1312_WLSCTATPQIEEEVSLTQK	GOOD	0.0120562	-0.737466	0	NUP98_P52948_1312_WLSCTATPQIEEEVSLTQK	sp|P52948	9606	DTB-IAA:1209	sp|P52948<|>sp|P52948-2<|>sp|P52948-5<|>sp|P52948-6	DTB-IAA:1209<|>DTB-IAA:1295<|>DTB-IAA:1295<|>DTB-IAA:1312	NUP98	37	WLSCTATPQIEEEVSLTQK	1309<|>1292<|>1292<|>1206	3.73696e+07	FALSE	P52948	10	50	X052349	960f503734938a750568fa4205d8e4bba726464c	https://github.com/gsk-tech/cz_scriptstore	TRUE	04:00:00	BIOCAT49769	1312	NUP98	NUP98_1312	1.91879
9651	AG00006750	RLF_Q13129_1300_GNLCYILNK	GOOD	0.000795386	-0.737165	0	RLF_Q13129_1300_GNLCYILNK	sp|Q13129	9606	DTB-IAA:1300	sp|Q13129	DTB-IAA:1300	RLF	37	GNLCYILNK	1297	3.08508e+07	FALSE	Q13129	10	50	X052349	960f503734938a750568fa4205d8e4bba726464c	https://github.com/gsk-tech/cz_scriptstore	TRUE	04:00:00	BIOCAT49769	1300	RLF	RLF_1300	3.09942
9651	AG00006750	ZC3H11B_A0A1B0GTU1_66+75_RSEIPCYWENQPTGCQK<|>ZC3H11A_O75152_66+75_RSEIPCYWENQPTGCQK	GOOD	0.000459935	-0.733741	0	ZC3H11B_A0A1B0GTU1_66+75_RSEIPCYWENQPTGCQK<|>ZC3H11A_O75152_66+75_RSEIPCYWENQPTGCQK	sp|A0A1B0GTU1<|>sp|O75152	9606	DTB-IAA:66;DTB-IAA:75<|>DTB-IAA:66;DTB-IAA:75	sp|A0A1B0GTU1<|>sp|O75152	DTB-IAA:66;DTB-IAA:75<|>DTB-IAA:66;DTB-IAA:75	ZC3H11B<|>ZC3H11A	37	RSEIPCYWENQPTGCQK	61<|>61	2.39441e+07	FALSE	A0A1B0GTU1<|>O75152	10	50	X052349	960f503734938a750568fa4205d8e4bba726464c	https://github.com/gsk-tech/cz_scriptstore	TRUE	04:00:00	BIOCAT49769		ZC3H11B	ZC3H11B_66+75	3.3373
9651	AG00006750	NUBP2_Q9Y5Y2_72_AVHQCDR	GOOD	0.217033	-0.733633	0	NUBP2_Q9Y5Y2_72_AVHQCDR	sp|Q9Y5Y2	9606	DTB-IAA:72	sp|Q9Y5Y2	DTB-IAA:72	NUBP2	37	AVHQCDR	68	9.60363e+07	FALSE	Q9Y5Y2	10	50	X052349	960f503734938a750568fa4205d8e4bba726464c	https://github.com/gsk-tech/cz_scriptstore	TRUE	04:00:00	BIOCAT49769	72	NUBP2	NUBP2_72	0.663474
9651	AG00006750	CDC40_O60508_378_KVPYCVK	GOOD	0.0165291	-0.733426	0	CDC40_O60508_378_KVPYCVK	sp|O60508	9606	DTB-IAA:378	sp|O60508	DTB-IAA:378	CDC40	37	KVPYCVK	374	1.05693e+08	FALSE	O60508	10	50	X052349	960f503734938a750568fa4205d8e4bba726464c	https://github.com/gsk-tech/cz_scriptstore	TRUE	04:00:00	BIOCAT49769	378	CDC40	CDC40_378	1.78175
9651	AG00006750	PPP1CC_P36873_202_RIMRPTDVPDQGLLCDLLWSDPDKDVLGWGENDR	GOOD	0.0516383	-0.733318	0	PPP1CC_P36873_202_RIMRPTDVPDQGLLCDLLWSDPDKDVLGWGENDR	sp|P36873	9606	DTB-IAA:202	sp|P36873<|>sp|P36873-2	DTB-IAA:202<|>DTB-IAA:202	PPP1CC	37	RIMRPTDVPDQGLLCDLLWSDPDKDVLGWGENDR	188<|>188	1.08986e+07	FALSE	P36873	10	50	X052349	960f503734938a750568fa4205d8e4bba726464c	https://github.com/gsk-tech/cz_scriptstore	TRUE	04:00:00	BIOCAT49769	202	PPP1CC	PPP1CC_202	1.28703
9651	AG00006750	NCKIPSD_Q9NZQ3_138_QPNGVCR	GOOD	8.79765e-05	-0.732942	0	NCKIPSD_Q9NZQ3_138_QPNGVCR	sp|Q9NZQ3	9606	DTB-IAA:138	sp|Q9NZQ3<|>sp|Q9NZQ3-2<|>sp|Q9NZQ3-3<|>sp|Q9NZQ3-4<|>sp|Q9NZQ3-5	DTB-IAA:138<|>DTB-IAA:138<|>DTB-IAA:138<|>DTB-IAA:138<|>DTB-IAA:138	NCKIPSD	37	QPNGVCR	133<|>133<|>133<|>133<|>133	3.79099e+07	FALSE	Q9NZQ3	10	50	X052349	960f503734938a750568fa4205d8e4bba726464c	https://github.com/gsk-tech/cz_scriptstore	TRUE	04:00:00	BIOCAT49769	138	NCKIPSD	NCKIPSD_138	4.05563
9651	AG00006750	LUC7L3_O95232_40+43_YYLCGFCPAELFTNTR	GOOD	0.00171925	-0.732805	0	LUC7L3_O95232_40+43_YYLCGFCPAELFTNTR	sp|O95232	9606	DTB-IAA:40;DTB-IAA:43	sp|O95232<|>sp|O95232-2	DTB-IAA:40;DTB-IAA:43<|>DTB-IAA:40;DTB-IAA:43	LUC7L3	37	YYLCGFCPAELFTNTR	37<|>37	6.01653e+06	FALSE	O95232	10	50	X052349	960f503734938a750568fa4205d8e4bba726464c	https://github.com/gsk-tech/cz_scriptstore	TRUE	04:00:00	BIOCAT49769		LUC7L3	LUC7L3_40+43	2.76466
9651	AG00006750	DCAF1_Q9Y4B6_967_ERPSPCNGR	GOOD	2.43617e-05	-0.73262	0	DCAF1_Q9Y4B6_967_ERPSPCNGR	sp|Q9Y4B6	9606	DTB-IAA:518	sp|Q9Y4B6<|>sp|Q9Y4B6-2<|>sp|Q9Y4B6-3	DTB-IAA:518<|>DTB-IAA:966<|>DTB-IAA:967	DCAF1	37	ERPSPCNGR	962<|>961<|>513	1.08091e+08	FALSE	Q9Y4B6	10	50	X052349	960f503734938a750568fa4205d8e4bba726464c	https://github.com/gsk-tech/cz_scriptstore	TRUE	04:00:00	BIOCAT49769	967	DCAF1	DCAF1_967	4.61329
9651	AG00006750	SP100_P23497_16_LNECISPVANEMNHLPAHSHDLQR	GOOD	0.00134592	-0.73202	0	SP100_P23497_16_LNECISPVANEMNHLPAHSHDLQR	sp|P23497	9606	DTB-IAA:16	sp|P23497<|>sp|P23497-2<|>sp|P23497-3<|>sp|P23497-4<|>sp|P23497-5	DTB-IAA:16<|>DTB-IAA:16<|>DTB-IAA:16<|>DTB-IAA:16<|>DTB-IAA:16	SP100	37	LNECISPVANEMNHLPAHSHDLQR	13<|>13<|>13<|>13<|>13	3.09886e+07	FALSE	P23497	10	50	X052349	960f503734938a750568fa4205d8e4bba726464c	https://github.com/gsk-tech/cz_scriptstore	TRUE	04:00:00	BIOCAT49769	16	SP100	SP100_16	2.87098
9651	AG00006750	LPXN_O60711_358_FHPEHFVCAFCLTQLSK	GOOD	0.0101257	-0.731827	0	LPXN_O60711_358_FHPEHFVCAFCLTQLSK	sp|O60711	9606	DTB-IAA:358	sp|O60711<|>sp|O60711-2	DTB-IAA:358<|>DTB-IAA:363	LPXN	37	FHPEHFVCAFCLTQLSK	348<|>353	4.09571e+07	FALSE	O60711	10	50	X052349	960f503734938a750568fa4205d8e4bba726464c	https://github.com/gsk-tech/cz_scriptstore	TRUE	04:00:00	BIOCAT49769	358	LPXN	LPXN_358	1.99457
9651	AG00006750	AP2B1_P63010_144_KTAAVCVAK	GOOD	0.00512632	-0.731812	0	AP2B1_P63010_144_KTAAVCVAK	sp|P63010<|>sp|Q10567	9606	DTB-IAA:144<|>DTB-IAA:144	sp|P63010<|>sp|P63010-2<|>sp|P63010-3<|>sp|Q10567<|>sp|Q10567-2<|>sp|Q10567-3<|>sp|Q10567-4	DTB-IAA:144<|>DTB-IAA:144<|>DTB-IAA:144<|>DTB-IAA:144<|>DTB-IAA:144<|>DTB-IAA:144<|>DTB-IAA:87	AP2B1<|>AP2B1<|>AP2B1<|>AP1B1<|>AP1B1<|>AP1B1<|>AP1B1	37	KTAAVCVAK	139<|>139<|>82<|>139<|>139<|>139<|>139	9.98731e+07	FALSE	P63010<|>Q10567	10	50	X052349	960f503734938a750568fa4205d8e4bba726464c	https://github.com/gsk-tech/cz_scriptstore	TRUE	04:00:00	BIOCAT49769	144	AP2B1	AP2B1_144	2.29019
9651	AG00006750	SMNDC1_O75940_214_VGVGTCGIADKPMTQYQDTSK	GOOD	0.0206416	-0.731524	0	SMNDC1_O75940_214_VGVGTCGIADKPMTQYQDTSK	sp|O75940	9606	DTB-IAA:214	sp|O75940	DTB-IAA:214	SMNDC1	37	VGVGTCGIADKPMTQYQDTSK	209	3.92454e+07	FALSE	O75940	10	50	X052349	960f503734938a750568fa4205d8e4bba726464c	https://github.com/gsk-tech/cz_scriptstore	TRUE	04:00:00	BIOCAT49769	214	SMNDC1	SMNDC1_214	1.68526
9651	AG00006750	PPP2R1A_P30153_377_DNTIEHLLPLFLAQLKDECPEVR	GOOD	0.0569602	-0.730925	0	PPP2R1A_P30153_377_DNTIEHLLPLFLAQLKDECPEVR	sp|P30153	9606	DTB-IAA:377	sp|P30153	DTB-IAA:377	PPP2R1A	37	DNTIEHLLPLFLAQLKDECPEVR	359	4.8341e+07	FALSE	P30153	10	50	X052349	960f503734938a750568fa4205d8e4bba726464c	https://github.com/gsk-tech/cz_scriptstore	TRUE	04:00:00	BIOCAT49769	377	PPP2R1A	PPP2R1A_377	1.24443
9651	AG00006750	PFN1_P07737_128_CYEMASHLRR	GOOD	0.0217441	-0.730759	0	PFN1_P07737_128_CYEMASHLRR	sp|P07737	9606	DTB-IAA:128	sp|P07737	DTB-IAA:128	PFN1	37	CYEMASHLRR	128	5.41327e+07	FALSE	P07737	10	50	X052349	960f503734938a750568fa4205d8e4bba726464c	https://github.com/gsk-tech/cz_scriptstore	TRUE	04:00:00	BIOCAT49769	128	PFN1	PFN1_128	1.66266
9651	AG00006750	FBXL15_Q9H469_150_LSLAHCDWVDGLALR	GOOD	2.33077e-05	-0.730384	0	FBXL15_Q9H469_150_LSLAHCDWVDGLALR	sp|Q9H469	9606	DTB-IAA:150	sp|Q9H469	DTB-IAA:150	FBXL15	37	LSLAHCDWVDGLALR	145	4.64886e+07	FALSE	Q9H469	10	50	X052349	960f503734938a750568fa4205d8e4bba726464c	https://github.com/gsk-tech/cz_scriptstore	TRUE	04:00:00	BIOCAT49769	150	FBXL15	FBXL15_150	4.6325
9651	AG00006750	MSRB2_Q9Y3D2_169_FCINSVALK	GOOD	0.000433246	-0.73007	0	MSRB2_Q9Y3D2_169_FCINSVALK	sp|Q9Y3D2	9606	DTB-IAA:169	sp|Q9Y3D2	DTB-IAA:169	MSRB2	37	FCINSVALK	168	4.84088e+07	FALSE	Q9Y3D2	10	50	X052349	960f503734938a750568fa4205d8e4bba726464c	https://github.com/gsk-tech/cz_scriptstore	TRUE	04:00:00	BIOCAT49769	169	MSRB2	MSRB2_169	3.36327
9651	AG00006750	CCL5_P13501_73_QVCANPEK	GOOD	0.00226316	-0.7294	1	CCL5_P13501_73_QVCANPEK	sp|P13501	9606	DTB-IAA:73	sp|P13501	DTB-IAA:73	CCL5	37	QVCANPEK	71	1.0452e+08	FALSE	P13501	10	50	X052349	960f503734938a750568fa4205d8e4bba726464c	https://github.com/gsk-tech/cz_scriptstore	TRUE	04:00:00	BIOCAT49769	73	CCL5	CCL5_73	2.64528
9651	AG00006750	NAT1_P18440_44_AVPFENLNIHCGDAMDLGLEAIFDQVVRR	GOOD	0.00918344	-0.72838	0	NAT1_P18440_44_AVPFENLNIHCGDAMDLGLEAIFDQVVRR	sp|P18440	9606	DTB-IAA:44	sp|P18440	DTB-IAA:44	NAT1	37	AVPFENLNIHCGDAMDLGLEAIFDQVVRR	34	2.33383e+07	FALSE	P18440	10	50	X052349	960f503734938a750568fa4205d8e4bba726464c	https://github.com/gsk-tech/cz_scriptstore	TRUE	04:00:00	BIOCAT49769	44	NAT1	NAT1_44	2.03699
9651	AG00006750	PPP1CA_P62136_202_IMRPTDVPDQGLLCDLLWSDPDKDVQGWGENDR	GOOD	0.00995475	-0.728332	0	PPP1CA_P62136_202_IMRPTDVPDQGLLCDLLWSDPDKDVQGWGENDR	sp|P62136	9606	DTB-IAA:158	sp|P62136<|>sp|P62136-2<|>sp|P62136-3	DTB-IAA:158<|>DTB-IAA:202<|>DTB-IAA:213	PPP1CA	37	IMRPTDVPDQGLLCDLLWSDPDKDVQGWGENDR	189<|>200<|>145	5.6678e+07	FALSE	P62136	10	50	X052349	960f503734938a750568fa4205d8e4bba726464c	https://github.com/gsk-tech/cz_scriptstore	TRUE	04:00:00	BIOCAT49769	202	PPP1CA	PPP1CA_202	2.00197
9651	AG00006750	SND1_Q7KZF4_837_DIQNTQCLLNVEHLSAGCPHVTLQFADSKGDVGLGLVK	GOOD	0.0393036	-0.728037	0	SND1_Q7KZF4_837_DIQNTQCLLNVEHLSAGCPHVTLQFADSKGDVGLGLVK	sp|Q7KZF4	9606	DTB-IAA:837	sp|Q7KZF4	DTB-IAA:837	SND1	37	DIQNTQCLLNVEHLSAGCPHVTLQFADSKGDVGLGLVK	820	3.60376e+07	FALSE	Q7KZF4	10	50	X052349	960f503734938a750568fa4205d8e4bba726464c	https://github.com/gsk-tech/cz_scriptstore	TRUE	04:00:00	BIOCAT49769	837	SND1	SND1_837	1.40557
9651	AG00006750	TUBB6_Q9BUF5_127+129_KECEHCDCLQGFQLTHSLGGGTGSGMGTLLISK	GOOD	0.0802518	-0.72764	0	TUBB6_Q9BUF5_127+129_KECEHCDCLQGFQLTHSLGGGTGSGMGTLLISK	sp|Q9BUF5	9606	DTB-IAA:127;DTB-IAA:129	sp|Q9BUF5	DTB-IAA:127;DTB-IAA:129	TUBB6	37	KECEHCDCLQGFQLTHSLGGGTGSGMGTLLISK	122	3.19016e+07	FALSE	Q9BUF5	10	50	X052349	960f503734938a750568fa4205d8e4bba726464c	https://github.com/gsk-tech/cz_scriptstore	TRUE	04:00:00	BIOCAT49769		TUBB6	TUBB6_127+129	1.09555
9651	AG00006750	MRC2_Q9UBG0_521_AGQLSQGAAEEDHGCR	GOOD	0.0126461	-0.727572	0	MRC2_Q9UBG0_521_AGQLSQGAAEEDHGCR	sp|Q9UBG0	9606	DTB-IAA:521	sp|Q9UBG0	DTB-IAA:521	MRC2	37	AGQLSQGAAEEDHGCR	507	6.32306e+06	FALSE	Q9UBG0	10	50	X052349	960f503734938a750568fa4205d8e4bba726464c	https://github.com/gsk-tech/cz_scriptstore	TRUE	04:00:00	BIOCAT49769	521	MRC2	MRC2_521	1.89804
9651	AG00006750	GCN1_Q92616_2255_LIGNESKGEHVPGFCLPK	GOOD	0.00684826	-0.727498	0	GCN1_Q92616_2255_LIGNESKGEHVPGFCLPK	sp|Q92616	9606	DTB-IAA:2255	sp|Q92616	DTB-IAA:2255	GCN1	37	LIGNESKGEHVPGFCLPK	2241	1.18797e+08	FALSE	Q92616	10	50	X052349	960f503734938a750568fa4205d8e4bba726464c	https://github.com/gsk-tech/cz_scriptstore	TRUE	04:00:00	BIOCAT49769	2255	GCN1	GCN1_2255	2.16442
9651	AG00006750	MAPKAPK2_P49137_98_MLQDCPK	GOOD	0.00627978	-0.726683	0	MAPKAPK2_P49137_98_MLQDCPK	sp|P49137	9606	DTB-IAA:98	sp|P49137<|>sp|P49137-2	DTB-IAA:98<|>DTB-IAA:98	MAPKAPK2	37	MLQDCPK	94<|>94	9.46312e+07	FALSE	P49137	10	50	X052349	960f503734938a750568fa4205d8e4bba726464c	https://github.com/gsk-tech/cz_scriptstore	TRUE	04:00:00	BIOCAT49769	98	MAPKAPK2	MAPKAPK2_98	2.20206
9651	AG00006750	FN3K_Q9H479_24_AFGGPGAGCISEGR	GOOD	0.00151234	-0.726653	0	FN3K_Q9H479_24_AFGGPGAGCISEGR	sp|Q9H479	9606	DTB-IAA:24	sp|Q9H479	DTB-IAA:24	FN3K	37	AFGGPGAGCISEGR	16	68731899	FALSE	Q9H479	10	50	X052349	960f503734938a750568fa4205d8e4bba726464c	https://github.com/gsk-tech/cz_scriptstore	TRUE	04:00:00	BIOCAT49769	24	FN3K	FN3K_24	2.82035
9651	AG00006750	GNL3_Q9BVP2_156_VIEASDVVLEVLDARDPLGCR	GOOD	0.0208357	-0.726453	0	GNL3_Q9BVP2_156_VIEASDVVLEVLDARDPLGCR	sp|Q9BVP2	9606	DTB-IAA:144	sp|Q9BVP2<|>sp|Q9BVP2-2	DTB-IAA:144<|>DTB-IAA:156	GNL3	37	VIEASDVVLEVLDARDPLGCR	137<|>125	6.82627e+07	FALSE	Q9BVP2	10	50	X052349	960f503734938a750568fa4205d8e4bba726464c	https://github.com/gsk-tech/cz_scriptstore	TRUE	04:00:00	BIOCAT49769	156	GNL3	GNL3_156	1.68119
9651	AG00006750	MS4A6A_Q9H2W1_240_MTHDCGYEELLTS	GOOD	0.00620968	-0.726033	0	MS4A6A_Q9H2W1_240_MTHDCGYEELLTS	sp|Q9H2W1	9606	DTB-IAA:240	sp|Q9H2W1	DTB-IAA:240	MS4A6A	37	MTHDCGYEELLTS	236	2.03085e+07	FALSE	Q9H2W1	10	50	X052349	960f503734938a750568fa4205d8e4bba726464c	https://github.com/gsk-tech/cz_scriptstore	TRUE	04:00:00	BIOCAT49769	240	MS4A6A	MS4A6A_240	2.20693
9651	AG00006750	FOXK1_P85037_439_SGGLQTPECLSR	GOOD	0.000148136	-0.725872	0	FOXK1_P85037_439_SGGLQTPECLSR	sp|P85037	9606	DTB-IAA:276	sp|P85037<|>sp|P85037-2	DTB-IAA:276<|>DTB-IAA:439	FOXK1	37	SGGLQTPECLSR	431<|>268	1.6216e+08	FALSE	P85037	10	50	X052349	960f503734938a750568fa4205d8e4bba726464c	https://github.com/gsk-tech/cz_scriptstore	TRUE	04:00:00	BIOCAT49769	439	FOXK1	FOXK1_439	3.82934
9651	AG00006750	TMEM94_Q12767_674_LSCVTK	GOOD	0.00101928	-0.725436	0	TMEM94_Q12767_674_LSCVTK	sp|Q12767	9606	DTB-IAA:674	sp|Q12767<|>sp|Q12767-2	DTB-IAA:674<|>DTB-IAA:674	TMEM94	37	LSCVTK	672<|>672	8.30699e+07	FALSE	Q12767	10	50	X052349	960f503734938a750568fa4205d8e4bba726464c	https://github.com/gsk-tech/cz_scriptstore	TRUE	04:00:00	BIOCAT49769	674	TMEM94	TMEM94_674	2.99171
9651	AG00006750	ARHGEF1_Q92888_815_ILSDLLPFCRPGPEGQLAATALRK	GOOD	0.00829481	-0.725397	0	ARHGEF1_Q92888_815_ILSDLLPFCRPGPEGQLAATALRK	sp|Q92888	9606	DTB-IAA:782	sp|Q92888<|>sp|Q92888-2<|>sp|Q92888-3<|>sp|Q92888-4	DTB-IAA:782<|>DTB-IAA:797<|>DTB-IAA:815<|>DTB-IAA:830	ARHGEF1	37	ILSDLLPFCRPGPEGQLAATALRK	807<|>774<|>822<|>789	5.72596e+07	FALSE	Q92888	10	50	X052349	960f503734938a750568fa4205d8e4bba726464c	https://github.com/gsk-tech/cz_scriptstore	TRUE	04:00:00	BIOCAT49769	815	ARHGEF1	ARHGEF1_815	2.08119
9651	AG00006750	LPCAT2_Q7L5N7_4_CAQAAEVAATVPGAGVGNVGLRPPMVPR	GOOD	0.00126083	-0.724926	0	LPCAT2_Q7L5N7_4_CAQAAEVAATVPGAGVGNVGLRPPMVPR	sp|Q7L5N7	9606	DTB-IAA:4	sp|Q7L5N7	DTB-IAA:4	LPCAT2	37	CAQAAEVAATVPGAGVGNVGLRPPMVPR	4	8.59444e+07	FALSE	Q7L5N7	10	50	X052349	960f503734938a750568fa4205d8e4bba726464c	https://github.com/gsk-tech/cz_scriptstore	TRUE	04:00:00	BIOCAT49769	4	LPCAT2	LPCAT2_4	2.89934
9651	AG00006750	GRIPAP1_Q4V328-2_502_EAEGKEEELQDVRDQLEQAQEERDCHLK	GOOD	0.0702433	-0.724663	0	GRIPAP1_Q4V328-2_502_EAEGKEEELQDVRDQLEQAQEERDCHLK	sp|Q4V328-2	9606	DTB-IAA:502	sp|Q4V328-2	DTB-IAA:502	GRIPAP1	37	EAEGKEEELQDVRDQLEQAQEERDCHLK	478	2.46844e+07	TRUE	Q4V328	10	50	X052349	960f503734938a750568fa4205d8e4bba726464c	https://github.com/gsk-tech/cz_scriptstore	TRUE	04:00:00	BIOCAT49769	502	GRIPAP1	GRIPAP1_502	1.1534
9651	AG00006750	SCAF1_Q9H7N4_675_APAPAPPPSGSTSCGDRDSR	GOOD	0.00550243	-0.724662	0	SCAF1_Q9H7N4_675_APAPAPPPSGSTSCGDRDSR	sp|Q9H7N4	9606	DTB-IAA:675	sp|Q9H7N4	DTB-IAA:675	SCAF1	37	APAPAPPPSGSTSCGDRDSR	662	5.70883e+07	FALSE	Q9H7N4	10	50	X052349	960f503734938a750568fa4205d8e4bba726464c	https://github.com/gsk-tech/cz_scriptstore	TRUE	04:00:00	BIOCAT49769	675	SCAF1	SCAF1_675	2.25945
9651	AG00006750	VDAC2_P45880_76_YKWCEYGLTFTEK	GOOD	0.058269	-0.722957	0	VDAC2_P45880_76_YKWCEYGLTFTEK	sp|P45880	9606	DTB-IAA:65	sp|P45880<|>sp|P45880-1<|>sp|P45880-2	DTB-IAA:65<|>DTB-IAA:76<|>DTB-IAA:91	VDAC2	37	YKWCEYGLTFTEK	73<|>88<|>62	4.81903e+07	FALSE	P45880	10	50	X052349	960f503734938a750568fa4205d8e4bba726464c	https://github.com/gsk-tech/cz_scriptstore	TRUE	04:00:00	BIOCAT49769	76	VDAC2	VDAC2_76	1.23456
9651	AG00006750	PREP_P48147_410_KDTEIFYQFTSFLSPGIIYHCDLTKEELEPR	GOOD	0.00139278	-0.722437	1	PREP_P48147_410_KDTEIFYQFTSFLSPGIIYHCDLTKEELEPR	sp|P48147	9606	DTB-IAA:410	sp|P48147	DTB-IAA:410	PREP	37	KDTEIFYQFTSFLSPGIIYHCDLTKEELEPR	390	2.97268e+07	FALSE	P48147	10	50	X052349	960f503734938a750568fa4205d8e4bba726464c	https://github.com/gsk-tech/cz_scriptstore	TRUE	04:00:00	BIOCAT49769	410	PREP	PREP_410	2.85612
9651	AG00006750	TRMT1_Q9NXH9_620+621_GDQCCYSHSPPTPR	GOOD	0.000700441	-0.721862	0	TRMT1_Q9NXH9_620+621_GDQCCYSHSPPTPR	sp|Q9NXH9	9606	DTB-IAA:591;DTB-IAA:592	sp|Q9NXH9<|>sp|Q9NXH9-2	DTB-IAA:591;DTB-IAA:592<|>DTB-IAA:620;DTB-IAA:621	TRMT1	37	GDQCCYSHSPPTPR	617<|>588	4.95386e+07	FALSE	Q9NXH9	10	50	X052349	960f503734938a750568fa4205d8e4bba726464c	https://github.com/gsk-tech/cz_scriptstore	TRUE	04:00:00	BIOCAT49769		TRMT1	TRMT1_620+621	3.15463
9651	AG00006750	ATP8B4_Q8TF62_734_NFSNGHVVCEK	GOOD	0.000251708	-0.721174	0	ATP8B4_Q8TF62_734_NFSNGHVVCEK	sp|Q8TF62	9606	DTB-IAA:734	sp|Q8TF62	DTB-IAA:734	ATP8B4	37	NFSNGHVVCEK	726	9.4934e+07	FALSE	Q8TF62	10	50	X052349	960f503734938a750568fa4205d8e4bba726464c	https://github.com/gsk-tech/cz_scriptstore	TRUE	04:00:00	BIOCAT49769	734	ATP8B4	ATP8B4_734	3.5991
9651	AG00006750	IREB2_P48200_178_GSCDSGELGR	GOOD	3.27832e-05	-0.720802	1	IREB2_P48200_178_GSCDSGELGR	sp|P48200	9606	DTB-IAA:178	sp|P48200<|>sp|P48200-2	DTB-IAA:178<|>DTB-IAA:178	IREB2	37	GSCDSGELGR	176<|>176	9.65451e+07	FALSE	P48200	10	50	X052349	960f503734938a750568fa4205d8e4bba726464c	https://github.com/gsk-tech/cz_scriptstore	TRUE	04:00:00	BIOCAT49769	178	IREB2	IREB2_178	4.48435
9651	AG00006750	PSMA6_P60900_115_YGYEIPVDMLCKR	GOOD	0.020107	-0.720715	0	PSMA6_P60900_115_YGYEIPVDMLCKR	sp|P60900	9606	DTB-IAA:115	sp|P60900<|>sp|P60900-2<|>sp|P60900-3	DTB-IAA:115<|>DTB-IAA:36<|>DTB-IAA:96	PSMA6	37	YGYEIPVDMLCKR	105<|>86<|>26	6.63742e+07	FALSE	P60900	10	50	X052349	960f503734938a750568fa4205d8e4bba726464c	https://github.com/gsk-tech/cz_scriptstore	TRUE	04:00:00	BIOCAT49769	115	PSMA6	PSMA6_115	1.69665
9651	AG00006750	TOP2A_P11388_733_KVLFTCFK	GOOD	0.000793215	-0.720541	0	TOP2A_P11388_733_KVLFTCFK	sp|P11388<|>sp|Q02880	9606	DTB-IAA:733<|>DTB-IAA:769	sp|P11388<|>sp|P11388-2<|>sp|P11388-3<|>sp|P11388-4<|>sp|Q02880<|>sp|Q02880-2	DTB-IAA:733<|>DTB-IAA:749<|>DTB-IAA:754<|>DTB-IAA:759<|>DTB-IAA:769<|>DTB-IAA:814	TOP2A<|>TOP2A<|>TOP2A<|>TOP2A<|>TOP2B<|>TOP2B	37	KVLFTCFK	728<|>754<|>764<|>809<|>749<|>744	1.3442e+08	FALSE	P11388<|>Q02880	10	50	X052349	960f503734938a750568fa4205d8e4bba726464c	https://github.com/gsk-tech/cz_scriptstore	TRUE	04:00:00	BIOCAT49769	733	TOP2A	TOP2A_733	3.10061
9651	AG00006750	ZNF280D_Q6N043_827_NIVSCDSNIGADKVEK	GOOD	0.00279925	-0.720458	0	ZNF280D_Q6N043_827_NIVSCDSNIGADKVEK	sp|Q6N043	9606	DTB-IAA:68	sp|Q6N043<|>sp|Q6N043-2<|>sp|Q6N043-5	DTB-IAA:68<|>DTB-IAA:814<|>DTB-IAA:827	ZNF280D	37	NIVSCDSNIGADKVEK	823<|>810<|>64	4.969e+07	FALSE	Q6N043	10	50	X052349	960f503734938a750568fa4205d8e4bba726464c	https://github.com/gsk-tech/cz_scriptstore	TRUE	04:00:00	BIOCAT49769	827	ZNF280D	ZNF280D_827	2.55296
9651	AG00006750	PDIA3_P30101_57+60_ISDTGSAGLMLVEFFAPWCGHCK	GOOD	0.00947859	-0.720411	0	PDIA3_P30101_57+60_ISDTGSAGLMLVEFFAPWCGHCK	sp|P30101	9606	DTB-IAA:57;DTB-IAA:60	sp|P30101	DTB-IAA:57;DTB-IAA:60	PDIA3	37	ISDTGSAGLMLVEFFAPWCGHCK	39	1.21226e+07	FALSE	P30101	10	50	X052349	960f503734938a750568fa4205d8e4bba726464c	https://github.com/gsk-tech/cz_scriptstore	TRUE	04:00:00	BIOCAT49769		PDIA3	PDIA3_57+60	2.02326
9651	AG00006750	PPP1CC_P36873_245_FLHKHDLDLICR	GOOD	0.0126009	-0.720362	0	PPP1CC_P36873_245_FLHKHDLDLICR	sp|P36873<|>sp|P62136	9606	DTB-IAA:201<|>DTB-IAA:245	sp|P36873<|>sp|P36873-2<|>sp|P62136<|>sp|P62136-2<|>sp|P62136-3	DTB-IAA:201<|>DTB-IAA:245<|>DTB-IAA:245<|>DTB-IAA:245<|>DTB-IAA:256	PPP1CC<|>PPP1CC<|>PPP1CA<|>PPP1CA<|>PPP1CA	37	FLHKHDLDLICR	235<|>235<|>235<|>246<|>191	3.86649e+07	FALSE	P36873<|>P62136	10	50	X052349	960f503734938a750568fa4205d8e4bba726464c	https://github.com/gsk-tech/cz_scriptstore	TRUE	04:00:00	BIOCAT49769	245	PPP1CC	PPP1CC_245	1.8996
9651	AG00006750	TOMM40_O96008_76_TPGAATASASGAAEDGACGCLPNPGTFEECHRK	GOOD	0.0781007	-0.720089	0	TOMM40_O96008_76_TPGAATASASGAAEDGACGCLPNPGTFEECHRK	sp|O96008	9606	DTB-IAA:76	sp|O96008<|>sp|O96008-2	DTB-IAA:76<|>DTB-IAA:76	TOMM40	37	TPGAATASASGAAEDGACGCLPNPGTFEECHRK	57<|>57	9.67441e+06	FALSE	O96008	10	50	X052349	960f503734938a750568fa4205d8e4bba726464c	https://github.com/gsk-tech/cz_scriptstore	TRUE	04:00:00	BIOCAT49769	76	TOMM40	TOMM40_76	1.10735
9651	AG00006750	MRPS30_Q9NP92_393_KNICWGTQSK	GOOD	0.00401054	-0.719841	0	MRPS30_Q9NP92_393_KNICWGTQSK	sp|Q9NP92	9606	DTB-IAA:393	sp|Q9NP92	DTB-IAA:393	MRPS30	37	KNICWGTQSK	390	1.13299e+08	FALSE	Q9NP92	10	50	X052349	960f503734938a750568fa4205d8e4bba726464c	https://github.com/gsk-tech/cz_scriptstore	TRUE	04:00:00	BIOCAT49769	393	MRPS30	MRPS30_393	2.3968
9651	AG00006750	TONSL_Q96HA7_537_ACIEGQLR	GOOD	0.000793172	-0.718988	0	TONSL_Q96HA7_537_ACIEGQLR	sp|Q96HA7	9606	DTB-IAA:537	sp|Q96HA7<|>sp|Q96HA7-2	DTB-IAA:537<|>DTB-IAA:537	TONSL	37	ACIEGQLR	536<|>536	1.42086e+08	FALSE	Q96HA7	10	50	X052349	960f503734938a750568fa4205d8e4bba726464c	https://github.com/gsk-tech/cz_scriptstore	TRUE	04:00:00	BIOCAT49769	537	TONSL	TONSL_537	3.10063
9651	AG00006750	TCP1_P17987_397_SLHDALCVVKR	GOOD	0.00740765	-0.718411	0	TCP1_P17987_397_SLHDALCVVKR	sp|P17987	9606	DTB-IAA:397	sp|P17987	DTB-IAA:397	TCP1	37	SLHDALCVVKR	391	1.77945e+08	FALSE	P17987	10	50	X052349	960f503734938a750568fa4205d8e4bba726464c	https://github.com/gsk-tech/cz_scriptstore	TRUE	04:00:00	BIOCAT49769	397	TCP1	TCP1_397	2.13032
9651	AG00006750	NUP107_P57740_78_QPDISCILGTGGK	GOOD	0.00491403	-0.718212	0	NUP107_P57740_78_QPDISCILGTGGK	sp|P57740	9606	DTB-IAA:49	sp|P57740<|>sp|P57740-2	DTB-IAA:49<|>DTB-IAA:78	NUP107	37	QPDISCILGTGGK	73<|>44	9.99985e+07	FALSE	P57740	10	50	X052349	960f503734938a750568fa4205d8e4bba726464c	https://github.com/gsk-tech/cz_scriptstore	TRUE	04:00:00	BIOCAT49769	78	NUP107	NUP107_78	2.30856
9651	AG00006750	MMADHC_Q9H3L0_148_VECAIQTCPELLRK	GOOD	0.00336733	-0.717872	0	MMADHC_Q9H3L0_148_VECAIQTCPELLRK	sp|Q9H3L0	9606	DTB-IAA:148	sp|Q9H3L0	DTB-IAA:148	MMADHC	37	VECAIQTCPELLRK	146	6.72443e+07	FALSE	Q9H3L0	10	50	X052349	960f503734938a750568fa4205d8e4bba726464c	https://github.com/gsk-tech/cz_scriptstore	TRUE	04:00:00	BIOCAT49769	148	MMADHC	MMADHC_148	2.47271
9651	AG00006750	RCC1L_Q96I51_401_CGLSHFAALTNKGELFVWGK	GOOD	0.00450567	-0.717486	0	RCC1L_Q96I51_401_CGLSHFAALTNKGELFVWGK	sp|Q96I51	9606	DTB-IAA:401	sp|Q96I51<|>sp|Q96I51-3	DTB-IAA:401<|>DTB-IAA:401	RCC1L	37	CGLSHFAALTNKGELFVWGK	401<|>401	1.16646e+08	FALSE	Q96I51	10	50	X052349	960f503734938a750568fa4205d8e4bba726464c	https://github.com/gsk-tech/cz_scriptstore	TRUE	04:00:00	BIOCAT49769	401	RCC1L	RCC1L_401	2.34624
9651	AG00006750	WDR60_Q8WVS4_1047_WAAPEVDECNR	GOOD	0.000654912	-0.716861	0	WDR60_Q8WVS4_1047_WAAPEVDECNR	sp|Q8WVS4	9606	DTB-IAA:1047	sp|Q8WVS4	DTB-IAA:1047	WDR60	37	WAAPEVDECNR	1039	2.21461e+07	FALSE	Q8WVS4	10	50	X052349	960f503734938a750568fa4205d8e4bba726464c	https://github.com/gsk-tech/cz_scriptstore	TRUE	04:00:00	BIOCAT49769	1047	WDR60	WDR60_1047	3.18382
9651	AG00006750	FEM1A_Q9BSK4_190_GNTALHDCAESGSLEILQLLLGCK	GOOD	8.95223e-06	-0.716808	0	FEM1A_Q9BSK4_190_GNTALHDCAESGSLEILQLLLGCK	sp|Q9BSK4	9606	DTB-IAA:190	sp|Q9BSK4	DTB-IAA:190	FEM1A	37	GNTALHDCAESGSLEILQLLLGCK	183	4.45117e+07	FALSE	Q9BSK4	10	50	X052349	960f503734938a750568fa4205d8e4bba726464c	https://github.com/gsk-tech/cz_scriptstore	TRUE	04:00:00	BIOCAT49769	190	FEM1A	FEM1A_190	5.04807
9651	AG00006750	INF2_Q27J81_971_KGPGKQEEVCVIDALLADIRK	GOOD	0.00373854	-0.716734	0	INF2_Q27J81_971_KGPGKQEEVCVIDALLADIRK	sp|Q27J81	9606	DTB-IAA:971	sp|Q27J81<|>sp|Q27J81-2	DTB-IAA:971<|>DTB-IAA:971	INF2	37	KGPGKQEEVCVIDALLADIRK	962<|>962	1.92167e+08	FALSE	Q27J81	10	50	X052349	960f503734938a750568fa4205d8e4bba726464c	https://github.com/gsk-tech/cz_scriptstore	TRUE	04:00:00	BIOCAT49769	971	INF2	INF2_971	2.4273
9651	AG00006750	DCAF12_Q5T6F0_380_LSACYGSK	GOOD	6.28094e-06	-0.716684	0	DCAF12_Q5T6F0_380_LSACYGSK	sp|Q5T6F0	9606	DTB-IAA:380	sp|Q5T6F0	DTB-IAA:380	DCAF12	37	LSACYGSK	377	1.06411e+08	FALSE	Q5T6F0	10	50	X052349	960f503734938a750568fa4205d8e4bba726464c	https://github.com/gsk-tech/cz_scriptstore	TRUE	04:00:00	BIOCAT49769	380	DCAF12	DCAF12_380	5.20198
9651	AG00006750	ATG3_Q9NT62_259+264_TVTIENHPHLPPPPMCSVHPCR	GOOD	0.00194671	-0.71638	0	ATG3_Q9NT62_259+264_TVTIENHPHLPPPPMCSVHPCR	sp|Q9NT62	9606	DTB-IAA:259;DTB-IAA:264	sp|Q9NT62<|>sp|Q9NT62-2	DTB-IAA:259;DTB-IAA:264<|>DTB-IAA:259;DTB-IAA:264	ATG3	37	TVTIENHPHLPPPPMCSVHPCR	244<|>244	3.95192e+07	FALSE	Q9NT62	10	50	X052349	960f503734938a750568fa4205d8e4bba726464c	https://github.com/gsk-tech/cz_scriptstore	TRUE	04:00:00	BIOCAT49769		ATG3	ATG3_259+264	2.7107
9651	AG00006750	EGFL7_Q9UHF1_267+269_IDSLSEQISFLEEQLGSCSCK	GOOD	0.016773	-0.716112	0	EGFL7_Q9UHF1_267+269_IDSLSEQISFLEEQLGSCSCK	sp|Q9UHF1	9606	DTB-IAA:267;DTB-IAA:269	sp|Q9UHF1	DTB-IAA:267;DTB-IAA:269	EGFL7	37	IDSLSEQISFLEEQLGSCSCK	250	2.27746e+07	FALSE	Q9UHF1	10	50	X052349	960f503734938a750568fa4205d8e4bba726464c	https://github.com/gsk-tech/cz_scriptstore	TRUE	04:00:00	BIOCAT49769		EGFL7	EGFL7_267+269	1.77539
9651	AG00006750	MAP4K3_Q8IVH8_509_DGSLCQQQNEHR	GOOD	7.76341e-05	-0.715889	0	MAP4K3_Q8IVH8_509_DGSLCQQQNEHR	sp|Q8IVH8	9606	DTB-IAA:488	sp|Q8IVH8<|>sp|Q8IVH8-2<|>sp|Q8IVH8-3	DTB-IAA:488<|>DTB-IAA:499<|>DTB-IAA:509	MAP4K3	37	DGSLCQQQNEHR	505<|>495<|>484	6.83198e+07	FALSE	Q8IVH8	10	50	X052349	960f503734938a750568fa4205d8e4bba726464c	https://github.com/gsk-tech/cz_scriptstore	TRUE	04:00:00	BIOCAT49769	509	MAP4K3	MAP4K3_509	4.10995
9651	AG00006750	DDX59_Q5T1V6_414_NLPCANVR	GOOD	6.56182e-05	-0.715757	0	DDX59_Q5T1V6_414_NLPCANVR	sp|Q5T1V6	9606	DTB-IAA:414	sp|Q5T1V6<|>sp|Q5T1V6-2	DTB-IAA:414<|>DTB-IAA:414	DDX59	37	NLPCANVR	411<|>411	9.84531e+07	FALSE	Q5T1V6	10	50	X052349	960f503734938a750568fa4205d8e4bba726464c	https://github.com/gsk-tech/cz_scriptstore	TRUE	04:00:00	BIOCAT49769	414	DDX59	DDX59_414	4.18298
9651	AG00006750	TAPT1_Q6NXT6_562_DLLEIDRFTICGNRID	GOOD	0.00119477	-0.715521	0	TAPT1_Q6NXT6_562_DLLEIDRFTICGNRID	sp|Q6NXT6	9606	DTB-IAA:562	sp|Q6NXT6	DTB-IAA:562	TAPT1	37	DLLEIDRFTICGNRID	552	4.16451e+07	FALSE	Q6NXT6	10	50	X052349	960f503734938a750568fa4205d8e4bba726464c	https://github.com/gsk-tech/cz_scriptstore	TRUE	04:00:00	BIOCAT49769	562	TAPT1	TAPT1_562	2.92271
9651	AG00006750	CCDC106_Q9BWC9_184_DADGVLCR	GOOD	2.6924e-05	-0.71487	0	CCDC106_Q9BWC9_184_DADGVLCR	sp|Q9BWC9	9606	DTB-IAA:184	sp|Q9BWC9	DTB-IAA:184	CCDC106	37	DADGVLCR	178	4.2568e+07	FALSE	Q9BWC9	10	50	X052349	960f503734938a750568fa4205d8e4bba726464c	https://github.com/gsk-tech/cz_scriptstore	TRUE	04:00:00	BIOCAT49769	184	CCDC106	CCDC106_184	4.56986
9651	AG00006750	FABP5_Q01469_127_LVVECVMNNVTCTR	GOOD	5.57049e-05	-0.714613	0	FABP5_Q01469_127_LVVECVMNNVTCTR	sp|Q01469	9606	DTB-IAA:127	sp|Q01469	DTB-IAA:127	FABP5	37	LVVECVMNNVTCTR	116	2.92621e+08	FALSE	Q01469	10	50	X052349	960f503734938a750568fa4205d8e4bba726464c	https://github.com/gsk-tech/cz_scriptstore	TRUE	04:00:00	BIOCAT49769	127	FABP5	FABP5_127	4.25411
9651	AG00006750	CCT8_P50990_347_LTPPVLEEMGHCDSVYLSEVGDTQVVVFKHEKEDGAISTIVLR	GOOD	0.0133425	-0.714379	0	CCT8_P50990_347_LTPPVLEEMGHCDSVYLSEVGDTQVVVFKHEKEDGAISTIVLR	sp|P50990	9606	DTB-IAA:274	sp|P50990<|>sp|P50990-2<|>sp|P50990-3	DTB-IAA:274<|>DTB-IAA:328<|>DTB-IAA:347	CCT8	37	LTPPVLEEMGHCDSVYLSEVGDTQVVVFKHEKEDGAISTIVLR	336<|>317<|>263	1.70434e+07	FALSE	P50990	10	50	X052349	960f503734938a750568fa4205d8e4bba726464c	https://github.com/gsk-tech/cz_scriptstore	TRUE	04:00:00	BIOCAT49769	347	CCT8	CCT8_347	1.87476
[truncated: 40,488 more rows]

## Sheet: proc_IADTB_comp_11
analysisrun_id	analysisgroup_id	peptide_identifier	qc	p_value	fold_change	is_hit	peptide_id	pot_identifier_lowest_index	species	mods_for_column_pot_identifier_lowest_index	pot_identifier	mod_locations	gene_name	temperature	peptide	pep_starts	peptide_abundance	isoform_only	representative	compound	compound_concentration	xnumber	githash	gitrepo	is_cellular	incubation_time	cellline_identifier	Cys	single_gene	gene_cys	neglog_pvalue
[truncated: 41,420 more rows]
